# Supplementary material for: Rational Design of a Pan-Coronavirus Vaccine Based on Conserved CTL Epitopes
Source: Viruses. 2021 Feb 21;13(2):333. doi: 10.3390/v13020333 (PMC7926959; doi:10.3390/v13020333)
Supplement: Supplementary file 1 [file viruses-13-00333-s001.zip]

Archive with 4 entries (3 files):
- supplementary DATA/Supplementary Data 1-Distribution of HLA allele frequency in different countries.docx
- supplementary DATA/Supplementary Data 2-Information for potential epitopes analysis.xlsx
- supplementary DATA/Supplementary Data 3-The mosaic sequence sets for each protein.docx
- supplementary DATA/
