# Supplementary material for: Rational Design of a Pan-Coronavirus Vaccine Based on Conserved CTL Epitopes
Source: Viruses. 2021 Feb 21;13(2):333. doi: 10.3390/v13020333 (PMC7926959; doi:10.3390/v13020333)
Supplement: Supplementary file 1 [file viruses-13-00333-s001.zip › supplementary DATA/Supplementary Data 2-Information for potential epitopes analysis.xlsx]

## Sheet: RefSeq
Virus name	protein name	protein_id
2019nCoV	S protein	YP_009724390.1
	M protein	YP_009724393.1
	N protein	YP_009724397.2
	E protein	YP_009724392.1
MERS	S protein	YP_009047204.1
	M protein	YP_009047210.1
	N protein	YP_009047211.1
	E protein	YP_009047209.1
SARS	S protein	NP_828851.1
	M protein	NP_828855.1
	N protein	NP_828858.1
	E protein	NP_828854.1
229E	S protein	NP_073551.1
	M protein	NP_073555.1
	N protein	NP_073556.1
	E protein	NP_073554.1
OC43	S protein	YP_009555241.1
	M protein	YP_009555244.1
	N protein	YP_009555245.1
	E protein	YP_009555243.1
NL63	S protein	YP_173238.1
	M protein	YP_173241.1
	N protein	YP_173242.1
	E protein	YP_173240.1
HKU1	S protein	YP_003767.1
	M protein	YP_003770.1
	N protein	YP_003771.1
	E protein	YP_003769.1

## Sheet: SARS-CoV-2
S protein
allele	seq_num	start	end	length	peptide	core	icore	score	rank
HLA-A*24:02	1	635	643	9	VYSTGSNVF	VYSTGSNVF	VYSTGSNVF	0.969649	0.01
HLA-C*04:01	1	1137	1145	9	VYDPLQPEL	VYDPLQPEL	VYDPLQPEL	0.967166	0.01
HLA-C*07:02	1	327	335	9	VRFPNITNL	VRFPNITNL	VRFPNITNL	0.955776	0.01
HLA-A*11:01	1	89	97	9	GVYFASTEK	GVYFASTEK	GVYFASTEK	0.938577	0.01
HLA-C*06:02	1	327	335	9	VRFPNITNL	VRFPNITNL	VRFPNITNL	0.932597	0.01
HLA-C*03:04	1	712	720	9	IAIPTNFTI	IAIPTNFTI	IAIPTNFTI	0.922054	0.01
HLA-C*03:03	1	712	720	9	IAIPTNFTI	IAIPTNFTI	IAIPTNFTI	0.922054	0.01
HLA-A*11:01	1	1065	1073	9	VTYVPAQEK	VTYVPAQEK	VTYVPAQEK	0.91531	0.01
HLA-A*11:01	1	1020	1028	9	ASANLAATK	ASANLAATK	ASANLAATK	0.911875	0.01
HLA-C*04:01	1	78	86	9	RFDNPVLPF	RFDNPVLPF	RFDNPVLPF	0.88319	0.01
HLA-C*07:02	1	236	244	9	TRFQTLLAL	TRFQTLLAL	TRFQTLLAL	0.838289	0.01
HLA-C*06:02	1	236	244	9	TRFQTLLAL	TRFQTLLAL	TRFQTLLAL	0.806098	0.01
HLA-A*30:01	1	344	352	9	ATRFASVYA	ATRFASVYA	ATRFASVYA	0.804324	0.01
HLA-B*13:02	1	227	235	9	VDLPIGINI	VDLPIGINI	VDLPIGINI	0.68345	0.01
HLA-C*01:02	1	269	277	9	YLQPRTFLL	YLQPRTFLL	YLQPRTFLL	0.534682	0.01
HLA-B*40:01	1	1016	1024	9	AEIRASANL	AEIRASANL	AEIRASANL	0.974826	0.02
HLA-A*02:01	1	269	277	9	YLQPRTFLL	YLQPRTFLL	YLQPRTFLL	0.973032	0.02
HLA-A*24:02	1	1208	1216	9	QYIKWPWYI	QYIKWPWYI	QYIKWPWYI	0.96134	0.02
HLA-A*33:03	1	349	357	9	SVYAWNRKR	SVYAWNRKR	SVYAWNRKR	0.76079	0.02
HLA-C*08:01	1	712	720	9	IAIPTNFTI	IAIPTNFTI	IAIPTNFTI	0.752438	0.02
HLA-C*06:02	1	453	461	9	YRLFRKSNL	YRLFRKSNL	YRLFRKSNL	0.746402	0.02
HLA-C*06:02	1	318	326	9	FRVQPTESI	FRVQPTESI	FRVQPTESI	0.678705	0.02
HLA-C*01:02	1	1055	1063	9	SAPHGVVFL	SAPHGVVFL	SAPHGVVFL	0.470889	0.02
HLA-B*46:01	1	687	695	9	VASQSIIAY	VASQSIIAY	VASQSIIAY	0.215618	0.02
HLA-B*46:01	1	192	200	9	FVFKNIDGY	FVFKNIDGY	FVFKNIDGY	0.20176	0.02
HLA-B*46:01	1	1054	1062	9	QSAPHGVVF	QSAPHGVVF	QSAPHGVVF	0.181845	0.02
HLA-A*02:01	1	976	984	9	VLNDILSRL	VLNDILSRL	VLNDILSRL	0.950712	0.03
HLA-A*24:02	1	489	497	9	YFPLQSYGF	YFPLQSYGF	YFPLQSYGF	0.94419	0.03
HLA-A*24:02	1	448	456	9	NYNYLYRLF	NYNYLYRLF	NYNYLYRLF	0.935258	0.03
HLA-C*03:04	1	886	894	9	WTFGAGAAL	WTFGAGAAL	WTFGAGAAL	0.851301	0.03
HLA-C*03:03	1	886	894	9	WTFGAGAAL	WTFGAGAAL	WTFGAGAAL	0.851301	0.03
HLA-C*03:04	1	892	900	9	AALQIPFAM	AALQIPFAM	AALQIPFAM	0.840247	0.03
HLA-C*03:03	1	892	900	9	AALQIPFAM	AALQIPFAM	AALQIPFAM	0.840247	0.03
HLA-C*03:04	1	923	931	9	IANQFNSAI	IANQFNSAI	IANQFNSAI	0.840087	0.03
HLA-C*03:03	1	923	931	9	IANQFNSAI	IANQFNSAI	IANQFNSAI	0.840087	0.03
HLA-C*03:04	1	951	959	9	VVNQNAQAL	VVNQNAQAL	VVNQNAQAL	0.832706	0.03
HLA-C*03:03	1	951	959	9	VVNQNAQAL	VVNQNAQAL	VVNQNAQAL	0.832706	0.03
HLA-A*30:01	1	634	642	9	RVYSTGSNV	RVYSTGSNV	RVYSTGSNV	0.63199	0.03
HLA-B*13:02	1	1181	1189	9	KEIDRLNEV	KEIDRLNEV	KEIDRLNEV	0.607667	0.03
HLA-B*13:02	1	989	997	9	AEVQIDRLI	AEVQIDRLI	AEVQIDRLI	0.6052	0.03
HLA-C*01:02	1	691	699	9	SIIAYTMSL	SIIAYTMSL	SIIAYTMSL	0.445128	0.03
HLA-C*01:02	1	869	877	9	MIAQYTSAL	MIAQYTSAL	MIAQYTSAL	0.438363	0.03
HLA-C*01:02	1	109	117	9	TLDSKTQSL	TLDSKTQSL	TLDSKTQSL	0.431579	0.03
HLA-B*40:01	1	168	176	9	FEYVSQPFL	FEYVSQPFL	FEYVSQPFL	0.948451	0.04
HLA-A*02:01	1	417	425	9	KIADYNYKL	KIADYNYKL	KIADYNYKL	0.908998	0.04
HLA-A*11:01	1	975	983	9	SVLNDILSR	SVLNDILSR	SVLNDILSR	0.849878	0.04
HLA-C*03:04	1	718	726	9	FTISVTTEI	FTISVTTEI	FTISVTTEI	0.82824	0.04
HLA-C*03:03	1	718	726	9	FTISVTTEI	FTISVTTEI	FTISVTTEI	0.82824	0.04
HLA-C*07:02	1	453	461	9	YRLFRKSNL	YRLFRKSNL	YRLFRKSNL	0.744323	0.04
HLA-C*04:01	1	269	277	9	YLQPRTFLL	YLQPRTFLL	YLQPRTFLL	0.673157	0.04
HLA-C*08:01	1	718	726	9	FTISVTTEI	FTISVTTEI	FTISVTTEI	0.645292	0.04
HLA-C*06:02	1	576	584	9	VRDPQTLEI	VRDPQTLEI	VRDPQTLEI	0.630651	0.04
HLA-B*13:02	1	712	720	9	IAIPTNFTI	IAIPTNFTI	IAIPTNFTI	0.592642	0.04
HLA-B*13:02	1	168	176	9	FEYVSQPFL	FEYVSQPFL	FEYVSQPFL	0.562618	0.04
HLA-B*13:02	1	464	472	9	FERDISTEI	FERDISTEI	FERDISTEI	0.555641	0.04
HLA-B*13:02	1	968	976	9	SNFGAISSV	SNFGAISSV	SNFGAISSV	0.528511	0.04
HLA-A*11:01	1	827	835	9	TLADAGFIK	TLADAGFIK	TLADAGFIK	0.830536	0.05
HLA-C*03:04	1	869	877	9	MIAQYTSAL	MIAQYTSAL	MIAQYTSAL	0.793467	0.05
HLA-C*03:03	1	869	877	9	MIAQYTSAL	MIAQYTSAL	MIAQYTSAL	0.793467	0.05
HLA-C*03:04	1	221	229	9	SALEPLVDL	SALEPLVDL	SALEPLVDL	0.79148	0.05
HLA-C*03:03	1	221	229	9	SALEPLVDL	SALEPLVDL	SALEPLVDL	0.79148	0.05
HLA-C*07:02	1	1137	1145	9	VYDPLQPEL	VYDPLQPEL	VYDPLQPEL	0.714962	0.05
HLA-A*30:01	1	454	462	9	RLFRKSNLK	RLFRKSNLK	RLFRKSNLK	0.564396	0.05
HLA-C*01:02	1	712	720	9	IAIPTNFTI	IAIPTNFTI	IAIPTNFTI	0.385183	0.05
HLA-B*46:01	1	258	266	9	WTAGAAAYY	WTAGAAAYY	WTAGAAAYY	0.137325	0.05
HLA-A*11:01	1	302	310	9	TLKSFTVEK	TLKSFTVEK	TLKSFTVEK	0.818975	0.06
HLA-C*03:04	1	691	699	9	SIIAYTMSL	SIIAYTMSL	SIIAYTMSL	0.759917	0.06
HLA-C*03:03	1	691	699	9	SIIAYTMSL	SIIAYTMSL	SIIAYTMSL	0.759917	0.06
HLA-C*07:02	1	576	584	9	VRDPQTLEI	VRDPQTLEI	VRDPQTLEI	0.691739	0.06
HLA-A*33:03	1	36	44	9	VYYPDKVFR	VYYPDKVFR	VYYPDKVFR	0.656098	0.06
HLA-C*08:01	1	269	277	9	YLQPRTFLL	YLQPRTFLL	YLQPRTFLL	0.589061	0.06
HLA-C*08:01	1	892	900	9	AALQIPFAM	AALQIPFAM	AALQIPFAM	0.578664	0.06
HLA-C*06:02	1	345	353	9	TRFASVYAW	TRFASVYAW	TRFASVYAW	0.574551	0.06
HLA-A*30:01	1	302	310	9	TLKSFTVEK	TLKSFTVEK	TLKSFTVEK	0.54006	0.06
HLA-C*01:02	1	951	959	9	VVNQNAQAL	VVNQNAQAL	VVNQNAQAL	0.374698	0.06
HLA-C*01:02	1	417	425	9	KIADYNYKL	KIADYNYKL	KIADYNYKL	0.36379	0.06
HLA-C*01:02	1	976	984	9	VLNDILSRL	VLNDILSRL	VLNDILSRL	0.359686	0.06
HLA-B*46:01	1	160	168	9	YSSANNCTF	YSSANNCTF	YSSANNCTF	0.133226	0.06
HLA-B*46:01	1	886	894	9	WTFGAGAAL	WTFGAGAAL	WTFGAGAAL	0.132404	0.06
HLA-A*24:02	1	57	65	9	PFFSNVTWF	PFFSNVTWF	PFFSNVTWF	0.872845	0.07
HLA-C*07:02	1	269	277	9	YLQPRTFLL	YLQPRTFLL	YLQPRTFLL	0.664737	0.07
HLA-C*07:02	1	318	326	9	FRVQPTESI	FRVQPTESI	FRVQPTESI	0.658692	0.07
HLA-C*04:01	1	489	497	9	YFPLQSYGF	YFPLQSYGF	YFPLQSYGF	0.535861	0.07
HLA-C*04:01	1	584	592	9	ILDITPCSF	ILDITPCSF	ILDITPCSF	0.531733	0.07
HLA-A*30:01	1	89	97	9	GVYFASTEK	GVYFASTEK	GVYFASTEK	0.523986	0.07
HLA-A*30:01	1	1065	1073	9	VTYVPAQEK	VTYVPAQEK	VTYVPAQEK	0.522097	0.07
HLA-A*30:01	1	142	150	9	GVYYHKNNK	GVYYHKNNK	GVYYHKNNK	0.5185	0.07
HLA-B*13:02	1	195	203	9	KNIDGYFKI	KNIDGYFKI	KNIDGYFKI	0.472354	0.07
HLA-B*13:02	1	894	902	9	LQIPFAMQM	LQIPFAMQM	LQIPFAMQM	0.468791	0.07
HLA-A*24:02	1	1094	1102	9	VFVSNGTHW	VFVSNGTHW	VFVSNGTHW	0.865816	0.08
HLA-A*02:01	1	983	991	9	RLDKVEAEV	RLDKVEAEV	RLDKVEAEV	0.860941	0.08
HLA-A*24:02	1	78	86	9	RFDNPVLPF	RFDNPVLPF	RFDNPVLPF	0.853763	0.08
HLA-A*11:01	1	370	378	9	NSASFSTFK	NSASFSTFK	NSASFSTFK	0.802538	0.08
HLA-C*03:04	1	1054	1062	9	QSAPHGVVF	QSAPHGVVF	QSAPHGVVF	0.697505	0.08
HLA-C*03:03	1	1054	1062	9	QSAPHGVVF	QSAPHGVVF	QSAPHGVVF	0.697505	0.08
HLA-A*33:03	1	677	685	9	QTNSPRRAR	QTNSPRRAR	QTNSPRRAR	0.580556	0.08
HLA-C*08:01	1	923	931	9	IANQFNSAI	IANQFNSAI	IANQFNSAI	0.521744	0.08
HLA-C*08:01	1	221	229	9	SALEPLVDL	SALEPLVDL	SALEPLVDL	0.519074	0.08
HLA-A*30:01	1	378	386	9	KCYGVSPTK	KCYGVSPTK	KCYGVSPTK	0.509175	0.08
HLA-C*04:01	1	109	117	9	TLDSKTQSL	TLDSKTQSL	TLDSKTQSL	0.501074	0.08
HLA-B*13:02	1	818	826	9	IEDLLFNKV	IEDLLFNKV	IEDLLFNKV	0.453492	0.08
HLA-C*01:02	1	870	878	9	IAQYTSALL	IAQYTSALL	IAQYTSALL	0.338435	0.08
HLA-C*01:02	1	1137	1145	9	VYDPLQPEL	VYDPLQPEL	VYDPLQPEL	0.337544	0.08
HLA-C*01:02	1	886	894	9	WTFGAGAAL	WTFGAGAAL	WTFGAGAAL	0.331107	0.08
HLA-B*46:01	1	699	707	9	LGAENSVAY	LGAENSVAY	LGAENSVAY	0.113613	0.08
HLA-B*46:01	1	212	220	9	LVRDLPQGF	LVRDLPQGF	LVRDLPQGF	0.112961	0.08
HLA-B*40:01	1	464	472	9	FERDISTEI	FERDISTEI	FERDISTEI	0.909355	0.09
HLA-B*40:01	1	989	997	9	AEVQIDRLI	AEVQIDRLI	AEVQIDRLI	0.907084	0.09
HLA-B*40:01	1	1181	1189	9	KEIDRLNEV	KEIDRLNEV	KEIDRLNEV	0.906046	0.09
HLA-A*24:02	1	169	177	9	EYVSQPFLM	EYVSQPFLM	EYVSQPFLM	0.848368	0.09
HLA-A*24:02	1	144	152	9	YYHKNNKSW	YYHKNNKSW	YYHKNNKSW	0.841566	0.09
HLA-A*11:01	1	939	947	9	SSTASALGK	SSTASALGK	SSTASALGK	0.779708	0.09
HLA-A*11:01	1	1099	1107	9	GTHWFVTQR	GTHWFVTQR	GTHWFVTQR	0.776837	0.09
HLA-A*11:01	1	725	733	9	EILPVSMTK	EILPVSMTK	EILPVSMTK	0.773295	0.09
HLA-A*30:01	1	1020	1028	9	ASANLAATK	ASANLAATK	ASANLAATK	0.494017	0.09
HLA-C*08:01	1	886	894	9	WTFGAGAAL	WTFGAGAAL	WTFGAGAAL	0.492928	0.09
HLA-C*08:01	1	1137	1145	9	VYDPLQPEL	VYDPLQPEL	VYDPLQPEL	0.486284	0.09
HLA-C*01:02	1	505	513	9	YQPYRVVVL	YQPYRVVVL	YQPYRVVVL	0.321289	0.09
HLA-C*01:02	1	923	931	9	IANQFNSAI	IANQFNSAI	IANQFNSAI	0.318097	0.09
HLA-B*40:01	1	339	347	9	GEVFNATRF	GEVFNATRF	GEVFNATRF	0.888789	0.1
HLA-A*02:01	1	1220	1228	9	FIAGLIAIV	FIAGLIAIV	FIAGLIAIV	0.82072	0.1
HLA-A*24:02	1	507	515	9	PYRVVVLSF	PYRVVVLSF	PYRVVVLSF	0.816608	0.1
HLA-C*07:02	1	268	276	9	GYLQPRTFL	GYLQPRTFL	GYLQPRTFL	0.611733	0.1
HLA-A*33:03	1	1099	1107	9	GTHWFVTQR	GTHWFVTQR	GTHWFVTQR	0.559188	0.1
HLA-A*30:01	1	235	243	9	ITRFQTLLA	ITRFQTLLA	ITRFQTLLA	0.477771	0.1
HLA-C*08:01	1	691	699	9	SIIAYTMSL	SIIAYTMSL	SIIAYTMSL	0.477025	0.1
HLA-A*30:01	1	787	795	9	QIYKTPPIK	QIYKTPPIK	QIYKTPPIK	0.461485	0.1
HLA-B*46:01	1	366	374	9	SVLYNSASF	SVLYNSASF	SVLYNSASF	0.098737	0.1
HLA-B*46:01	1	718	726	9	FTISVTTEI	FTISVTTEI	FTISVTTEI	0.095153	0.1
HLA-B*46:01	1	710	718	9	NSIAIPTNF	NSIAIPTNF	NSIAIPTNF	0.094271	0.1
HLA-A*24:02	1	1137	1145	9	VYDPLQPEL	VYDPLQPEL	VYDPLQPEL	0.81018	0.11
HLA-A*02:01	1	691	699	9	SIIAYTMSL	SIIAYTMSL	SIIAYTMSL	0.799513	0.11
HLA-A*11:01	1	787	795	9	QIYKTPPIK	QIYKTPPIK	QIYKTPPIK	0.737795	0.11
HLA-C*03:04	1	870	878	9	IAQYTSALL	IAQYTSALL	IAQYTSALL	0.657093	0.11
HLA-C*03:03	1	870	878	9	IAQYTSALL	IAQYTSALL	IAQYTSALL	0.657093	0.11
HLA-A*33:03	1	975	983	9	SVLNDILSR	SVLNDILSR	SVLNDILSR	0.534157	0.11
HLA-C*06:02	1	402	410	9	IRGDEVRQI	IRGDEVRQI	IRGDEVRQI	0.478194	0.11
HLA-C*06:02	1	456	464	9	FRKSNLKPF	FRKSNLKPF	FRKSNLKPF	0.470426	0.11
HLA-C*08:01	1	285	293	9	ITDAVDCAL	ITDAVDCAL	ITDAVDCAL	0.451262	0.11
HLA-C*04:01	1	576	584	9	VRDPQTLEI	VRDPQTLEI	VRDPQTLEI	0.450991	0.11
HLA-A*30:01	1	1014	1022	9	RAAEIRASA	RAAEIRASA	RAAEIRASA	0.446942	0.11
HLA-C*08:01	1	417	425	9	KIADYNYKL	KIADYNYKL	KIADYNYKL	0.444133	0.11
HLA-C*08:01	1	109	117	9	TLDSKTQSL	TLDSKTQSL	TLDSKTQSL	0.443294	0.11
HLA-B*46:01	1	1095	1103	9	FVSNGTHWF	FVSNGTHWF	FVSNGTHWF	0.092266	0.11
HLA-A*02:01	1	821	829	9	LLFNKVTLA	LLFNKVTLA	LLFNKVTLA	0.785743	0.12
HLA-A*24:02	1	312	320	9	IYQTSNFRV	IYQTSNFRV	IYQTSNFRV	0.784957	0.12
HLA-A*11:01	1	550	558	9	GVLTESNKK	GVLTESNKK	GVLTESNKK	0.731181	0.12
HLA-A*11:01	1	142	150	9	GVYYHKNNK	GVYYHKNNK	GVYYHKNNK	0.722868	0.12
HLA-C*07:02	1	345	353	9	TRFASVYAW	TRFASVYAW	TRFASVYAW	0.583902	0.12
HLA-C*07:02	1	505	513	9	YQPYRVVVL	YQPYRVVVL	YQPYRVVVL	0.578832	0.12
HLA-A*33:03	1	395	403	9	VYADSFVIR	VYADSFVIR	VYADSFVIR	0.530716	0.12
HLA-C*06:02	1	20	28	9	TRTQLPPAY	TRTQLPPAY	TRTQLPPAY	0.456497	0.12
HLA-C*06:02	1	269	277	9	YLQPRTFLL	YLQPRTFLL	YLQPRTFLL	0.454184	0.12
HLA-A*30:01	1	683	691	9	RARSVASQS	RARSVASQS	RARSVASQS	0.431914	0.12
HLA-B*13:02	1	662	670	9	CDIPIGAGI	CDIPIGAGI	CDIPIGAGI	0.420384	0.12
HLA-C*08:01	1	976	984	9	VLNDILSRL	VLNDILSRL	VLNDILSRL	0.414956	0.12
HLA-B*46:01	1	892	900	9	AALQIPFAM	AALQIPFAM	AALQIPFAM	0.086045	0.12
HLA-B*46:01	1	898	906	9	FAMQMAYRF	FAMQMAYRF	FAMQMAYRF	0.085406	0.12
HLA-A*33:03	1	265	273	9	YYVGYLQPR	YYVGYLQPR	YYVGYLQPR	0.51026	0.13
HLA-C*06:02	1	999	1007	9	GRLQSLQTY	GRLQSLQTY	GRLQSLQTY	0.443508	0.13
HLA-C*08:01	1	888	896	9	FGAGAALQI	FGAGAALQI	FGAGAALQI	0.41263	0.13
HLA-B*13:02	1	871	879	9	AQYTSALLA	AQYTSALLA	AQYTSALLA	0.407513	0.13
HLA-C*01:02	1	202	210	9	KIYSKHTPI	KIYSKHTPI	KIYSKHTPI	0.28891	0.13
HLA-C*01:02	1	1054	1062	9	QSAPHGVVF	QSAPHGVVF	QSAPHGVVF	0.288418	0.13
HLA-B*46:01	1	30	38	9	NSFTRGVYY	NSFTRGVYY	NSFTRGVYY	0.078388	0.13
HLA-B*46:01	1	880	888	9	GTITSGWTF	GTITSGWTF	GTITSGWTF	0.077056	0.13
HLA-A*24:02	1	193	201	9	VFKNIDGYF	VFKNIDGYF	VFKNIDGYF	0.756375	0.14
HLA-A*24:02	1	1101	1109	9	HWFVTQRNF	HWFVTQRNF	HWFVTQRNF	0.75401	0.14
HLA-B*13:02	1	1073	1081	9	KNFTTAPAI	KNFTTAPAI	KNFTTAPAI	0.402613	0.14
HLA-C*08:01	1	495	503	9	YGFQPTNGV	YGFQPTNGV	YGFQPTNGV	0.400704	0.14
HLA-B*13:02	1	1164	1172	9	VDLGDISGI	VDLGDISGI	VDLGDISGI	0.396874	0.14
HLA-C*08:01	1	869	877	9	MIAQYTSAL	MIAQYTSAL	MIAQYTSAL	0.390373	0.14
HLA-C*01:02	1	204	212	9	YSKHTPINL	YSKHTPINL	YSKHTPINL	0.283541	0.14
HLA-C*01:02	1	221	229	9	SALEPLVDL	SALEPLVDL	SALEPLVDL	0.281383	0.14
HLA-B*46:01	1	869	877	9	MIAQYTSAL	MIAQYTSAL	MIAQYTSAL	0.076726	0.14
HLA-B*46:01	1	604	612	9	TSNQVAVLY	TSNQVAVLY	TSNQVAVLY	0.07424	0.14
HLA-C*03:04	1	1021	1029	9	SANLAATKM	SANLAATKM	SANLAATKM	0.599931	0.15
HLA-C*03:03	1	1021	1029	9	SANLAATKM	SANLAATKM	SANLAATKM	0.599931	0.15
HLA-C*07:02	1	999	1007	9	GRLQSLQTY	GRLQSLQTY	GRLQSLQTY	0.542396	0.15
HLA-C*01:02	1	718	726	9	FTISVTTEI	FTISVTTEI	FTISVTTEI	0.276939	0.15
HLA-C*01:02	1	433	441	9	VIAWNSNNL	VIAWNSNNL	VIAWNSNNL	0.276186	0.15
HLA-B*46:01	1	392	400	9	FTNVYADSF	FTNVYADSF	FTNVYADSF	0.071677	0.15
HLA-B*46:01	1	865	873	9	LTDEMIAQY	LTDEMIAQY	LTDEMIAQY	0.071006	0.15
HLA-B*46:01	1	962	970	9	LVKQLSSNF	LVKQLSSNF	LVKQLSSNF	0.070248	0.15
HLA-A*02:01	1	1000	1008	9	RLQSLQTYV	RLQSLQTYV	RLQSLQTYV	0.743108	0.16
HLA-A*02:01	1	1048	1056	9	HLMSFPQSA	HLMSFPQSA	HLMSFPQSA	0.738466	0.16
HLA-A*11:01	1	292	300	9	ALDPLSETK	ALDPLSETK	ALDPLSETK	0.6795	0.16
HLA-A*11:01	1	454	462	9	RLFRKSNLK	RLFRKSNLK	RLFRKSNLK	0.67717	0.16
HLA-A*11:01	1	409	417	9	QIAPGQTGK	QIAPGQTGK	QIAPGQTGK	0.674834	0.16
HLA-C*03:04	1	204	212	9	YSKHTPINL	YSKHTPINL	YSKHTPINL	0.57951	0.16
HLA-C*03:03	1	204	212	9	YSKHTPINL	YSKHTPINL	YSKHTPINL	0.57951	0.16
HLA-C*07:02	1	635	643	9	VYSTGSNVF	VYSTGSNVF	VYSTGSNVF	0.534962	0.16
HLA-C*07:02	1	169	177	9	EYVSQPFLM	EYVSQPFLM	EYVSQPFLM	0.527674	0.16
HLA-C*07:02	1	20	28	9	TRTQLPPAY	TRTQLPPAY	TRTQLPPAY	0.527186	0.16
HLA-A*30:01	1	202	210	9	KIYSKHTPI	KIYSKHTPI	KIYSKHTPI	0.3961	0.16
HLA-B*13:02	1	852	860	9	AQKFNGLTV	AQKFNGLTV	AQKFNGLTV	0.386997	0.16
HLA-C*04:01	1	635	643	9	VYSTGSNVF	VYSTGSNVF	VYSTGSNVF	0.38194	0.16
HLA-C*08:01	1	1054	1062	9	QSAPHGVVF	QSAPHGVVF	QSAPHGVVF	0.375625	0.16
HLA-A*24:02	1	706	714	9	AYSNNSIAI	AYSNNSIAI	AYSNNSIAI	0.711972	0.17
HLA-C*03:04	1	888	896	9	FGAGAALQI	FGAGAALQI	FGAGAALQI	0.566962	0.17
HLA-C*03:03	1	888	896	9	FGAGAALQI	FGAGAALQI	FGAGAALQI	0.566962	0.17
HLA-C*03:04	1	898	906	9	FAMQMAYRF	FAMQMAYRF	FAMQMAYRF	0.56265	0.17
HLA-C*03:03	1	898	906	9	FAMQMAYRF	FAMQMAYRF	FAMQMAYRF	0.56265	0.17
HLA-C*03:04	1	1225	1233	9	IAIVMVTIM	IAIVMVTIM	IAIVMVTIM	0.560989	0.17
HLA-C*03:03	1	1225	1233	9	IAIVMVTIM	IAIVMVTIM	IAIVMVTIM	0.560989	0.17
HLA-C*03:04	1	495	503	9	YGFQPTNGV	YGFQPTNGV	YGFQPTNGV	0.55666	0.17
HLA-C*03:03	1	495	503	9	YGFQPTNGV	YGFQPTNGV	YGFQPTNGV	0.55666	0.17
HLA-C*03:04	1	894	902	9	LQIPFAMQM	LQIPFAMQM	LQIPFAMQM	0.550268	0.17
HLA-C*03:03	1	894	902	9	LQIPFAMQM	LQIPFAMQM	LQIPFAMQM	0.550268	0.17
HLA-C*07:02	1	456	464	9	FRKSNLKPF	FRKSNLKPF	FRKSNLKPF	0.52309	0.17
HLA-C*07:02	1	78	86	9	RFDNPVLPF	RFDNPVLPF	RFDNPVLPF	0.514382	0.17
HLA-A*33:03	1	311	319	9	GIYQTSNFR	GIYQTSNFR	GIYQTSNFR	0.458161	0.17
HLA-B*13:02	1	842	850	9	GDIAARDLI	GDIAARDLI	GDIAARDLI	0.374957	0.17
HLA-C*08:01	1	1055	1063	9	SAPHGVVFL	SAPHGVVFL	SAPHGVVFL	0.361855	0.17
HLA-B*46:01	1	951	959	9	VVNQNAQAL	VVNQNAQAL	VVNQNAQAL	0.064294	0.17
HLA-A*24:02	1	268	276	9	GYLQPRTFL	GYLQPRTFL	GYLQPRTFL	0.699837	0.18
HLA-A*11:01	1	348	356	9	ASVYAWNRK	ASVYAWNRK	ASVYAWNRK	0.65508	0.18
HLA-C*03:04	1	269	277	9	YLQPRTFLL	YLQPRTFLL	YLQPRTFLL	0.53093	0.18
HLA-C*03:03	1	269	277	9	YLQPRTFLL	YLQPRTFLL	YLQPRTFLL	0.53093	0.18
HLA-C*07:02	1	1087	1095	9	AHFPREGVF	AHFPREGVF	AHFPREGVF	0.494103	0.18
HLA-A*30:01	1	19	27	9	TTRTQLPPA	TTRTQLPPA	TTRTQLPPA	0.385294	0.18
HLA-B*13:02	1	689	697	9	SQSIIAYTM	SQSIIAYTM	SQSIIAYTM	0.363737	0.18
HLA-C*08:01	1	951	959	9	VVNQNAQAL	VVNQNAQAL	VVNQNAQAL	0.357722	0.18
HLA-C*04:01	1	976	984	9	VLNDILSRL	VLNDILSRL	VLNDILSRL	0.345895	0.18
HLA-C*01:02	1	78	86	9	RFDNPVLPF	RFDNPVLPF	RFDNPVLPF	0.262005	0.18
HLA-A*02:01	1	1192	1200	9	NLNESLIDL	NLNESLIDL	NLNESLIDL	0.697243	0.19
HLA-A*02:01	1	1060	1068	9	VVFLHVTYV	VVFLHVTYV	VVFLHVTYV	0.69482	0.19
HLA-C*07:02	1	448	456	9	NYNYLYRLF	NYNYLYRLF	NYNYLYRLF	0.492522	0.19
HLA-C*07:02	1	144	152	9	YYHKNNKSW	YYHKNNKSW	YYHKNNKSW	0.48914	0.19
HLA-C*08:01	1	870	878	9	IAQYTSALL	IAQYTSALL	IAQYTSALL	0.345257	0.19
HLA-C*04:01	1	167	175	9	TFEYVSQPF	TFEYVSQPF	TFEYVSQPF	0.343891	0.19
HLA-C*01:02	1	285	293	9	ITDAVDCAL	ITDAVDCAL	ITDAVDCAL	0.257106	0.19
HLA-A*02:01	1	857	865	9	GLTVLPPLL	GLTVLPPLL	GLTVLPPLL	0.678575	0.2
HLA-A*02:01	1	109	117	9	TLDSKTQSL	TLDSKTQSL	TLDSKTQSL	0.678202	0.2
HLA-C*03:04	1	1055	1063	9	SAPHGVVFL	SAPHGVVFL	SAPHGVVFL	0.514061	0.2
HLA-C*03:03	1	1055	1063	9	SAPHGVVFL	SAPHGVVFL	SAPHGVVFL	0.514061	0.2
HLA-C*03:04	1	262	270	9	AAAYYVGYL	AAAYYVGYL	AAAYYVGYL	0.513801	0.2
HLA-C*03:03	1	262	270	9	AAAYYVGYL	AAAYYVGYL	AAAYYVGYL	0.513801	0.2
HLA-C*03:04	1	119	127	9	IVNNATNVV	IVNNATNVV	IVNNATNVV	0.511269	0.2
HLA-C*03:03	1	119	127	9	IVNNATNVV	IVNNATNVV	IVNNATNVV	0.511269	0.2
HLA-C*07:02	1	489	497	9	YFPLQSYGF	YFPLQSYGF	YFPLQSYGF	0.48151	0.2
HLA-A*33:03	1	501	509	9	NGVGYQPYR	NGVGYQPYR	NGVGYQPYR	0.434477	0.2
HLA-A*33:03	1	449	457	9	YNYLYRLFR	YNYLYRLFR	YNYLYRLFR	0.433925	0.2
HLA-B*13:02	1	1016	1024	9	AEIRASANL	AEIRASANL	AEIRASANL	0.351327	0.2
HLA-B*13:02	1	1107	1115	9	RNFYEPQII	RNFYEPQII	RNFYEPQII	0.346234	0.2
HLA-B*46:01	1	35	43	9	GVYYPDKVF	GVYYPDKVF	GVYYPDKVF	0.053956	0.2
HLA-B*46:01	1	712	720	9	IAIPTNFTI	IAIPTNFTI	IAIPTNFTI	0.053639	0.2
HLA-B*46:01	1	1113	1121	9	QIITTDNTF	QIITTDNTF	QIITTDNTF	0.052904	0.2
HLA-C*07:02	1	1101	1109	9	HWFVTQRNF	HWFVTQRNF	HWFVTQRNF	0.467164	0.21
HLA-C*07:02	1	691	699	9	SIIAYTMSL	SIIAYTMSL	SIIAYTMSL	0.465451	0.21
HLA-A*33:03	1	347	355	9	FASVYAWNR	FASVYAWNR	FASVYAWNR	0.424723	0.21
HLA-C*06:02	1	684	692	9	ARSVASQSI	ARSVASQSI	ARSVASQSI	0.369138	0.21
HLA-C*06:02	1	1137	1145	9	VYDPLQPEL	VYDPLQPEL	VYDPLQPEL	0.367126	0.21
HLA-B*13:02	1	627	635	9	DQLTPTWRV	DQLTPTWRV	DQLTPTWRV	0.341411	0.21
HLA-C*08:01	1	898	906	9	FAMQMAYRF	FAMQMAYRF	FAMQMAYRF	0.325654	0.21
HLA-C*08:01	1	505	513	9	YQPYRVVVL	YQPYRVVVL	YQPYRVVVL	0.322393	0.21
HLA-C*01:02	1	892	900	9	AALQIPFAM	AALQIPFAM	AALQIPFAM	0.248978	0.21
HLA-B*46:01	1	691	699	9	SIIAYTMSL	SIIAYTMSL	SIIAYTMSL	0.052295	0.21
HLA-C*03:04	1	160	168	9	YSSANNCTF	YSSANNCTF	YSSANNCTF	0.497936	0.22
HLA-C*03:03	1	160	168	9	YSSANNCTF	YSSANNCTF	YSSANNCTF	0.497936	0.22
HLA-C*07:02	1	1208	1216	9	QYIKWPWYI	QYIKWPWYI	QYIKWPWYI	0.457895	0.22
HLA-C*06:02	1	505	513	9	YQPYRVVVL	YQPYRVVVL	YQPYRVVVL	0.35413	0.22
HLA-C*08:01	1	894	902	9	LQIPFAMQM	LQIPFAMQM	LQIPFAMQM	0.319957	0.22
HLA-C*01:02	1	937	945	9	SLSSTASAL	SLSSTASAL	SLSSTASAL	0.24314	0.22
HLA-B*46:01	1	162	170	9	SANNCTFEY	SANNCTFEY	SANNCTFEY	0.051075	0.22
HLA-B*46:01	1	1264	1272	9	VLKGVKLHY	VLKGVKLHY	VLKGVKLHY	0.050892	0.22
HLA-C*08:01	1	584	592	9	ILDITPCSF	ILDITPCSF	ILDITPCSF	0.311498	0.23
HLA-C*01:02	1	262	270	9	AAAYYVGYL	AAAYYVGYL	AAAYYVGYL	0.238779	0.23
HLA-B*46:01	1	894	902	9	LQIPFAMQM	LQIPFAMQM	LQIPFAMQM	0.048439	0.23
HLA-A*11:01	1	311	319	9	GIYQTSNFR	GIYQTSNFR	GIYQTSNFR	0.59006	0.24
HLA-C*01:02	1	584	592	9	ILDITPCSF	ILDITPCSF	ILDITPCSF	0.232892	0.24
HLA-B*46:01	1	1130	1138	9	IGIVNNTVY	IGIVNNTVY	IGIVNNTVY	0.04773	0.24
HLA-A*02:01	1	1185	1193	9	RLNEVAKNL	RLNEVAKNL	RLNEVAKNL	0.618928	0.25
HLA-A*11:01	1	349	357	9	SVYAWNRKR	SVYAWNRKR	SVYAWNRKR	0.575998	0.25
HLA-C*03:04	1	417	425	9	KIADYNYKL	KIADYNYKL	KIADYNYKL	0.468461	0.25
HLA-C*03:03	1	417	425	9	KIADYNYKL	KIADYNYKL	KIADYNYKL	0.468461	0.25
HLA-C*07:02	1	504	512	9	GYQPYRVVV	GYQPYRVVV	GYQPYRVVV	0.431041	0.25
HLA-A*30:01	1	41	49	9	KVFRSSVLH	KVFRSSVLH	KVFRSSVLH	0.348545	0.25
HLA-C*08:01	1	119	127	9	IVNNATNVV	IVNNATNVV	IVNNATNVV	0.296867	0.25
HLA-C*04:01	1	1109	1117	9	FYEPQIITT	FYEPQIITT	FYEPQIITT	0.291106	0.25
HLA-C*07:02	1	894	902	9	LQIPFAMQM	LQIPFAMQM	LQIPFAMQM	0.426953	0.26
HLA-A*33:03	1	638	646	9	TGSNVFQTR	TGSNVFQTR	TGSNVFQTR	0.390369	0.26
HLA-C*06:02	1	1106	1114	9	QRNFYEPQI	QRNFYEPQI	QRNFYEPQI	0.332806	0.26
HLA-C*04:01	1	612	620	9	YQDVNCTEV	YQDVNCTEV	YQDVNCTEV	0.284104	0.26
HLA-C*01:02	1	24	32	9	LPPAYTNSF	LPPAYTNSF	LPPAYTNSF	0.227889	0.26
HLA-C*01:02	1	915	923	9	VLYENQKLI	VLYENQKLI	VLYENQKLI	0.227177	0.26
HLA-B*46:01	1	204	212	9	YSKHTPINL	YSKHTPINL	YSKHTPINL	0.046558	0.26
HLA-B*46:01	1	976	984	9	VLNDILSRL	VLNDILSRL	VLNDILSRL	0.046204	0.26
HLA-B*46:01	1	896	904	9	IPFAMQMAY	IPFAMQMAY	IPFAMQMAY	0.046061	0.26
HLA-B*46:01	1	269	277	9	YLQPRTFLL	YLQPRTFLL	YLQPRTFLL	0.045873	0.26
HLA-B*40:01	1	818	826	9	IEDLLFNKV	IEDLLFNKV	IEDLLFNKV	0.639006	0.27
HLA-C*03:04	1	505	513	9	YQPYRVVVL	YQPYRVVVL	YQPYRVVVL	0.443454	0.27
HLA-C*03:03	1	505	513	9	YQPYRVVVL	YQPYRVVVL	YQPYRVVVL	0.443454	0.27
HLA-C*03:04	1	1189	1197	9	VAKNLNESL	VAKNLNESL	VAKNLNESL	0.443386	0.27
HLA-C*03:03	1	1189	1197	9	VAKNLNESL	VAKNLNESL	VAKNLNESL	0.443386	0.27
HLA-C*03:04	1	976	984	9	VLNDILSRL	VLNDILSRL	VLNDILSRL	0.440987	0.27
HLA-C*03:03	1	976	984	9	VLNDILSRL	VLNDILSRL	VLNDILSRL	0.440987	0.27
HLA-C*03:04	1	366	374	9	SVLYNSASF	SVLYNSASF	SVLYNSASF	0.439894	0.27
HLA-C*03:03	1	366	374	9	SVLYNSASF	SVLYNSASF	SVLYNSASF	0.439894	0.27
HLA-C*03:04	1	634	642	9	RVYSTGSNV	RVYSTGSNV	RVYSTGSNV	0.438532	0.27
HLA-C*03:03	1	634	642	9	RVYSTGSNV	RVYSTGSNV	RVYSTGSNV	0.438532	0.27
HLA-C*08:01	1	102	110	9	RGWIFGTTL	RGWIFGTTL	RGWIFGTTL	0.277938	0.27
HLA-C*08:01	1	1095	1103	9	FVSNGTHWF	FVSNGTHWF	FVSNGTHWF	0.277745	0.27
HLA-C*01:02	1	160	168	9	YSSANNCTF	YSSANNCTF	YSSANNCTF	0.222153	0.27
HLA-B*46:01	1	50	58	9	STQDLFLPF	STQDLFLPF	STQDLFLPF	0.044296	0.27
HLA-B*46:01	1	815	823	9	RSFIEDLLF	RSFIEDLLF	RSFIEDLLF	0.043961	0.27
HLA-C*07:02	1	417	425	9	KIADYNYKL	KIADYNYKL	KIADYNYKL	0.410872	0.28
HLA-A*30:01	1	1086	1094	9	KAHFPREGV	KAHFPREGV	KAHFPREGV	0.330478	0.28
HLA-B*13:02	1	618	626	9	TEVPVAIHA	TEVPVAIHA	TEVPVAIHA	0.303807	0.28
HLA-C*08:01	1	394	402	9	NVYADSFVI	NVYADSFVI	NVYADSFVI	0.274447	0.28
HLA-C*01:02	1	1060	1068	9	VVFLHVTYV	VVFLHVTYV	VVFLHVTYV	0.217326	0.28
HLA-A*30:01	1	903	911	9	AYRFNGIGV	AYRFNGIGV	AYRFNGIGV	0.323809	0.29
HLA-C*06:02	1	30	38	9	NSFTRGVYY	NSFTRGVYY	NSFTRGVYY	0.3048	0.29
HLA-B*13:02	1	447	455	9	GNYNYLYRL	GNYNYLYRL	GNYNYLYRL	0.299168	0.29
HLA-B*13:02	1	102	110	9	RGWIFGTTL	RGWIFGTTL	RGWIFGTTL	0.296778	0.29
HLA-B*13:02	1	60	68	9	SNVTWFHAI	SNVTWFHAI	SNVTWFHAI	0.296741	0.29
HLA-B*46:01	1	267	275	9	VGYLQPRTF	VGYLQPRTF	VGYLQPRTF	0.04161	0.29
HLA-A*33:03	1	1006	1014	9	TYVTQQLIR	TYVTQQLIR	TYVTQQLIR	0.358874	0.3
HLA-A*33:03	1	897	905	9	PFAMQMAYR	PFAMQMAYR	PFAMQMAYR	0.358636	0.3
HLA-C*06:02	1	267	275	9	VGYLQPRTF	VGYLQPRTF	VGYLQPRTF	0.300797	0.3
HLA-C*06:02	1	764	772	9	NRALTGIAV	NRALTGIAV	NRALTGIAV	0.299528	0.3
HLA-C*01:02	1	634	642	9	RVYSTGSNV	RVYSTGSNV	RVYSTGSNV	0.213227	0.3
HLA-C*01:02	1	119	127	9	IVNNATNVV	IVNNATNVV	IVNNATNVV	0.21207	0.3
HLA-B*46:01	1	497	505	9	FQPTNGVGY	FQPTNGVGY	FQPTNGVGY	0.03863	0.3
HLA-A*24:02	1	504	512	9	GYQPYRVVV	GYQPYRVVV	GYQPYRVVV	0.572097	0.31
HLA-A*24:02	1	755	763	9	QYGSFCTQL	QYGSFCTQL	QYGSFCTQL	0.561401	0.31
HLA-A*11:01	1	925	933	9	NQFNSAIGK	NQFNSAIGK	NQFNSAIGK	0.516517	0.31
HLA-A*11:01	1	956	964	9	AQALNTLVK	AQALNTLVK	AQALNTLVK	0.515102	0.31
HLA-C*03:04	1	394	402	9	NVYADSFVI	NVYADSFVI	NVYADSFVI	0.408089	0.31
HLA-C*03:03	1	394	402	9	NVYADSFVI	NVYADSFVI	NVYADSFVI	0.408089	0.31
HLA-C*07:02	1	267	275	9	VGYLQPRTF	VGYLQPRTF	VGYLQPRTF	0.388311	0.31
HLA-B*13:02	1	394	402	9	NVYADSFVI	NVYADSFVI	NVYADSFVI	0.287989	0.31
HLA-C*01:02	1	366	374	9	SVLYNSASF	SVLYNSASF	SVLYNSASF	0.209833	0.31
HLA-C*01:02	1	241	249	9	LLALHRSYL	LLALHRSYL	LLALHRSYL	0.208488	0.31
HLA-B*46:01	1	1021	1029	9	SANLAATKM	SANLAATKM	SANLAATKM	0.038104	0.31
HLA-B*46:01	1	84	92	9	LPFNDGVYF	LPFNDGVYF	LPFNDGVYF	0.037797	0.31
HLA-C*03:04	1	1095	1103	9	FVSNGTHWF	FVSNGTHWF	FVSNGTHWF	0.398844	0.32
HLA-C*03:03	1	1095	1103	9	FVSNGTHWF	FVSNGTHWF	FVSNGTHWF	0.398844	0.32
HLA-C*03:04	1	1221	1229	9	IAGLIAIVM	IAGLIAIVM	IAGLIAIVM	0.398839	0.32
HLA-C*03:03	1	1221	1229	9	IAGLIAIVM	IAGLIAIVM	IAGLIAIVM	0.398839	0.32
HLA-A*30:01	1	21	29	9	RTQLPPAYT	RTQLPPAYT	RTQLPPAYT	0.310803	0.32
HLA-C*04:01	1	268	276	9	GYLQPRTFL	GYLQPRTFL	GYLQPRTFL	0.24321	0.32
HLA-A*24:02	1	350	358	9	VYAWNRKRI	VYAWNRKRI	VYAWNRKRI	0.545957	0.33
HLA-A*02:01	1	915	923	9	VLYENQKLI	VLYENQKLI	VLYENQKLI	0.537847	0.33
HLA-A*30:01	1	575	583	9	AVRDPQTLE	AVRDPQTLE	AVRDPQTLE	0.310147	0.33
HLA-C*06:02	1	495	503	9	YGFQPTNGV	YGFQPTNGV	YGFQPTNGV	0.285283	0.33
HLA-C*08:01	1	1060	1068	9	VVFLHVTYV	VVFLHVTYV	VVFLHVTYV	0.248477	0.33
HLA-C*04:01	1	151	159	9	SWMESEFRV	SWMESEFRV	SWMESEFRV	0.239715	0.33
HLA-C*01:02	1	444	452	9	KVGGNYNYL	KVGGNYNYL	KVGGNYNYL	0.205432	0.33
HLA-C*01:02	1	171	179	9	VSQPFLMDL	VSQPFLMDL	VSQPFLMDL	0.203327	0.33
HLA-A*02:01	1	718	726	9	FTISVTTEI	FTISVTTEI	FTISVTTEI	0.525684	0.34
HLA-A*11:01	1	782	790	9	FAQVKQIYK	FAQVKQIYK	FAQVKQIYK	0.488995	0.34
HLA-A*11:01	1	529	537	9	KSTNLVKNK	KSTNLVKNK	KSTNLVKNK	0.48732	0.34
HLA-C*03:04	1	102	110	9	RGWIFGTTL	RGWIFGTTL	RGWIFGTTL	0.389309	0.34
HLA-C*03:03	1	102	110	9	RGWIFGTTL	RGWIFGTTL	RGWIFGTTL	0.389309	0.34
HLA-C*07:02	1	557	565	9	KKFLPFQQF	KKFLPFQQF	KKFLPFQQF	0.378039	0.34
HLA-A*33:03	1	450	458	9	NYLYRLFRK	NYLYRLFRK	NYLYRLFRK	0.331225	0.34
HLA-A*30:01	1	444	452	9	KVGGNYNYL	KVGGNYNYL	KVGGNYNYL	0.305457	0.34
HLA-A*30:01	1	529	537	9	KSTNLVKNK	KSTNLVKNK	KSTNLVKNK	0.305038	0.34
HLA-C*06:02	1	814	822	9	KRSFIEDLL	KRSFIEDLL	KRSFIEDLL	0.282474	0.34
HLA-C*08:01	1	612	620	9	YQDVNCTEV	YQDVNCTEV	YQDVNCTEV	0.245905	0.34
HLA-C*08:01	1	1021	1029	9	SANLAATKM	SANLAATKM	SANLAATKM	0.242027	0.34
HLA-C*04:01	1	1095	1103	9	FVSNGTHWF	FVSNGTHWF	FVSNGTHWF	0.231752	0.34
HLA-C*01:02	1	1185	1193	9	RLNEVAKNL	RLNEVAKNL	RLNEVAKNL	0.201879	0.34
HLA-C*01:02	1	102	110	9	RGWIFGTTL	RGWIFGTTL	RGWIFGTTL	0.200175	0.34
HLA-A*24:02	1	167	175	9	TFEYVSQPF	TFEYVSQPF	TFEYVSQPF	0.536479	0.35
HLA-A*24:02	1	269	277	9	YLQPRTFLL	YLQPRTFLL	YLQPRTFLL	0.535929	0.35
HLA-C*03:04	1	84	92	9	LPFNDGVYF	LPFNDGVYF	LPFNDGVYF	0.378678	0.35
HLA-C*03:03	1	84	92	9	LPFNDGVYF	LPFNDGVYF	LPFNDGVYF	0.378678	0.35
HLA-C*07:02	1	193	201	9	VFKNIDGYF	VFKNIDGYF	VFKNIDGYF	0.368672	0.35
HLA-C*06:02	1	976	984	9	VLNDILSRL	VLNDILSRL	VLNDILSRL	0.275349	0.35
HLA-B*13:02	1	1124	1132	9	GNCDVVIGI	GNCDVVIGI	GNCDVVIGI	0.270746	0.35
HLA-C*08:01	1	160	168	9	YSSANNCTF	YSSANNCTF	YSSANNCTF	0.24154	0.35
HLA-C*01:02	1	267	275	9	VGYLQPRTF	VGYLQPRTF	VGYLQPRTF	0.198432	0.35
HLA-B*46:01	1	261	269	9	GAAAYYVGY	GAAAYYVGY	GAAAYYVGY	0.032934	0.35
HLA-A*02:01	1	133	141	9	FQFCNDPFL	FQFCNDPFL	FQFCNDPFL	0.518017	0.36
HLA-A*11:01	1	817	825	9	FIEDLLFNK	FIEDLLFNK	FIEDLLFNK	0.474067	0.36
HLA-C*04:01	1	169	177	9	EYVSQPFLM	EYVSQPFLM	EYVSQPFLM	0.218352	0.36
HLA-C*04:01	1	794	802	9	IKDFGGFNF	IKDFGGFNF	IKDFGGFNF	0.218215	0.36
HLA-C*04:01	1	51	59	9	TQDLFLPFF	TQDLFLPFF	TQDLFLPFF	0.218176	0.36
HLA-C*04:01	1	312	320	9	IYQTSNFRV	IYQTSNFRV	IYQTSNFRV	0.217449	0.36
HLA-C*01:02	1	704	712	9	SVAYSNNSI	SVAYSNNSI	SVAYSNNSI	0.192536	0.36
HLA-B*46:01	1	83	91	9	VLPFNDGVY	VLPFNDGVY	VLPFNDGVY	0.032132	0.36
HLA-A*24:02	1	1216	1224	9	IWLGFIAGL	IWLGFIAGL	IWLGFIAGL	0.516336	0.37
HLA-A*33:03	1	229	237	9	LPIGINITR	LPIGINITR	LPIGINITR	0.317435	0.37
HLA-A*30:01	1	326	334	9	IVRFPNITN	IVRFPNITN	IVRFPNITN	0.298728	0.37
HLA-B*13:02	1	339	347	9	GEVFNATRF	GEVFNATRF	GEVFNATRF	0.26725	0.37
HLA-C*06:02	1	144	152	9	YYHKNNKSW	YYHKNNKSW	YYHKNNKSW	0.266619	0.37
HLA-C*08:01	1	1221	1229	9	IAGLIAIVM	IAGLIAIVM	IAGLIAIVM	0.233881	0.37
HLA-C*04:01	1	983	991	9	RLDKVEAEV	RLDKVEAEV	RLDKVEAEV	0.215176	0.37
HLA-B*46:01	1	666	674	9	IGAGICASY	IGAGICASY	IGAGICASY	0.031713	0.37
HLA-A*30:01	1	69	77	9	HVSGTNGTK	HVSGTNGTK	HVSGTNGTK	0.293047	0.38
HLA-C*06:02	1	853	861	9	QKFNGLTVL	QKFNGLTVL	QKFNGLTVL	0.262358	0.38
HLA-C*06:02	1	1087	1095	9	AHFPREGVF	AHFPREGVF	AHFPREGVF	0.260451	0.38
HLA-C*08:01	1	1225	1233	9	IAIVMVTIM	IAIVMVTIM	IAIVMVTIM	0.227726	0.38
HLA-A*24:02	1	151	159	9	SWMESEFRV	SWMESEFRV	SWMESEFRV	0.504649	0.39
HLA-A*11:01	1	803	811	9	SQILPDPSK	SQILPDPSK	SQILPDPSK	0.453403	0.39
HLA-C*07:02	1	706	714	9	AYSNNSIAI	AYSNNSIAI	AYSNNSIAI	0.351063	0.39
HLA-A*33:03	1	198	206	9	DGYFKIYSK	DGYFKIYSK	DGYFKIYSK	0.303142	0.39
HLA-A*30:01	1	956	964	9	AQALNTLVK	AQALNTLVK	AQALNTLVK	0.290249	0.39
HLA-C*06:02	1	28	36	9	YTNSFTRGV	YTNSFTRGV	YTNSFTRGV	0.259057	0.39
HLA-C*08:01	1	133	141	9	FQFCNDPFL	FQFCNDPFL	FQFCNDPFL	0.221884	0.39
HLA-C*08:01	1	576	584	9	VRDPQTLEI	VRDPQTLEI	VRDPQTLEI	0.220834	0.39
HLA-C*08:01	1	983	991	9	RLDKVEAEV	RLDKVEAEV	RLDKVEAEV	0.22076	0.39
HLA-B*46:01	1	625	633	9	HADQLTPTW	HADQLTPTW	HADQLTPTW	0.028052	0.39
HLA-B*46:01	1	652	660	9	GAEHVNNSY	GAEHVNNSY	GAEHVNNSY	0.027791	0.39
HLA-C*03:04	1	433	441	9	VIAWNSNNL	VIAWNSNNL	VIAWNSNNL	0.355554	0.4
HLA-C*03:03	1	433	441	9	VIAWNSNNL	VIAWNSNNL	VIAWNSNNL	0.355554	0.4
HLA-C*03:04	1	704	712	9	SVAYSNNSI	SVAYSNNSI	SVAYSNNSI	0.35371	0.4
HLA-C*03:03	1	704	712	9	SVAYSNNSI	SVAYSNNSI	SVAYSNNSI	0.35371	0.4
HLA-C*07:02	1	402	410	9	IRGDEVRQI	IRGDEVRQI	IRGDEVRQI	0.349653	0.4
HLA-A*30:01	1	348	356	9	ASVYAWNRK	ASVYAWNRK	ASVYAWNRK	0.287399	0.4
HLA-C*04:01	1	1144	1152	9	ELDSFKEEL	ELDSFKEEL	ELDSFKEEL	0.203115	0.4
HLA-C*04:01	1	193	201	9	VFKNIDGYF	VFKNIDGYF	VFKNIDGYF	0.202121	0.4
HLA-C*04:01	1	969	977	9	NFGAISSVL	NFGAISSVL	NFGAISSVL	0.201311	0.4
HLA-B*46:01	1	361	369	9	CVADYSVLY	CVADYSVLY	CVADYSVLY	0.0272	0.4
HLA-C*03:04	1	92	100	9	FASTEKSNI	FASTEKSNI	FASTEKSNI	0.347029	0.41
HLA-C*03:03	1	92	100	9	FASTEKSNI	FASTEKSNI	FASTEKSNI	0.347029	0.41
HLA-C*07:02	1	1216	1224	9	IWLGFIAGL	IWLGFIAGL	IWLGFIAGL	0.346447	0.41
HLA-C*03:04	1	109	117	9	TLDSKTQSL	TLDSKTQSL	TLDSKTQSL	0.340132	0.41
HLA-C*03:03	1	109	117	9	TLDSKTQSL	TLDSKTQSL	TLDSKTQSL	0.340132	0.41
HLA-C*06:02	1	894	902	9	LQIPFAMQM	LQIPFAMQM	LQIPFAMQM	0.254998	0.41
HLA-B*13:02	1	120	128	9	VNNATNVVI	VNNATNVVI	VNNATNVVI	0.25308	0.41
HLA-C*08:01	1	204	212	9	YSKHTPINL	YSKHTPINL	YSKHTPINL	0.215822	0.41
HLA-C*08:01	1	78	86	9	RFDNPVLPF	RFDNPVLPF	RFDNPVLPF	0.213888	0.41
HLA-C*04:01	1	448	456	9	NYNYLYRLF	NYNYLYRLF	NYNYLYRLF	0.197911	0.41
HLA-B*40:01	1	1257	1265	9	DEDDSEPVL	DEDDSEPVL	DEDDSEPVL	0.48508	0.42
HLA-C*03:04	1	710	718	9	NSIAIPTNF	NSIAIPTNF	NSIAIPTNF	0.336044	0.42
HLA-C*03:03	1	710	718	9	NSIAIPTNF	NSIAIPTNF	NSIAIPTNF	0.336044	0.42
HLA-A*30:01	1	1264	1272	9	VLKGVKLHY	VLKGVKLHY	VLKGVKLHY	0.27563	0.42
HLA-B*13:02	1	495	503	9	YGFQPTNGV	YGFQPTNGV	YGFQPTNGV	0.247823	0.42
HLA-B*46:01	1	940	948	9	STASALGKL	STASALGKL	STASALGKL	0.026235	0.42
HLA-B*46:01	1	343	351	9	NATRFASVY	NATRFASVY	NATRFASVY	0.025803	0.42
HLA-B*46:01	1	1225	1233	9	IAIVMVTIM	IAIVMVTIM	IAIVMVTIM	0.025718	0.42
HLA-C*07:02	1	976	984	9	VLNDILSRL	VLNDILSRL	VLNDILSRL	0.334552	0.43
HLA-B*13:02	1	133	141	9	FQFCNDPFL	FQFCNDPFL	FQFCNDPFL	0.247291	0.43
HLA-C*08:01	1	625	633	9	HADQLTPTW	HADQLTPTW	HADQLTPTW	0.210238	0.43
HLA-C*04:01	1	1088	1096	9	HFPREGVFV	HFPREGVFV	HFPREGVFV	0.191016	0.43
HLA-C*04:01	1	505	513	9	YQPYRVVVL	YQPYRVVVL	YQPYRVVVL	0.190319	0.43
HLA-C*01:02	1	495	503	9	YGFQPTNGV	YGFQPTNGV	YGFQPTNGV	0.180386	0.43
HLA-B*46:01	1	417	425	9	KIADYNYKL	KIADYNYKL	KIADYNYKL	0.02542	0.43
HLA-A*02:01	1	958	966	9	ALNTLVKQL	ALNTLVKQL	ALNTLVKQL	0.450592	0.44
HLA-A*11:01	1	41	49	9	KVFRSSVLH	KVFRSSVLH	KVFRSSVLH	0.433649	0.44
HLA-C*07:02	1	781	789	9	VFAQVKQIY	VFAQVKQIY	VFAQVKQIY	0.330284	0.44
HLA-A*33:03	1	725	733	9	EILPVSMTK	EILPVSMTK	EILPVSMTK	0.288038	0.44
HLA-C*06:02	1	789	797	9	YKTPPIKDF	YKTPPIKDF	YKTPPIKDF	0.246575	0.44
HLA-C*06:02	1	904	912	9	YRFNGIGVT	YRFNGIGVT	YRFNGIGVT	0.241742	0.44
HLA-A*11:01	1	458	466	9	KSNLKPFER	KSNLKPFER	KSNLKPFER	0.43117	0.45
HLA-A*11:01	1	757	765	9	GSFCTQLNR	GSFCTQLNR	GSFCTQLNR	0.428585	0.45
HLA-A*11:01	1	361	369	9	CVADYSVLY	CVADYSVLY	CVADYSVLY	0.427863	0.45
HLA-C*07:02	1	892	900	9	AALQIPFAM	AALQIPFAM	AALQIPFAM	0.329339	0.45
HLA-B*13:02	1	503	511	9	VGYQPYRVV	VGYQPYRVV	VGYQPYRVV	0.242084	0.45
HLA-C*06:02	1	212	220	9	LVRDLPQGF	LVRDLPQGF	LVRDLPQGF	0.239415	0.45
HLA-C*04:01	1	706	714	9	AYSNNSIAI	AYSNNSIAI	AYSNNSIAI	0.183988	0.45
HLA-C*01:02	1	983	991	9	RLDKVEAEV	RLDKVEAEV	RLDKVEAEV	0.17722	0.45
HLA-B*46:01	1	628	636	9	QLTPTWRVY	QLTPTWRVY	QLTPTWRVY	0.024395	0.45
HLA-C*07:02	1	764	772	9	NRALTGIAV	NRALTGIAV	NRALTGIAV	0.325855	0.46
HLA-C*07:02	1	1095	1103	9	FVSNGTHWF	FVSNGTHWF	FVSNGTHWF	0.324753	0.46
HLA-C*03:04	1	937	945	9	SLSSTASAL	SLSSTASAL	SLSSTASAL	0.3162	0.46
HLA-C*03:03	1	937	945	9	SLSSTASAL	SLSSTASAL	SLSSTASAL	0.3162	0.46
HLA-C*03:04	1	1060	1068	9	VVFLHVTYV	VVFLHVTYV	VVFLHVTYV	0.316185	0.46
HLA-C*03:03	1	1060	1068	9	VVFLHVTYV	VVFLHVTYV	VVFLHVTYV	0.316185	0.46
HLA-A*30:01	1	204	212	9	YSKHTPINL	YSKHTPINL	YSKHTPINL	0.266187	0.46
HLA-C*06:02	1	718	726	9	FTISVTTEI	FTISVTTEI	FTISVTTEI	0.235677	0.46
HLA-B*46:01	1	1059	1067	9	GVVFLHVTY	GVVFLHVTY	GVVFLHVTY	0.02352	0.46
HLA-A*30:01	1	905	913	9	RFNGIGVTQ	RFNGIGVTQ	RFNGIGVTQ	0.261871	0.47
HLA-C*06:02	1	1095	1103	9	FVSNGTHWF	FVSNGTHWF	FVSNGTHWF	0.23376	0.47
HLA-C*06:02	1	1060	1068	9	VVFLHVTYV	VVFLHVTYV	VVFLHVTYV	0.232672	0.47
HLA-C*04:01	1	417	425	9	KIADYNYKL	KIADYNYKL	KIADYNYKL	0.176212	0.47
HLA-B*46:01	1	310	318	9	KGIYQTSNF	KGIYQTSNF	KGIYQTSNF	0.023126	0.47
HLA-C*07:02	1	192	200	9	FVFKNIDGY	FVFKNIDGY	FVFKNIDGY	0.31617	0.48
HLA-C*07:02	1	898	906	9	FAMQMAYRF	FAMQMAYRF	FAMQMAYRF	0.315994	0.48
HLA-C*07:02	1	789	797	9	YKTPPIKDF	YKTPPIKDF	YKTPPIKDF	0.314987	0.48
HLA-A*33:03	1	559	567	9	FLPFQQFGR	FLPFQQFGR	FLPFQQFGR	0.273173	0.48
HLA-A*30:01	1	158	166	9	RVYSSANNC	RVYSSANNC	RVYSSANNC	0.259768	0.48
HLA-A*30:01	1	42	50	9	VFRSSVLHS	VFRSSVLHS	VFRSSVLHS	0.259736	0.48
HLA-B*13:02	1	786	794	9	KQIYKTPPI	KQIYKTPPI	KQIYKTPPI	0.237213	0.48
HLA-B*13:02	1	915	923	9	VLYENQKLI	VLYENQKLI	VLYENQKLI	0.235811	0.48
HLA-C*06:02	1	268	276	9	GYLQPRTFL	GYLQPRTFL	GYLQPRTFL	0.229287	0.48
HLA-C*08:01	1	84	92	9	LPFNDGVYF	LPFNDGVYF	LPFNDGVYF	0.1908	0.48
HLA-C*04:01	1	625	633	9	HADQLTPTW	HADQLTPTW	HADQLTPTW	0.175872	0.48
HLA-C*01:02	1	1021	1029	9	SANLAATKM	SANLAATKM	SANLAATKM	0.172013	0.48
HLA-B*46:01	1	78	86	9	RFDNPVLPF	RFDNPVLPF	RFDNPVLPF	0.023052	0.48
HLA-A*24:02	1	880	888	9	GTITSGWTF	GTITSGWTF	GTITSGWTF	0.421581	0.49
HLA-C*03:04	1	697	705	9	MSLGAENSV	MSLGAENSV	MSLGAENSV	0.302023	0.49
HLA-C*03:03	1	697	705	9	MSLGAENSV	MSLGAENSV	MSLGAENSV	0.302023	0.49
HLA-B*13:02	1	660	668	9	YECDIPIGA	YECDIPIGA	YECDIPIGA	0.234915	0.49
HLA-C*06:02	1	557	565	9	KKFLPFQQF	KKFLPFQQF	KKFLPFQQF	0.226404	0.49
HLA-C*08:01	1	262	270	9	AAAYYVGYL	AAAYYVGYL	AAAYYVGYL	0.186502	0.49
HLA-C*08:01	1	392	400	9	FTNVYADSF	FTNVYADSF	FTNVYADSF	0.186295	0.49
HLA-C*04:01	1	327	335	9	VRFPNITNL	VRFPNITNL	VRFPNITNL	0.173346	0.49
HLA-C*07:02	1	30	38	9	NSFTRGVYY	NSFTRGVYY	NSFTRGVYY	0.311088	0.5
HLA-A*33:03	1	400	408	9	FVIRGDEVR	FVIRGDEVR	FVIRGDEVR	0.268108	0.5
HLA-A*33:03	1	458	466	9	KSNLKPFER	KSNLKPFER	KSNLKPFER	0.264346	0.5
HLA-B*13:02	1	155	163	9	SEFRVYSSA	SEFRVYSSA	SEFRVYSSA	0.230046	0.5
HLA-C*06:02	1	204	212	9	YSKHTPINL	YSKHTPINL	YSKHTPINL	0.21969	0.5
HLA-C*08:01	1	714	722	9	IPTNFTISV	IPTNFTISV	IPTNFTISV	0.185582	0.5
HLA-C*08:01	1	815	823	9	RSFIEDLLF	RSFIEDLLF	RSFIEDLLF	0.184614	0.5
HLA-C*04:01	1	1208	1216	9	QYIKWPWYI	QYIKWPWYI	QYIKWPWYI	0.169549	0.5
HLA-C*04:01	1	504	512	9	GYQPYRVVV	GYQPYRVVV	GYQPYRVVV	0.169067	0.5
HLA-C*01:02	1	503	511	9	VGYQPYRVV	VGYQPYRVV	VGYQPYRVV	0.16824	0.5
HLA-C*03:04	1	267	275	9	VGYLQPRTF	VGYLQPRTF	VGYLQPRTF	0.291178	0.51
HLA-C*03:03	1	267	275	9	VGYLQPRTF	VGYLQPRTF	VGYLQPRTF	0.291178	0.51
HLA-C*04:01	1	1216	1224	9	IWLGFIAGL	IWLGFIAGL	IWLGFIAGL	0.163713	0.51
HLA-A*24:02	1	47	55	9	VLHSTQDLF	VLHSTQDLF	VLHSTQDLF	0.403828	0.52
HLA-A*11:01	1	604	612	9	TSNQVAVLY	TSNQVAVLY	TSNQVAVLY	0.390245	0.52
HLA-C*03:04	1	35	43	9	GVYYPDKVF	GVYYPDKVF	GVYYPDKVF	0.287693	0.52
HLA-C*03:03	1	35	43	9	GVYYPDKVF	GVYYPDKVF	GVYYPDKVF	0.287693	0.52
HLA-A*30:01	1	782	790	9	FAQVKQIYK	FAQVKQIYK	FAQVKQIYK	0.249135	0.52
HLA-B*13:02	1	1010	1018	9	QQLIRAAEI	QQLIRAAEI	QQLIRAAEI	0.225757	0.52
HLA-C*06:02	1	169	177	9	EYVSQPFLM	EYVSQPFLM	EYVSQPFLM	0.216275	0.52
HLA-C*01:02	1	996	1004	9	LITGRLQSL	LITGRLQSL	LITGRLQSL	0.163818	0.52
HLA-A*11:01	1	30	38	9	NSFTRGVYY	NSFTRGVYY	NSFTRGVYY	0.384822	0.53
HLA-B*40:01	1	618	626	9	TEVPVAIHA	TEVPVAIHA	TEVPVAIHA	0.383139	0.53
HLA-C*07:02	1	1054	1062	9	QSAPHGVVF	QSAPHGVVF	QSAPHGVVF	0.298558	0.53
HLA-A*33:03	1	992	1000	9	QIDRLITGR	QIDRLITGR	QIDRLITGR	0.257554	0.53
HLA-A*30:01	1	370	378	9	NSASFSTFK	NSASFSTFK	NSASFSTFK	0.24877	0.53
HLA-B*13:02	1	923	931	9	IANQFNSAI	IANQFNSAI	IANQFNSAI	0.22302	0.53
HLA-C*08:01	1	1220	1228	9	FIAGLIAIV	FIAGLIAIV	FIAGLIAIV	0.175146	0.53
HLA-B*46:01	1	1014	1022	9	RAAEIRASA	RAAEIRASA	RAAEIRASA	0.021106	0.53
HLA-B*40:01	1	155	163	9	SEFRVYSSA	SEFRVYSSA	SEFRVYSSA	0.374809	0.54
HLA-C*07:02	1	951	959	9	VVNQNAQAL	VVNQNAQAL	VVNQNAQAL	0.296146	0.54
HLA-C*06:02	1	1185	1193	9	RLNEVAKNL	RLNEVAKNL	RLNEVAKNL	0.209789	0.54
HLA-C*01:02	1	888	896	9	FGAGAALQI	FGAGAALQI	FGAGAALQI	0.160056	0.54
HLA-A*02:01	1	512	520	9	VLSFELLHA	VLSFELLHA	VLSFELLHA	0.3967	0.55
HLA-A*24:02	1	379	387	9	CYGVSPTKL	CYGVSPTKL	CYGVSPTKL	0.379021	0.55
HLA-C*07:02	1	1055	1063	9	SAPHGVVFL	SAPHGVVFL	SAPHGVVFL	0.293409	0.55
HLA-C*07:02	1	684	692	9	ARSVASQSI	ARSVASQSI	ARSVASQSI	0.293047	0.55
HLA-C*03:04	1	590	598	9	CSFGGVSVI	CSFGGVSVI	CSFGGVSVI	0.278576	0.55
HLA-C*03:03	1	590	598	9	CSFGGVSVI	CSFGGVSVI	CSFGGVSVI	0.278576	0.55
HLA-C*03:04	1	392	400	9	FTNVYADSF	FTNVYADSF	FTNVYADSF	0.277372	0.55
HLA-C*03:03	1	392	400	9	FTNVYADSF	FTNVYADSF	FTNVYADSF	0.277372	0.55
HLA-A*33:03	1	675	683	9	QTQTNSPRR	QTQTNSPRR	QTQTNSPRR	0.247504	0.55
HLA-B*46:01	1	327	335	9	VRFPNITNL	VRFPNITNL	VRFPNITNL	0.020187	0.55
HLA-A*24:02	1	898	906	9	FAMQMAYRF	FAMQMAYRF	FAMQMAYRF	0.375038	0.56
HLA-A*11:01	1	69	77	9	HVSGTNGTK	HVSGTNGTK	HVSGTNGTK	0.371213	0.56
HLA-C*03:04	1	687	695	9	VASQSIIAY	VASQSIIAY	VASQSIIAY	0.273406	0.56
HLA-C*03:03	1	687	695	9	VASQSIIAY	VASQSIIAY	VASQSIIAY	0.273406	0.56
HLA-A*33:03	1	58	66	9	FFSNVTWFH	FFSNVTWFH	FFSNVTWFH	0.245755	0.56
HLA-A*33:03	1	26	34	9	PAYTNSFTR	PAYTNSFTR	PAYTNSFTR	0.244985	0.56
HLA-C*06:02	1	1208	1216	9	QYIKWPWYI	QYIKWPWYI	QYIKWPWYI	0.205563	0.56
HLA-C*06:02	1	712	720	9	IAIPTNFTI	IAIPTNFTI	IAIPTNFTI	0.204604	0.56
HLA-C*08:01	1	1185	1193	9	RLNEVAKNL	RLNEVAKNL	RLNEVAKNL	0.165189	0.56
HLA-C*01:02	1	898	906	9	FAMQMAYRF	FAMQMAYRF	FAMQMAYRF	0.157133	0.56
HLA-C*01:02	1	1095	1103	9	FVSNGTHWF	FVSNGTHWF	FVSNGTHWF	0.156944	0.56
HLA-C*04:01	1	37	45	9	YYPDKVFRS	YYPDKVFRS	YYPDKVFRS	0.149658	0.56
HLA-B*46:01	1	781	789	9	VFAQVKQIY	VFAQVKQIY	VFAQVKQIY	0.020034	0.56
HLA-A*02:01	1	225	233	9	PLVDLPIGI	PLVDLPIGI	PLVDLPIGI	0.383714	0.57
HLA-B*40:01	1	689	697	9	SQSIIAYTM	SQSIIAYTM	SQSIIAYTM	0.352906	0.57
HLA-B*40:01	1	660	668	9	YECDIPIGA	YECDIPIGA	YECDIPIGA	0.347941	0.57
HLA-C*03:04	1	503	511	9	VGYQPYRVV	VGYQPYRVV	VGYQPYRVV	0.268806	0.57
HLA-C*03:03	1	503	511	9	VGYQPYRVV	VGYQPYRVV	VGYQPYRVV	0.268806	0.57
HLA-C*06:02	1	886	894	9	WTFGAGAAL	WTFGAGAAL	WTFGAGAAL	0.203512	0.57
HLA-B*46:01	1	372	380	9	ASFSTFKCY	ASFSTFKCY	ASFSTFKCY	0.019538	0.57
HLA-C*07:02	1	712	720	9	IAIPTNFTI	IAIPTNFTI	IAIPTNFTI	0.286543	0.58
HLA-B*13:02	1	718	726	9	FTISVTTEI	FTISVTTEI	FTISVTTEI	0.213478	0.58
HLA-B*13:02	1	815	823	9	RSFIEDLLF	RSFIEDLLF	RSFIEDLLF	0.211985	0.58
HLA-C*06:02	1	915	923	9	VLYENQKLI	VLYENQKLI	VLYENQKLI	0.200612	0.58
HLA-C*04:01	1	865	873	9	LTDEMIAQY	LTDEMIAQY	LTDEMIAQY	0.143639	0.58
HLA-B*46:01	1	634	642	9	RVYSTGSNV	RVYSTGSNV	RVYSTGSNV	0.019427	0.58
HLA-B*46:01	1	1050	1058	9	MSFPQSAPH	MSFPQSAPH	MSFPQSAPH	0.019268	0.58
HLA-B*46:01	1	47	55	9	VLHSTQDLF	VLHSTQDLF	VLHSTQDLF	0.019124	0.58
HLA-C*07:02	1	814	822	9	KRSFIEDLL	KRSFIEDLL	KRSFIEDLL	0.28556	0.59
HLA-C*03:04	1	28	36	9	YTNSFTRGV	YTNSFTRGV	YTNSFTRGV	0.262382	0.59
HLA-C*03:03	1	28	36	9	YTNSFTRGV	YTNSFTRGV	YTNSFTRGV	0.262382	0.59
HLA-A*33:03	1	302	310	9	TLKSFTVEK	TLKSFTVEK	TLKSFTVEK	0.234685	0.59
HLA-C*08:01	1	171	179	9	VSQPFLMDL	VSQPFLMDL	VSQPFLMDL	0.160556	0.59
HLA-C*08:01	1	710	718	9	NSIAIPTNF	NSIAIPTNF	NSIAIPTNF	0.158221	0.59
HLA-B*46:01	1	240	248	9	TLLALHRSY	TLLALHRSY	TLLALHRSY	0.018854	0.59
HLA-C*03:04	1	327	335	9	VRFPNITNL	VRFPNITNL	VRFPNITNL	0.26014	0.6
HLA-C*03:03	1	327	335	9	VRFPNITNL	VRFPNITNL	VRFPNITNL	0.26014	0.6
HLA-C*03:04	1	714	722	9	IPTNFTISV	IPTNFTISV	IPTNFTISV	0.258983	0.6
HLA-C*03:03	1	714	722	9	IPTNFTISV	IPTNFTISV	IPTNFTISV	0.258983	0.6
HLA-C*03:04	1	1137	1145	9	VYDPLQPEL	VYDPLQPEL	VYDPLQPEL	0.258925	0.6
HLA-C*03:03	1	1137	1145	9	VYDPLQPEL	VYDPLQPEL	VYDPLQPEL	0.258925	0.6
HLA-A*30:01	1	36	44	9	VYYPDKVFR	VYYPDKVFR	VYYPDKVFR	0.233612	0.6
HLA-C*06:02	1	192	200	9	FVFKNIDGY	FVFKNIDGY	FVFKNIDGY	0.19725	0.6
HLA-B*46:01	1	825	833	9	KVTLADAGF	KVTLADAGF	KVTLADAGF	0.018445	0.6
HLA-B*46:01	1	923	931	9	IANQFNSAI	IANQFNSAI	IANQFNSAI	0.018206	0.6
HLA-A*02:01	1	516	524	9	ELLHAPATV	ELLHAPATV	ELLHAPATV	0.366682	0.61
HLA-C*03:04	1	444	452	9	KVGGNYNYL	KVGGNYNYL	KVGGNYNYL	0.255176	0.61
HLA-C*03:03	1	444	452	9	KVGGNYNYL	KVGGNYNYL	KVGGNYNYL	0.255176	0.61
HLA-C*03:04	1	603	611	9	NTSNQVAVL	NTSNQVAVL	NTSNQVAVL	0.252748	0.61
HLA-C*03:03	1	603	611	9	NTSNQVAVL	NTSNQVAVL	NTSNQVAVL	0.252748	0.61
HLA-A*33:03	1	370	378	9	NSASFSTFK	NSASFSTFK	NSASFSTFK	0.230723	0.61
HLA-C*06:02	1	448	456	9	NYNYLYRLF	NYNYLYRLF	NYNYLYRLF	0.196794	0.61
HLA-C*08:01	1	865	873	9	LTDEMIAQY	LTDEMIAQY	LTDEMIAQY	0.155602	0.61
HLA-C*08:01	1	1144	1152	9	ELDSFKEEL	ELDSFKEEL	ELDSFKEEL	0.154584	0.61
HLA-C*08:01	1	122	130	9	NATNVVIKV	NATNVVIKV	NATNVVIKV	0.153828	0.61
HLA-C*01:02	1	392	400	9	FTNVYADSF	FTNVYADSF	FTNVYADSF	0.148358	0.61
HLA-B*46:01	1	152	160	9	WMESEFRVY	WMESEFRVY	WMESEFRVY	0.017944	0.61
HLA-B*46:01	1	505	513	9	YQPYRVVVL	YQPYRVVVL	YQPYRVVVL	0.017941	0.61
HLA-C*03:04	1	285	293	9	ITDAVDCAL	ITDAVDCAL	ITDAVDCAL	0.250999	0.62
HLA-C*03:03	1	285	293	9	ITDAVDCAL	ITDAVDCAL	ITDAVDCAL	0.250999	0.62
HLA-A*30:01	1	319	327	9	RVQPTESIV	RVQPTESIV	RVQPTESIV	0.227316	0.62
HLA-A*33:03	1	94	102	9	STEKSNIIR	STEKSNIIR	STEKSNIIR	0.226535	0.62
HLA-C*06:02	1	781	789	9	VFAQVKQIY	VFAQVKQIY	VFAQVKQIY	0.195912	0.62
HLA-C*06:02	1	635	643	9	VYSTGSNVF	VYSTGSNVF	VYSTGSNVF	0.195072	0.62
HLA-C*06:02	1	193	201	9	VFKNIDGYF	VFKNIDGYF	VFKNIDGYF	0.194803	0.62
HLA-C*08:01	1	327	335	9	VRFPNITNL	VRFPNITNL	VRFPNITNL	0.152935	0.62
HLA-C*08:01	1	689	697	9	SQSIIAYTM	SQSIIAYTM	SQSIIAYTM	0.152378	0.62
HLA-A*11:01	1	1173	1181	9	NASVVNIQK	NASVVNIQK	NASVVNIQK	0.337052	0.63
HLA-A*11:01	1	261	269	9	GAAAYYVGY	GAAAYYVGY	GAAAYYVGY	0.333655	0.63
HLA-B*13:02	1	634	642	9	RVYSTGSNV	RVYSTGSNV	RVYSTGSNV	0.204414	0.63
HLA-C*06:02	1	691	699	9	SIIAYTMSL	SIIAYTMSL	SIIAYTMSL	0.192531	0.63
HLA-C*06:02	1	1054	1062	9	QSAPHGVVF	QSAPHGVVF	QSAPHGVVF	0.192473	0.63
HLA-C*08:01	1	28	36	9	YTNSFTRGV	YTNSFTRGV	YTNSFTRGV	0.14853	0.63
HLA-C*08:01	1	267	275	9	VGYLQPRTF	VGYLQPRTF	VGYLQPRTF	0.14837	0.63
HLA-C*07:02	1	853	861	9	QKFNGLTVL	QKFNGLTVL	QKFNGLTVL	0.270231	0.64
HLA-C*07:02	1	233	241	9	INITRFQTL	INITRFQTL	INITRFQTL	0.266365	0.64
HLA-C*03:04	1	1185	1193	9	RLNEVAKNL	RLNEVAKNL	RLNEVAKNL	0.242676	0.64
HLA-C*03:03	1	1185	1193	9	RLNEVAKNL	RLNEVAKNL	RLNEVAKNL	0.242676	0.64
HLA-C*03:04	1	202	210	9	KIYSKHTPI	KIYSKHTPI	KIYSKHTPI	0.242572	0.64
HLA-C*03:03	1	202	210	9	KIYSKHTPI	KIYSKHTPI	KIYSKHTPI	0.242572	0.64
HLA-C*06:02	1	489	497	9	YFPLQSYGF	YFPLQSYGF	YFPLQSYGF	0.191955	0.64
HLA-C*06:02	1	951	959	9	VVNQNAQAL	VVNQNAQAL	VVNQNAQAL	0.191363	0.64
HLA-C*08:01	1	509	517	9	RVVVLSFEL	RVVVLSFEL	RVVVLSFEL	0.146397	0.64
HLA-B*46:01	1	369	377	9	YNSASFSTF	YNSASFSTF	YNSASFSTF	0.017108	0.64
HLA-B*46:01	1	119	127	9	IVNNATNVV	IVNNATNVV	IVNNATNVV	0.017054	0.64
HLA-C*07:02	1	869	877	9	MIAQYTSAL	MIAQYTSAL	MIAQYTSAL	0.265442	0.65
HLA-C*03:04	1	509	517	9	RVVVLSFEL	RVVVLSFEL	RVVVLSFEL	0.23967	0.65
HLA-C*03:03	1	509	517	9	RVVVLSFEL	RVVVLSFEL	RVVVLSFEL	0.23967	0.65
HLA-C*03:04	1	940	948	9	STASALGKL	STASALGKL	STASALGKL	0.238582	0.65
HLA-C*03:03	1	940	948	9	STASALGKL	STASALGKL	STASALGKL	0.238582	0.65
HLA-C*03:04	1	996	1004	9	LITGRLQSL	LITGRLQSL	LITGRLQSL	0.237949	0.65
HLA-C*03:03	1	996	1004	9	LITGRLQSL	LITGRLQSL	LITGRLQSL	0.237949	0.65
HLA-A*30:01	1	803	811	9	SQILPDPSK	SQILPDPSK	SQILPDPSK	0.220405	0.65
HLA-B*13:02	1	327	335	9	VRFPNITNL	VRFPNITNL	VRFPNITNL	0.200516	0.65
HLA-C*01:02	1	1189	1197	9	VAKNLNESL	VAKNLNESL	VAKNLNESL	0.143109	0.65
HLA-A*02:01	1	1171	1179	9	GINASVVNI	GINASVVNI	GINASVVNI	0.343739	0.66
HLA-A*02:01	1	1223	1231	9	GLIAIVMVT	GLIAIVMVT	GLIAIVMVT	0.343687	0.66
HLA-A*24:02	1	1095	1103	9	FVSNGTHWF	FVSNGTHWF	FVSNGTHWF	0.330624	0.66
HLA-C*07:02	1	1185	1193	9	RLNEVAKNL	RLNEVAKNL	RLNEVAKNL	0.262685	0.66
HLA-C*07:02	1	886	894	9	WTFGAGAAL	WTFGAGAAL	WTFGAGAAL	0.261898	0.66
HLA-C*07:02	1	102	110	9	RGWIFGTTL	RGWIFGTTL	RGWIFGTTL	0.261807	0.66
HLA-C*03:04	1	705	713	9	VAYSNNSIA	VAYSNNSIA	VAYSNNSIA	0.235279	0.66
HLA-C*03:03	1	705	713	9	VAYSNNSIA	VAYSNNSIA	VAYSNNSIA	0.235279	0.66
HLA-C*03:04	1	1014	1022	9	RAAEIRASA	RAAEIRASA	RAAEIRASA	0.234592	0.66
HLA-C*03:03	1	1014	1022	9	RAAEIRASA	RAAEIRASA	RAAEIRASA	0.234592	0.66
HLA-B*13:02	1	892	900	9	AALQIPFAM	AALQIPFAM	AALQIPFAM	0.199116	0.66
HLA-B*46:01	1	221	229	9	SALEPLVDL	SALEPLVDL	SALEPLVDL	0.016545	0.66
HLA-A*24:02	1	369	377	9	YNSASFSTF	YNSASFSTF	YNSASFSTF	0.32233	0.67
HLA-C*07:02	1	109	117	9	TLDSKTQSL	TLDSKTQSL	TLDSKTQSL	0.260065	0.68
HLA-A*30:01	1	725	733	9	EILPVSMTK	EILPVSMTK	EILPVSMTK	0.214095	0.68
HLA-A*30:01	1	30	38	9	NSFTRGVYY	NSFTRGVYY	NSFTRGVYY	0.213606	0.68
HLA-C*06:02	1	145	153	9	YHKNNKSWM	YHKNNKSWM	YHKNNKSWM	0.182701	0.68
HLA-C*01:02	1	50	58	9	STQDLFLPF	STQDLFLPF	STQDLFLPF	0.139654	0.68
HLA-C*08:01	1	723	731	9	TTEILPVSM	TTEILPVSM	TTEILPVSM	0.139637	0.68
HLA-C*04:01	1	926	934	9	QFNSAIGKI	QFNSAIGKI	QFNSAIGKI	0.125068	0.68
HLA-C*04:01	1	285	293	9	ITDAVDCAL	ITDAVDCAL	ITDAVDCAL	0.124006	0.68
HLA-A*02:01	1	612	620	9	YQDVNCTEV	YQDVNCTEV	YQDVNCTEV	0.333807	0.69
HLA-C*03:04	1	1175	1183	9	SVVNIQKEI	SVVNIQKEI	SVVNIQKEI	0.224732	0.69
HLA-C*03:03	1	1175	1183	9	SVVNIQKEI	SVVNIQKEI	SVVNIQKEI	0.224732	0.69
HLA-A*30:01	1	685	693	9	RSVASQSII	RSVASQSII	RSVASQSII	0.212859	0.69
HLA-A*30:01	1	852	860	9	AQKFNGLTV	AQKFNGLTV	AQKFNGLTV	0.212818	0.69
HLA-B*13:02	1	1060	1068	9	VVFLHVTYV	VVFLHVTYV	VVFLHVTYV	0.195287	0.69
HLA-B*13:02	1	798	806	9	GGFNFSQIL	GGFNFSQIL	GGFNFSQIL	0.194591	0.69
HLA-C*06:02	1	634	642	9	RVYSTGSNV	RVYSTGSNV	RVYSTGSNV	0.181284	0.69
HLA-C*06:02	1	1101	1109	9	HWFVTQRNF	HWFVTQRNF	HWFVTQRNF	0.180325	0.69
HLA-C*01:02	1	215	223	9	DLPQGFSAL	DLPQGFSAL	DLPQGFSAL	0.138417	0.69
HLA-A*02:01	1	869	877	9	MIAQYTSAL	MIAQYTSAL	MIAQYTSAL	0.328455	0.7
HLA-C*07:02	1	1060	1068	9	VVFLHVTYV	VVFLHVTYV	VVFLHVTYV	0.25512	0.7
HLA-C*06:02	1	710	718	9	NSIAIPTNF	NSIAIPTNF	NSIAIPTNF	0.17933	0.7
HLA-C*08:01	1	915	923	9	VLYENQKLI	VLYENQKLI	VLYENQKLI	0.135771	0.7
HLA-C*07:02	1	710	718	9	NSIAIPTNF	NSIAIPTNF	NSIAIPTNF	0.251385	0.71
HLA-C*03:04	1	625	633	9	HADQLTPTW	HADQLTPTW	HADQLTPTW	0.219142	0.71
HLA-C*03:03	1	625	633	9	HADQLTPTW	HADQLTPTW	HADQLTPTW	0.219142	0.71
HLA-A*30:01	1	409	417	9	QIAPGQTGK	QIAPGQTGK	QIAPGQTGK	0.209918	0.71
HLA-B*13:02	1	214	222	9	RDLPQGFSA	RDLPQGFSA	RDLPQGFSA	0.191636	0.71
HLA-C*06:02	1	417	425	9	KIADYNYKL	KIADYNYKL	KIADYNYKL	0.177157	0.71
HLA-C*01:02	1	410	418	9	IAPGQTGKI	IAPGQTGKI	IAPGQTGKI	0.135753	0.71
HLA-C*08:01	1	697	705	9	MSLGAENSV	MSLGAENSV	MSLGAENSV	0.135174	0.71
HLA-C*07:02	1	145	153	9	YHKNNKSWM	YHKNNKSWM	YHKNNKSWM	0.250427	0.72
HLA-C*03:04	1	50	58	9	STQDLFLPF	STQDLFLPF	STQDLFLPF	0.21702	0.72
HLA-C*03:03	1	50	58	9	STQDLFLPF	STQDLFLPF	STQDLFLPF	0.21702	0.72
HLA-C*03:04	1	133	141	9	FQFCNDPFL	FQFCNDPFL	FQFCNDPFL	0.216383	0.72
HLA-C*03:03	1	133	141	9	FQFCNDPFL	FQFCNDPFL	FQFCNDPFL	0.216383	0.72
HLA-B*13:02	1	1004	1012	9	LQTYVTQQL	LQTYVTQQL	LQTYVTQQL	0.189556	0.72
HLA-C*01:02	1	940	948	9	STASALGKL	STASALGKL	STASALGKL	0.134475	0.72
HLA-C*01:02	1	394	402	9	NVYADSFVI	NVYADSFVI	NVYADSFVI	0.132894	0.72
HLA-C*01:02	1	714	722	9	IPTNFTISV	IPTNFTISV	IPTNFTISV	0.132355	0.72
HLA-A*11:01	1	258	266	9	WTAGAAAYY	WTAGAAAYY	WTAGAAAYY	0.304685	0.73
HLA-C*06:02	1	189	197	9	LREFVFKNI	LREFVFKNI	LREFVFKNI	0.173367	0.73
HLA-C*08:01	1	135	143	9	FCNDPFLGV	FCNDPFLGV	FCNDPFLGV	0.131243	0.73
HLA-C*08:01	1	503	511	9	VGYQPYRVV	VGYQPYRVV	VGYQPYRVV	0.130301	0.73
HLA-C*08:01	1	444	452	9	KVGGNYNYL	KVGGNYNYL	KVGGNYNYL	0.130294	0.73
HLA-C*04:01	1	1185	1193	9	RLNEVAKNL	RLNEVAKNL	RLNEVAKNL	0.11841	0.73
HLA-C*07:02	1	186	194	9	FKNLREFVF	FKNLREFVF	FKNLREFVF	0.243996	0.74
HLA-C*03:04	1	1220	1228	9	FIAGLIAIV	FIAGLIAIV	FIAGLIAIV	0.21212	0.74
HLA-C*03:03	1	1220	1228	9	FIAGLIAIV	FIAGLIAIV	FIAGLIAIV	0.21212	0.74
HLA-A*30:01	1	1060	1068	9	VVFLHVTYV	VVFLHVTYV	VVFLHVTYV	0.206237	0.74
HLA-C*06:02	1	205	213	9	SKHTPINLV	SKHTPINLV	SKHTPINLV	0.170134	0.74
HLA-C*01:02	1	84	92	9	LPFNDGVYF	LPFNDGVYF	LPFNDGVYF	0.129996	0.74
HLA-C*01:02	1	382	390	9	VSPTKLNDL	VSPTKLNDL	VSPTKLNDL	0.129616	0.74
HLA-C*08:01	1	634	642	9	RVYSTGSNV	RVYSTGSNV	RVYSTGSNV	0.128042	0.74
HLA-C*04:01	1	898	906	9	FAMQMAYRF	FAMQMAYRF	FAMQMAYRF	0.115868	0.74
HLA-B*46:01	1	1094	1102	9	VFVSNGTHW	VFVSNGTHW	VFVSNGTHW	0.01483	0.74
HLA-C*07:02	1	1106	1114	9	QRNFYEPQI	QRNFYEPQI	QRNFYEPQI	0.242554	0.75
HLA-C*03:04	1	915	923	9	VLYENQKLI	VLYENQKLI	VLYENQKLI	0.209847	0.75
HLA-C*03:03	1	915	923	9	VLYENQKLI	VLYENQKLI	VLYENQKLI	0.209847	0.75
HLA-A*33:03	1	782	790	9	FAQVKQIYK	FAQVKQIYK	FAQVKQIYK	0.197507	0.75
HLA-C*06:02	1	1055	1063	9	SAPHGVVFL	SAPHGVVFL	SAPHGVVFL	0.169771	0.75
HLA-B*46:01	1	937	945	9	SLSSTASAL	SLSSTASAL	SLSSTASAL	0.014764	0.75
HLA-B*46:01	1	433	441	9	VIAWNSNNL	VIAWNSNNL	VIAWNSNNL	0.014717	0.75
HLA-C*07:02	1	1094	1102	9	VFVSNGTHW	VFVSNGTHW	VFVSNGTHW	0.241475	0.76
HLA-B*13:02	1	505	513	9	YQPYRVVVL	YQPYRVVVL	YQPYRVVVL	0.183491	0.76
HLA-B*46:01	1	635	643	9	VYSTGSNVF	VYSTGSNVF	VYSTGSNVF	0.01449	0.76
HLA-A*02:01	1	424	432	9	KLPDDFTGC	KLPDDFTGC	KLPDDFTGC	0.295117	0.77
HLA-C*07:02	1	366	374	9	SVLYNSASF	SVLYNSASF	SVLYNSASF	0.238477	0.77
HLA-C*07:02	1	212	220	9	LVRDLPQGF	LVRDLPQGF	LVRDLPQGF	0.237981	0.77
HLA-B*13:02	1	221	229	9	SALEPLVDL	SALEPLVDL	SALEPLVDL	0.181016	0.77
HLA-C*06:02	1	109	117	9	TLDSKTQSL	TLDSKTQSL	TLDSKTQSL	0.166926	0.77
HLA-C*06:02	1	233	241	9	INITRFQTL	INITRFQTL	INITRFQTL	0.166307	0.77
HLA-C*06:02	1	865	873	9	LTDEMIAQY	LTDEMIAQY	LTDEMIAQY	0.165868	0.77
HLA-C*01:02	1	327	335	9	VRFPNITNL	VRFPNITNL	VRFPNITNL	0.126249	0.77
HLA-C*04:01	1	399	407	9	SFVIRGDEV	SFVIRGDEV	SFVIRGDEV	0.113276	0.77
HLA-C*04:01	1	1094	1102	9	VFVSNGTHW	VFVSNGTHW	VFVSNGTHW	0.112627	0.77
HLA-C*04:01	1	1055	1063	9	SAPHGVVFL	SAPHGVVFL	SAPHGVVFL	0.112348	0.77
HLA-B*46:01	1	193	201	9	VFKNIDGYF	VFKNIDGYF	VFKNIDGYF	0.014216	0.77
HLA-B*46:01	1	1067	1075	9	YVPAQEKNF	YVPAQEKNF	YVPAQEKNF	0.014058	0.77
HLA-A*24:02	1	712	720	9	IAIPTNFTI	IAIPTNFTI	IAIPTNFTI	0.285645	0.78
HLA-C*07:02	1	718	726	9	FTISVTTEI	FTISVTTEI	FTISVTTEI	0.234674	0.78
HLA-B*13:02	1	1005	1013	9	QTYVTQQLI	QTYVTQQLI	QTYVTQQLI	0.18009	0.78
HLA-A*02:01	1	721	729	9	SVTTEILPV	SVTTEILPV	SVTTEILPV	0.286548	0.79
HLA-A*02:01	1	62	70	9	VTWFHAIHV	VTWFHAIHV	VTWFHAIHV	0.285177	0.79
HLA-B*40:01	1	894	902	9	LQIPFAMQM	LQIPFAMQM	LQIPFAMQM	0.248523	0.79
HLA-C*06:02	1	78	86	9	RFDNPVLPF	RFDNPVLPF	RFDNPVLPF	0.163074	0.79
HLA-C*01:02	1	603	611	9	NTSNQVAVL	NTSNQVAVL	NTSNQVAVL	0.12272	0.79
HLA-B*46:01	1	109	117	9	TLDSKTQSL	TLDSKTQSL	TLDSKTQSL	0.013562	0.79
HLA-A*30:01	1	1000	1008	9	RLQSLQTYV	RLQSLQTYV	RLQSLQTYV	0.198376	0.8
HLA-C*03:04	1	815	823	9	RSFIEDLLF	RSFIEDLLF	RSFIEDLLF	0.197229	0.8
HLA-C*03:03	1	815	823	9	RSFIEDLLF	RSFIEDLLF	RSFIEDLLF	0.197229	0.8
HLA-C*03:04	1	192	200	9	FVFKNIDGY	FVFKNIDGY	FVFKNIDGY	0.197122	0.8
HLA-C*03:03	1	192	200	9	FVFKNIDGY	FVFKNIDGY	FVFKNIDGY	0.197122	0.8
HLA-B*13:02	1	233	241	9	INITRFQTL	INITRFQTL	INITRFQTL	0.177527	0.8
HLA-B*13:02	1	122	130	9	NATNVVIKV	NATNVVIKV	NATNVVIKV	0.176434	0.8
HLA-C*08:01	1	1189	1197	9	VAKNLNESL	VAKNLNESL	VAKNLNESL	0.118912	0.8
HLA-C*04:01	1	712	720	9	IAIPTNFTI	IAIPTNFTI	IAIPTNFTI	0.109359	0.8
HLA-A*11:01	1	378	386	9	KCYGVSPTK	KCYGVSPTK	KCYGVSPTK	0.281287	0.81
HLA-A*24:02	1	267	275	9	VGYLQPRTF	VGYLQPRTF	VGYLQPRTF	0.273664	0.81
HLA-C*07:02	1	497	505	9	FQPTNGVGY	FQPTNGVGY	FQPTNGVGY	0.22892	0.81
HLA-A*33:03	1	30	38	9	NSFTRGVYY	NSFTRGVYY	NSFTRGVYY	0.179744	0.81
HLA-C*01:02	1	1225	1233	9	IAIVMVTIM	IAIVMVTIM	IAIVMVTIM	0.120518	0.81
HLA-C*08:01	1	1192	1200	9	NLNESLIDL	NLNESLIDL	NLNESLIDL	0.118446	0.81
HLA-C*08:01	1	937	945	9	SLSSTASAL	SLSSTASAL	SLSSTASAL	0.117713	0.81
HLA-C*08:01	1	433	441	9	VIAWNSNNL	VIAWNSNNL	VIAWNSNNL	0.117415	0.81
HLA-C*08:01	1	50	58	9	STQDLFLPF	STQDLFLPF	STQDLFLPF	0.117136	0.81
HLA-B*46:01	1	1055	1063	9	SAPHGVVFL	SAPHGVVFL	SAPHGVVFL	0.013451	0.81
HLA-A*02:01	1	876	884	9	ALLAGTITS	ALLAGTITS	ALLAGTITS	0.271473	0.82
HLA-C*03:04	1	46	54	9	SVLHSTQDL	SVLHSTQDL	SVLHSTQDL	0.194639	0.82
HLA-C*03:03	1	46	54	9	SVLHSTQDL	SVLHSTQDL	SVLHSTQDL	0.194639	0.82
HLA-C*03:04	1	171	179	9	VSQPFLMDL	VSQPFLMDL	VSQPFLMDL	0.193906	0.82
HLA-C*03:03	1	171	179	9	VSQPFLMDL	VSQPFLMDL	VSQPFLMDL	0.193906	0.82
HLA-C*08:01	1	366	374	9	SVLYNSASF	SVLYNSASF	SVLYNSASF	0.11654	0.82
HLA-A*24:02	1	969	977	9	NFGAISSVL	NFGAISSVL	NFGAISSVL	0.266724	0.83
HLA-A*24:02	1	50	58	9	STQDLFLPF	STQDLFLPF	STQDLFLPF	0.264807	0.83
HLA-C*07:02	1	37	45	9	YYPDKVFRS	YYPDKVFRS	YYPDKVFRS	0.225746	0.83
HLA-C*07:02	1	204	212	9	YSKHTPINL	YSKHTPINL	YSKHTPINL	0.2248	0.83
HLA-A*30:01	1	939	947	9	SSTASALGK	SSTASALGK	SSTASALGK	0.192139	0.83
HLA-B*13:02	1	612	620	9	YQDVNCTEV	YQDVNCTEV	YQDVNCTEV	0.173214	0.83
HLA-C*06:02	1	503	511	9	VGYQPYRVV	VGYQPYRVV	VGYQPYRVV	0.156247	0.83
HLA-C*06:02	1	898	906	9	FAMQMAYRF	FAMQMAYRF	FAMQMAYRF	0.155398	0.83
HLA-C*08:01	1	590	598	9	CSFGGVSVI	CSFGGVSVI	CSFGGVSVI	0.115176	0.83
HLA-B*46:01	1	909	917	9	IGVTQNVLY	IGVTQNVLY	IGVTQNVLY	0.013162	0.83
HLA-B*46:01	1	584	592	9	ILDITPCSF	ILDITPCSF	ILDITPCSF	0.013141	0.83
HLA-B*40:01	1	223	231	9	LEPLVDLPI	LEPLVDLPI	LEPLVDLPI	0.230908	0.84
HLA-C*06:02	1	892	900	9	AALQIPFAM	AALQIPFAM	AALQIPFAM	0.153513	0.84
HLA-C*01:02	1	319	327	9	RVQPTESIV	RVQPTESIV	RVQPTESIV	0.116115	0.84
HLA-C*04:01	1	894	902	9	LQIPFAMQM	LQIPFAMQM	LQIPFAMQM	0.104895	0.84
HLA-B*40:01	1	853	861	9	QKFNGLTVL	QKFNGLTVL	QKFNGLTVL	0.22835	0.85
HLA-B*40:01	1	227	235	9	VDLPIGINI	VDLPIGINI	VDLPIGINI	0.227195	0.85
HLA-C*08:01	1	880	888	9	GTITSGWTF	GTITSGWTF	GTITSGWTF	0.112114	0.85
HLA-C*04:01	1	691	699	9	SIIAYTMSL	SIIAYTMSL	SIIAYTMSL	0.1046	0.85
HLA-C*04:01	1	236	244	9	TRFQTLLAL	TRFQTLLAL	TRFQTLLAL	0.103548	0.85
HLA-B*46:01	1	24	32	9	LPPAYTNSF	LPPAYTNSF	LPPAYTNSF	0.01287	0.85
HLA-C*07:02	1	896	904	9	IPFAMQMAY	IPFAMQMAY	IPFAMQMAY	0.22044	0.86
HLA-C*07:02	1	794	802	9	IKDFGGFNF	IKDFGGFNF	IKDFGGFNF	0.220046	0.86
HLA-A*33:03	1	446	454	9	GGNYNYLYR	GGNYNYLYR	GGNYNYLYR	0.16781	0.86
HLA-C*01:02	1	820	828	9	DLLFNKVTL	DLLFNKVTL	DLLFNKVTL	0.115206	0.86
HLA-C*01:02	1	46	54	9	SVLHSTQDL	SVLHSTQDL	SVLHSTQDL	0.114721	0.86
HLA-C*04:01	1	781	789	9	VFAQVKQIY	VFAQVKQIY	VFAQVKQIY	0.101675	0.86
HLA-C*04:01	1	1219	1227	9	GFIAGLIAI	GFIAGLIAI	GFIAGLIAI	0.101587	0.86
HLA-B*46:01	1	1137	1145	9	VYDPLQPEL	VYDPLQPEL	VYDPLQPEL	0.012766	0.86
HLA-A*11:01	1	162	170	9	SANNCTFEY	SANNCTFEY	SANNCTFEY	0.258011	0.87
HLA-A*11:01	1	94	102	9	STEKSNIIR	STEKSNIIR	STEKSNIIR	0.25744	0.87
HLA-A*11:01	1	511	519	9	VVLSFELLH	VVLSFELLH	VVLSFELLH	0.257279	0.87
HLA-A*24:02	1	1219	1227	9	GFIAGLIAI	GFIAGLIAI	GFIAGLIAI	0.250393	0.87
HLA-C*07:02	1	903	911	9	AYRFNGIGV	AYRFNGIGV	AYRFNGIGV	0.217694	0.87
HLA-C*03:04	1	2	10	9	FVFLVLLPL	FVFLVLLPL	FVFLVLLPL	0.183803	0.87
HLA-C*03:03	1	2	10	9	FVFLVLLPL	FVFLVLLPL	FVFLVLLPL	0.183803	0.87
HLA-B*46:01	1	603	611	9	NTSNQVAVL	NTSNQVAVL	NTSNQVAVL	0.012542	0.87
HLA-B*46:01	1	689	697	9	SQSIIAYTM	SQSIIAYTM	SQSIIAYTM	0.012434	0.87
HLA-A*11:01	1	372	380	9	ASFSTFKCY	ASFSTFKCY	ASFSTFKCY	0.254179	0.88
HLA-A*30:01	1	981	989	9	LSRLDKVEA	LSRLDKVEA	LSRLDKVEA	0.185098	0.88
HLA-C*03:04	1	24	32	9	LPPAYTNSF	LPPAYTNSF	LPPAYTNSF	0.183356	0.88
HLA-C*03:03	1	24	32	9	LPPAYTNSF	LPPAYTNSF	LPPAYTNSF	0.183356	0.88
HLA-C*03:04	1	896	904	9	IPFAMQMAY	IPFAMQMAY	IPFAMQMAY	0.180841	0.88
HLA-C*03:03	1	896	904	9	IPFAMQMAY	IPFAMQMAY	IPFAMQMAY	0.180841	0.88
HLA-C*06:02	1	186	194	9	FKNLREFVF	FKNLREFVF	FKNLREFVF	0.149128	0.88
HLA-C*08:01	1	734	742	9	TSVDCTMYI	TSVDCTMYI	TSVDCTMYI	0.108588	0.88
HLA-B*46:01	1	144	152	9	YYHKNNKSW	YYHKNNKSW	YYHKNNKSW	0.012281	0.88
HLA-B*46:01	1	56	64	9	LPFFSNVTW	LPFFSNVTW	LPFFSNVTW	0.01226	0.88
HLA-A*11:01	1	1059	1067	9	GVVFLHVTY	GVVFLHVTY	GVVFLHVTY	0.253165	0.89
HLA-C*07:02	1	1102	1110	9	WFVTQRNFY	WFVTQRNFY	WFVTQRNFY	0.216089	0.89
HLA-C*07:02	1	495	503	9	YGFQPTNGV	YGFQPTNGV	YGFQPTNGV	0.214963	0.89
HLA-B*13:02	1	880	888	9	GTITSGWTF	GTITSGWTF	GTITSGWTF	0.167395	0.89
HLA-B*13:02	1	1185	1193	9	RLNEVAKNL	RLNEVAKNL	RLNEVAKNL	0.167253	0.89
HLA-A*11:01	1	150	158	9	KSWMESEFR	KSWMESEFR	KSWMESEFR	0.248893	0.9
HLA-C*07:02	1	915	923	9	VLYENQKLI	VLYENQKLI	VLYENQKLI	0.212642	0.9
HLA-B*13:02	1	51	59	9	TQDLFLPFF	TQDLFLPFF	TQDLFLPFF	0.165343	0.9
HLA-C*01:02	1	1221	1229	9	IAGLIAIVM	IAGLIAIVM	IAGLIAIVM	0.112152	0.9
HLA-C*08:01	1	973	981	9	ISSVLNDIL	ISSVLNDIL	ISSVLNDIL	0.105478	0.9
HLA-C*04:01	1	951	959	9	VVNQNAQAL	VVNQNAQAL	VVNQNAQAL	0.098947	0.9
HLA-C*04:01	1	328	336	9	RFPNITNLC	RFPNITNLC	RFPNITNLC	0.098814	0.9
HLA-C*04:01	1	168	176	9	FEYVSQPFL	FEYVSQPFL	FEYVSQPFL	0.098704	0.9
HLA-B*46:01	1	1185	1193	9	RLNEVAKNL	RLNEVAKNL	RLNEVAKNL	0.012125	0.9
HLA-B*46:01	1	345	353	9	TRFASVYAW	TRFASVYAW	TRFASVYAW	0.01206	0.9
HLA-B*46:01	1	533	541	9	LVKNKCVNF	LVKNKCVNF	LVKNKCVNF	0.01199	0.9
HLA-C*07:02	1	1219	1227	9	GFIAGLIAI	GFIAGLIAI	GFIAGLIAI	0.210487	0.91
HLA-C*03:04	1	1113	1121	9	QIITTDNTF	QIITTDNTF	QIITTDNTF	0.176857	0.91
HLA-C*03:03	1	1113	1121	9	QIITTDNTF	QIITTDNTF	QIITTDNTF	0.176857	0.91
HLA-C*08:01	1	687	695	9	VASQSIIAY	VASQSIIAY	VASQSIIAY	0.105264	0.91
HLA-C*08:01	1	62	70	9	VTWFHAIHV	VTWFHAIHV	VTWFHAIHV	0.104165	0.91
HLA-C*08:01	1	288	296	9	AVDCALDPL	AVDCALDPL	AVDCALDPL	0.103624	0.91
HLA-C*04:01	1	47	55	9	VLHSTQDLF	VLHSTQDLF	VLHSTQDLF	0.097853	0.91
HLA-A*24:02	1	781	789	9	VFAQVKQIY	VFAQVKQIY	VFAQVKQIY	0.234418	0.92
HLA-A*24:02	1	366	374	9	SVLYNSASF	SVLYNSASF	SVLYNSASF	0.233864	0.92
HLA-C*07:02	1	84	92	9	LPFNDGVYF	LPFNDGVYF	LPFNDGVYF	0.209484	0.92
HLA-A*30:01	1	97	105	9	KSNIIRGWI	KSNIIRGWI	KSNIIRGWI	0.178363	0.92
HLA-B*13:02	1	576	584	9	VRDPQTLEI	VRDPQTLEI	VRDPQTLEI	0.164153	0.92
HLA-C*06:02	1	369	377	9	YNSASFSTF	YNSASFSTF	YNSASFSTF	0.145179	0.92
HLA-C*08:01	1	896	904	9	IPFAMQMAY	IPFAMQMAY	IPFAMQMAY	0.102639	0.92
HLA-C*04:01	1	718	726	9	FTISVTTEI	FTISVTTEI	FTISVTTEI	0.097223	0.92
HLA-C*04:01	1	267	275	9	VGYLQPRTF	VGYLQPRTF	VGYLQPRTF	0.096979	0.92
HLA-B*46:01	1	704	712	9	SVAYSNNSI	SVAYSNNSI	SVAYSNNSI	0.011446	0.92
HLA-B*46:01	1	733	741	9	KTSVDCTMY	KTSVDCTMY	KTSVDCTMY	0.011441	0.92
HLA-A*11:01	1	1197	1205	9	LIDLQELGK	LIDLQELGK	LIDLQELGK	0.24266	0.93
HLA-C*03:04	1	689	697	9	SQSIIAYTM	SQSIIAYTM	SQSIIAYTM	0.174274	0.93
HLA-C*03:03	1	689	697	9	SQSIIAYTM	SQSIIAYTM	SQSIIAYTM	0.174274	0.93
HLA-B*13:02	1	590	598	9	CSFGGVSVI	CSFGGVSVI	CSFGGVSVI	0.1629	0.93
HLA-C*06:02	1	504	512	9	GYQPYRVVV	GYQPYRVVV	GYQPYRVVV	0.144353	0.93
HLA-C*01:02	1	1067	1075	9	YVPAQEKNF	YVPAQEKNF	YVPAQEKNF	0.108819	0.93
HLA-C*08:01	1	259	267	9	TAGAAAYYV	TAGAAAYYV	TAGAAAYYV	0.101026	0.93
HLA-C*08:01	1	1052	1060	9	FPQSAPHGV	FPQSAPHGV	FPQSAPHGV	0.100543	0.93
HLA-C*04:01	1	892	900	9	AALQIPFAM	AALQIPFAM	AALQIPFAM	0.096227	0.93
HLA-B*13:02	1	773	781	9	EQDKNTQEV	EQDKNTQEV	EQDKNTQEV	0.162131	0.94
HLA-C*01:02	1	723	731	9	TTEILPVSM	TTEILPVSM	TTEILPVSM	0.107269	0.94
HLA-C*01:02	1	1220	1228	9	FIAGLIAIV	FIAGLIAIV	FIAGLIAIV	0.10725	0.94
HLA-C*04:01	1	1054	1062	9	QSAPHGVVF	QSAPHGVVF	QSAPHGVVF	0.094759	0.94
HLA-A*02:01	1	944	952	9	ALGKLQDVV	ALGKLQDVV	ALGKLQDVV	0.230319	0.95
HLA-A*30:01	1	827	835	9	TLADAGFIK	TLADAGFIK	TLADAGFIK	0.174733	0.95
HLA-C*03:04	1	943	951	9	SALGKLQDV	SALGKLQDV	SALGKLQDV	0.171081	0.95
HLA-C*03:03	1	943	951	9	SALGKLQDV	SALGKLQDV	SALGKLQDV	0.171081	0.95
HLA-C*03:04	1	122	130	9	NATNVVIKV	NATNVVIKV	NATNVVIKV	0.170975	0.95
HLA-C*03:03	1	122	130	9	NATNVVIKV	NATNVVIKV	NATNVVIKV	0.170975	0.95
HLA-C*03:04	1	369	377	9	YNSASFSTF	YNSASFSTF	YNSASFSTF	0.17022	0.95
HLA-C*03:03	1	369	377	9	YNSASFSTF	YNSASFSTF	YNSASFSTF	0.17022	0.95
HLA-C*03:04	1	78	86	9	RFDNPVLPF	RFDNPVLPF	RFDNPVLPF	0.169439	0.95
HLA-C*03:03	1	78	86	9	RFDNPVLPF	RFDNPVLPF	RFDNPVLPF	0.169439	0.95
HLA-B*13:02	1	205	213	9	SKHTPINLV	SKHTPINLV	SKHTPINLV	0.160557	0.95
HLA-C*01:02	1	28	36	9	YTNSFTRGV	YTNSFTRGV	YTNSFTRGV	0.10646	0.95
HLA-A*11:01	1	192	200	9	FVFKNIDGY	FVFKNIDGY	FVFKNIDGY	0.233348	0.96
HLA-A*24:02	1	710	718	9	NSIAIPTNF	NSIAIPTNF	NSIAIPTNF	0.226125	0.96
HLA-A*33:03	1	839	847	9	DCLGDIAAR	DCLGDIAAR	DCLGDIAAR	0.150556	0.96
HLA-C*06:02	1	604	612	9	TSNQVAVLY	TSNQVAVLY	TSNQVAVLY	0.140828	0.96
HLA-C*01:02	1	865	873	9	LTDEMIAQY	LTDEMIAQY	LTDEMIAQY	0.106211	0.96
HLA-B*46:01	1	1081	1089	9	ICHDGKAHF	ICHDGKAHF	ICHDGKAHF	0.010978	0.96
HLA-A*02:01	1	394	402	9	NVYADSFVI	NVYADSFVI	NVYADSFVI	0.226056	0.97
HLA-A*24:02	1	903	911	9	AYRFNGIGV	AYRFNGIGV	AYRFNGIGV	0.223647	0.97
HLA-C*07:02	1	151	159	9	SWMESEFRV	SWMESEFRV	SWMESEFRV	0.196815	0.97
HLA-A*30:01	1	1012	1020	9	LIRAAEIRA	LIRAAEIRA	LIRAAEIRA	0.17341	0.97
HLA-C*06:02	1	923	931	9	IANQFNSAI	IANQFNSAI	IANQFNSAI	0.139931	0.97
HLA-C*06:02	1	258	266	9	WTAGAAAYY	WTAGAAAYY	WTAGAAAYY	0.139703	0.97
HLA-C*01:02	1	509	517	9	RVVVLSFEL	RVVVLSFEL	RVVVLSFEL	0.105508	0.97
HLA-A*02:01	1	1114	1122	9	IITTDNTFV	IITTDNTFV	IITTDNTFV	0.224988	0.98
HLA-A*24:02	1	1067	1075	9	YVPAQEKNF	YVPAQEKNF	YVPAQEKNF	0.221693	0.98
HLA-C*07:02	1	755	763	9	QYGSFCTQL	QYGSFCTQL	QYGSFCTQL	0.196054	0.98
HLA-A*30:01	1	349	357	9	SVYAWNRKR	SVYAWNRKR	SVYAWNRKR	0.171861	0.98
HLA-A*30:01	1	187	195	9	KNLREFVFK	KNLREFVFK	KNLREFVFK	0.171259	0.98
HLA-C*03:04	1	584	592	9	ILDITPCSF	ILDITPCSF	ILDITPCSF	0.163913	0.98
HLA-C*03:03	1	584	592	9	ILDITPCSF	ILDITPCSF	ILDITPCSF	0.163913	0.98
HLA-C*03:04	1	880	888	9	GTITSGWTF	GTITSGWTF	GTITSGWTF	0.163834	0.98
HLA-C*03:03	1	880	888	9	GTITSGWTF	GTITSGWTF	GTITSGWTF	0.163834	0.98
HLA-B*13:02	1	976	984	9	VLNDILSRL	VLNDILSRL	VLNDILSRL	0.158312	0.98
HLA-C*01:02	1	894	902	9	LQIPFAMQM	LQIPFAMQM	LQIPFAMQM	0.104341	0.98
HLA-C*08:01	1	704	712	9	SVAYSNNSI	SVAYSNNSI	SVAYSNNSI	0.097208	0.98
HLA-C*04:01	1	379	387	9	CYGVSPTKL	CYGVSPTKL	CYGVSPTKL	0.091237	0.98
HLA-A*24:02	1	1140	1148	9	PLQPELDSF	PLQPELDSF	PLQPELDSF	0.215721	0.99
HLA-C*06:02	1	625	633	9	HADQLTPTW	HADQLTPTW	HADQLTPTW	0.136451	0.99
HLA-C*08:01	1	798	806	9	GGFNFSQIL	GGFNFSQIL	GGFNFSQIL	0.096385	0.99
HLA-C*08:01	1	168	176	9	FEYVSQPFL	FEYVSQPFL	FEYVSQPFL	0.096285	0.99
HLA-B*46:01	1	870	878	9	IAQYTSALL	IAQYTSALL	IAQYTSALL	0.010572	0.99
HLA-A*24:02	1	1088	1096	9	HFPREGVFV	HFPREGVFV	HFPREGVFV	0.21378	1
HLA-C*07:02	1	444	452	9	KVGGNYNYL	KVGGNYNYL	KVGGNYNYL	0.192372	1
HLA-C*03:04	1	576	584	9	VRDPQTLEI	VRDPQTLEI	VRDPQTLEI	0.159923	1
HLA-C*03:03	1	576	584	9	VRDPQTLEI	VRDPQTLEI	VRDPQTLEI	0.159923	1
HLA-C*06:02	1	968	976	9	SNFGAISSV	SNFGAISSV	SNFGAISSV	0.135649	1
HLA-C*01:02	1	706	714	9	AYSNNSIAI	AYSNNSIAI	AYSNNSIAI	0.10326	1
HLA-B*46:01	1	464	472	9	FERDISTEI	FERDISTEI	FERDISTEI	0.010355	1
HLA-A*11:01	1	687	695	9	VASQSIIAY	VASQSIIAY	VASQSIIAY	0.220627	1.1
HLA-A*02:01	1	634	642	9	RVYSTGSNV	RVYSTGSNV	RVYSTGSNV	0.214903	1.1
HLA-A*11:01	1	1264	1272	9	VLKGVKLHY	VLKGVKLHY	VLKGVKLHY	0.214252	1.1
HLA-A*02:01	1	937	945	9	SLSSTASAL	SLSSTASAL	SLSSTASAL	0.213979	1.1
HLA-A*11:01	1	187	195	9	KNLREFVFK	KNLREFVFK	KNLREFVFK	0.213925	1.1
HLA-A*11:01	1	270	278	9	LQPRTFLLK	LQPRTFLLK	LQPRTFLLK	0.213637	1.1
HLA-A*24:02	1	334	342	9	NLCPFGEVF	NLCPFGEVF	NLCPFGEVF	0.210434	1.1
HLA-A*02:01	1	1129	1137	9	VIGIVNNTV	VIGIVNNTV	VIGIVNNTV	0.210092	1.1
HLA-A*24:02	1	51	59	9	TQDLFLPFF	TQDLFLPFF	TQDLFLPFF	0.208052	1.1
HLA-A*11:01	1	446	454	9	GGNYNYLYR	GGNYNYLYR	GGNYNYLYR	0.203397	1.1
HLA-A*02:01	1	762	770	9	QLNRALTGI	QLNRALTGI	QLNRALTGI	0.201438	1.1
HLA-A*24:02	1	815	823	9	RSFIEDLLF	RSFIEDLLF	RSFIEDLLF	0.199604	1.1
HLA-A*24:02	1	1054	1062	9	QSAPHGVVF	QSAPHGVVF	QSAPHGVVF	0.196138	1.1
HLA-A*24:02	1	584	592	9	ILDITPCSF	ILDITPCSF	ILDITPCSF	0.19522	1.1
HLA-C*07:02	1	369	377	9	YNSASFSTF	YNSASFSTF	YNSASFSTF	0.189822	1.1
HLA-C*07:02	1	392	400	9	FTNVYADSF	FTNVYADSF	FTNVYADSF	0.189496	1.1
HLA-C*07:02	1	880	888	9	GTITSGWTF	GTITSGWTF	GTITSGWTF	0.186487	1.1
HLA-C*07:02	1	312	320	9	IYQTSNFRV	IYQTSNFRV	IYQTSNFRV	0.186373	1.1
HLA-C*07:02	1	865	873	9	LTDEMIAQY	LTDEMIAQY	LTDEMIAQY	0.180243	1.1
HLA-A*30:01	1	458	466	9	KSNLKPFER	KSNLKPFER	KSNLKPFER	0.169072	1.1
HLA-A*30:01	1	672	680	9	ASYQTQTNS	ASYQTQTNS	ASYQTQTNS	0.168761	1.1
HLA-A*30:01	1	691	699	9	SIIAYTMSL	SIIAYTMSL	SIIAYTMSL	0.167218	1.1
HLA-B*40:01	1	842	850	9	GDIAARDLI	GDIAARDLI	GDIAARDLI	0.166291	1.1
HLA-A*30:01	1	995	1003	9	RLITGRLQS	RLITGRLQS	RLITGRLQS	0.165526	1.1
HLA-A*30:01	1	1099	1107	9	GTHWFVTQR	GTHWFVTQR	GTHWFVTQR	0.158766	1.1
HLA-C*03:04	1	685	693	9	RSVASQSII	RSVASQSII	RSVASQSII	0.156559	1.1
HLA-C*03:03	1	685	693	9	RSVASQSII	RSVASQSII	RSVASQSII	0.156559	1.1
HLA-C*03:04	1	319	327	9	RVQPTESIV	RVQPTESIV	RVQPTESIV	0.155835	1.1
HLA-C*03:03	1	319	327	9	RVQPTESIV	RVQPTESIV	RVQPTESIV	0.155835	1.1
HLA-B*13:02	1	934	942	9	IQDSLSSTA	IQDSLSSTA	IQDSLSSTA	0.155396	1.1
HLA-C*03:04	1	118	126	9	LIVNNATNV	LIVNNATNV	LIVNNATNV	0.155382	1.1
HLA-C*03:03	1	118	126	9	LIVNNATNV	LIVNNATNV	LIVNNATNV	0.155382	1.1
HLA-C*03:04	1	1052	1060	9	FPQSAPHGV	FPQSAPHGV	FPQSAPHGV	0.154925	1.1
HLA-C*03:03	1	1052	1060	9	FPQSAPHGV	FPQSAPHGV	FPQSAPHGV	0.154925	1.1
HLA-B*13:02	1	62	70	9	VTWFHAIHV	VTWFHAIHV	VTWFHAIHV	0.154679	1.1
HLA-C*03:04	1	212	220	9	LVRDLPQGF	LVRDLPQGF	LVRDLPQGF	0.154469	1.1
HLA-C*03:03	1	212	220	9	LVRDLPQGF	LVRDLPQGF	LVRDLPQGF	0.154469	1.1
HLA-C*03:04	1	798	806	9	GGFNFSQIL	GGFNFSQIL	GGFNFSQIL	0.153864	1.1
HLA-C*03:03	1	798	806	9	GGFNFSQIL	GGFNFSQIL	GGFNFSQIL	0.153864	1.1
HLA-B*13:02	1	991	999	9	VQIDRLITG	VQIDRLITG	VQIDRLITG	0.152402	1.1
HLA-C*03:04	1	723	731	9	TTEILPVSM	TTEILPVSM	TTEILPVSM	0.151073	1.1
HLA-C*03:03	1	723	731	9	TTEILPVSM	TTEILPVSM	TTEILPVSM	0.151073	1.1
HLA-B*13:02	1	1222	1230	9	AGLIAIVMV	AGLIAIVMV	AGLIAIVMV	0.150449	1.1
HLA-B*13:02	1	269	277	9	YLQPRTFLL	YLQPRTFLL	YLQPRTFLL	0.148547	1.1
HLA-C*03:04	1	968	976	9	SNFGAISSV	SNFGAISSV	SNFGAISSV	0.148303	1.1
HLA-C*03:03	1	968	976	9	SNFGAISSV	SNFGAISSV	SNFGAISSV	0.148303	1.1
HLA-B*13:02	1	1070	1078	9	AQEKNFTTA	AQEKNFTTA	AQEKNFTTA	0.147023	1.1
HLA-B*13:02	1	853	861	9	QKFNGLTVL	QKFNGLTVL	QKFNGLTVL	0.146623	1.1
HLA-C*03:04	1	410	418	9	IAPGQTGKI	IAPGQTGKI	IAPGQTGKI	0.146492	1.1
HLA-C*03:03	1	410	418	9	IAPGQTGKI	IAPGQTGKI	IAPGQTGKI	0.146492	1.1
HLA-C*03:04	1	1004	1012	9	LQTYVTQQL	LQTYVTQQL	LQTYVTQQL	0.142568	1.1
HLA-C*03:03	1	1004	1012	9	LQTYVTQQL	LQTYVTQQL	LQTYVTQQL	0.142568	1.1
HLA-A*33:03	1	674	682	9	YQTQTNSPR	YQTQTNSPR	YQTQTNSPR	0.141666	1.1
HLA-A*33:03	1	338	346	9	FGEVFNATR	FGEVFNATR	FGEVFNATR	0.139856	1.1
HLA-A*33:03	1	1011	1019	9	QLIRAAEIR	QLIRAAEIR	QLIRAAEIR	0.138614	1.1
HLA-A*33:03	1	139	147	9	PFLGVYYHK	PFLGVYYHK	PFLGVYYHK	0.136918	1.1
HLA-C*06:02	1	706	714	9	AYSNNSIAI	AYSNNSIAI	AYSNNSIAI	0.129336	1.1
HLA-C*06:02	1	102	110	9	RGWIFGTTL	RGWIFGTTL	RGWIFGTTL	0.129038	1.1
HLA-C*06:02	1	119	127	9	IVNNATNVV	IVNNATNVV	IVNNATNVV	0.128992	1.1
HLA-C*06:02	1	465	473	9	ERDISTEIY	ERDISTEIY	ERDISTEIY	0.125155	1.1
HLA-C*01:02	1	833	841	9	FIKQYGDCL	FIKQYGDCL	FIKQYGDCL	0.102709	1.1
HLA-C*01:02	1	47	55	9	VLHSTQDLF	VLHSTQDLF	VLHSTQDLF	0.100886	1.1
HLA-C*01:02	1	369	377	9	YNSASFSTF	YNSASFSTF	YNSASFSTF	0.099967	1.1
HLA-C*01:02	1	746	754	9	STECSNLLL	STECSNLLL	STECSNLLL	0.099744	1.1
HLA-C*01:02	1	710	718	9	NSIAIPTNF	NSIAIPTNF	NSIAIPTNF	0.098858	1.1
HLA-C*01:02	1	590	598	9	CSFGGVSVI	CSFGGVSVI	CSFGGVSVI	0.098684	1.1
HLA-C*01:02	1	719	727	9	TISVTTEIL	TISVTTEIL	TISVTTEIL	0.098642	1.1
HLA-C*01:02	1	576	584	9	VRDPQTLEI	VRDPQTLEI	VRDPQTLEI	0.096797	1.1
HLA-C*01:02	1	625	633	9	HADQLTPTW	HADQLTPTW	HADQLTPTW	0.094305	1.1
HLA-C*08:01	1	51	59	9	TQDLFLPFF	TQDLFLPFF	TQDLFLPFF	0.094285	1.1
HLA-C*01:02	1	958	966	9	ALNTLVKQL	ALNTLVKQL	ALNTLVKQL	0.094054	1.1
HLA-C*08:01	1	968	976	9	SNFGAISSV	SNFGAISSV	SNFGAISSV	0.093689	1.1
HLA-C*08:01	1	369	377	9	YNSASFSTF	YNSASFSTF	YNSASFSTF	0.091903	1.1
HLA-C*04:01	1	54	62	9	LFLPFFSNV	LFLPFFSNV	LFLPFFSNV	0.088719	1.1
HLA-C*04:01	1	84	92	9	LPFNDGVYF	LPFNDGVYF	LPFNDGVYF	0.088553	1.1
HLA-C*08:01	1	202	210	9	KIYSKHTPI	KIYSKHTPI	KIYSKHTPI	0.088459	1.1
HLA-C*04:01	1	392	400	9	FTNVYADSF	FTNVYADSF	FTNVYADSF	0.087935	1.1
HLA-C*08:01	1	92	100	9	FASTEKSNI	FASTEKSNI	FASTEKSNI	0.087658	1.1
HLA-C*04:01	1	1000	1008	9	RLQSLQTYV	RLQSLQTYV	RLQSLQTYV	0.087508	1.1
HLA-C*08:01	1	603	611	9	NTSNQVAVL	NTSNQVAVL	NTSNQVAVL	0.086948	1.1
HLA-C*08:01	1	236	244	9	TRFQTLLAL	TRFQTLLAL	TRFQTLLAL	0.08679	1.1
HLA-C*04:01	1	1101	1109	9	HWFVTQRNF	HWFVTQRNF	HWFVTQRNF	0.084038	1.1
HLA-C*04:01	1	369	377	9	YNSASFSTF	YNSASFSTF	YNSASFSTF	0.08374	1.1
HLA-C*04:01	1	144	152	9	YYHKNNKSW	YYHKNNKSW	YYHKNNKSW	0.082023	1.1
HLA-C*04:01	1	773	781	9	EQDKNTQEV	EQDKNTQEV	EQDKNTQEV	0.081851	1.1
HLA-B*46:01	1	551	559	9	VLTESNKKF	VLTESNKKF	VLTESNKKF	0.010302	1.1
HLA-B*46:01	1	723	731	9	TTEILPVSM	TTEILPVSM	TTEILPVSM	0.010259	1.1
HLA-B*46:01	1	1189	1197	9	VAKNLNESL	VAKNLNESL	VAKNLNESL	0.010086	1.1
HLA-B*46:01	1	262	270	9	AAAYYVGYL	AAAYYVGYL	AAAYYVGYL	0.010068	1.1
HLA-B*46:01	1	444	452	9	KVGGNYNYL	KVGGNYNYL	KVGGNYNYL	0.009534	1.1
HLA-A*11:01	1	865	873	9	LTDEMIAQY	LTDEMIAQY	LTDEMIAQY	0.196124	1.2
HLA-A*02:01	1	135	143	9	FCNDPFLGV	FCNDPFLGV	FCNDPFLGV	0.190765	1.2
HLA-A*24:02	1	428	436	9	DFTGCVIAW	DFTGCVIAW	DFTGCVIAW	0.187286	1.2
HLA-C*07:02	1	57	65	9	PFFSNVTWF	PFFSNVTWF	PFFSNVTWF	0.176123	1.2
HLA-A*24:02	1	54	62	9	LFLPFFSNV	LFLPFFSNV	LFLPFFSNV	0.17575	1.2
HLA-C*07:02	1	35	43	9	GVYYPDKVF	GVYYPDKVF	GVYYPDKVF	0.175407	1.2
HLA-C*07:02	1	221	229	9	SALEPLVDL	SALEPLVDL	SALEPLVDL	0.175156	1.2
HLA-A*24:02	1	926	934	9	QFNSAIGKI	QFNSAIGKI	QFNSAIGKI	0.174848	1.2
HLA-C*07:02	1	1147	1155	9	SFKEELDKY	SFKEELDKY	SFKEELDKY	0.174437	1.2
HLA-A*24:02	1	505	513	9	YQPYRVVVL	YQPYRVVVL	YQPYRVVVL	0.174264	1.2
HLA-C*07:02	1	350	358	9	VYAWNRKRI	VYAWNRKRI	VYAWNRKRI	0.170374	1.2
HLA-C*07:02	1	1067	1075	9	YVPAQEKNF	YVPAQEKNF	YVPAQEKNF	0.170122	1.2
HLA-C*07:02	1	689	697	9	SQSIIAYTM	SQSIIAYTM	SQSIIAYTM	0.169422	1.2
HLA-C*07:02	1	969	977	9	NFGAISSVL	NFGAISSVL	NFGAISSVL	0.16765	1.2
HLA-C*07:02	1	421	429	9	YNYKLPDDF	YNYKLPDDF	YNYKLPDDF	0.167536	1.2
HLA-C*07:02	1	258	266	9	WTAGAAAYY	WTAGAAAYY	WTAGAAAYY	0.166653	1.2
HLA-C*07:02	1	202	210	9	KIYSKHTPI	KIYSKHTPI	KIYSKHTPI	0.165186	1.2
HLA-C*07:02	1	24	32	9	LPPAYTNSF	LPPAYTNSF	LPPAYTNSF	0.164738	1.2
HLA-C*07:02	1	160	168	9	YSSANNCTF	YSSANNCTF	YSSANNCTF	0.161911	1.2
HLA-A*30:01	1	550	558	9	GVLTESNKK	GVLTESNKK	GVLTESNKK	0.158577	1.2
HLA-A*30:01	1	925	933	9	NQFNSAIGK	NQFNSAIGK	NQFNSAIGK	0.157546	1.2
HLA-A*30:01	1	417	425	9	KIADYNYKL	KIADYNYKL	KIADYNYKL	0.156889	1.2
HLA-A*30:01	1	786	794	9	KQIYKTPPI	KQIYKTPPI	KQIYKTPPI	0.154988	1.2
HLA-A*30:01	1	304	312	9	KSFTVEKGI	KSFTVEKGI	KSFTVEKGI	0.1511	1.2
HLA-B*13:02	1	417	425	9	KIADYNYKL	KIADYNYKL	KIADYNYKL	0.145633	1.2
HLA-B*13:02	1	1175	1183	9	SVVNIQKEI	SVVNIQKEI	SVVNIQKEI	0.145313	1.2
HLA-B*13:02	1	345	353	9	TRFASVYAW	TRFASVYAW	TRFASVYAW	0.144884	1.2
HLA-B*13:02	1	223	231	9	LEPLVDLPI	LEPLVDLPI	LEPLVDLPI	0.144366	1.2
HLA-B*13:02	1	1000	1008	9	RLQSLQTYV	RLQSLQTYV	RLQSLQTYV	0.144359	1.2
HLA-B*13:02	1	267	275	9	VGYLQPRTF	VGYLQPRTF	VGYLQPRTF	0.143959	1.2
HLA-B*13:02	1	829	837	9	ADAGFIKQY	ADAGFIKQY	ADAGFIKQY	0.143226	1.2
HLA-B*13:02	1	236	244	9	TRFQTLLAL	TRFQTLLAL	TRFQTLLAL	0.142132	1.2
HLA-B*13:02	1	964	972	9	KQLSSNFGA	KQLSSNFGA	KQLSSNFGA	0.141509	1.2
HLA-C*03:04	1	734	742	9	TSVDCTMYI	TSVDCTMYI	TSVDCTMYI	0.140092	1.2
HLA-C*03:03	1	734	742	9	TSVDCTMYI	TSVDCTMYI	TSVDCTMYI	0.140092	1.2
HLA-B*13:02	1	691	699	9	SIIAYTMSL	SIIAYTMSL	SIIAYTMSL	0.139488	1.2
HLA-C*03:04	1	574	582	9	DAVRDPQTL	DAVRDPQTL	DAVRDPQTL	0.136748	1.2
HLA-C*03:03	1	574	582	9	DAVRDPQTL	DAVRDPQTL	DAVRDPQTL	0.136748	1.2
HLA-C*03:04	1	693	701	9	IAYTMSLGA	IAYTMSLGA	IAYTMSLGA	0.135842	1.2
HLA-C*03:03	1	693	701	9	IAYTMSLGA	IAYTMSLGA	IAYTMSLGA	0.135842	1.2
HLA-C*03:04	1	241	249	9	LLALHRSYL	LLALHRSYL	LLALHRSYL	0.135613	1.2
HLA-C*03:03	1	241	249	9	LLALHRSYL	LLALHRSYL	LLALHRSYL	0.135613	1.2
HLA-C*03:04	1	1121	1129	9	FVSGNCDVV	FVSGNCDVV	FVSGNCDVV	0.135047	1.2
HLA-C*03:03	1	1121	1129	9	FVSGNCDVV	FVSGNCDVV	FVSGNCDVV	0.135047	1.2
HLA-C*03:04	1	699	707	9	LGAENSVAY	LGAENSVAY	LGAENSVAY	0.133494	1.2
HLA-C*03:03	1	699	707	9	LGAENSVAY	LGAENSVAY	LGAENSVAY	0.133494	1.2
HLA-A*33:03	1	827	835	9	TLADAGFIK	TLADAGFIK	TLADAGFIK	0.131721	1.2
HLA-A*33:03	1	757	765	9	GSFCTQLNR	GSFCTQLNR	GSFCTQLNR	0.130404	1.2
HLA-C*03:04	1	236	244	9	TRFQTLLAL	TRFQTLLAL	TRFQTLLAL	0.130335	1.2
HLA-C*03:03	1	236	244	9	TRFQTLLAL	TRFQTLLAL	TRFQTLLAL	0.130335	1.2
HLA-A*33:03	1	1173	1181	9	NASVVNIQK	NASVVNIQK	NASVVNIQK	0.129491	1.2
HLA-C*03:04	1	759	767	9	FCTQLNRAL	FCTQLNRAL	FCTQLNRAL	0.127985	1.2
HLA-C*03:03	1	759	767	9	FCTQLNRAL	FCTQLNRAL	FCTQLNRAL	0.127985	1.2
HLA-C*06:02	1	687	695	9	VASQSIIAY	VASQSIIAY	VASQSIIAY	0.12487	1.2
HLA-C*06:02	1	43	51	9	FRSSVLHST	FRSSVLHST	FRSSVLHST	0.12367	1.2
HLA-C*06:02	1	354	362	9	NRKRISNCV	NRKRISNCV	NRKRISNCV	0.122741	1.2
HLA-C*06:02	1	464	472	9	FERDISTEI	FERDISTEI	FERDISTEI	0.12237	1.2
HLA-C*06:02	1	37	45	9	YYPDKVFRS	YYPDKVFRS	YYPDKVFRS	0.121839	1.2
HLA-C*06:02	1	869	877	9	MIAQYTSAL	MIAQYTSAL	MIAQYTSAL	0.120996	1.2
HLA-C*06:02	1	1021	1029	9	SANLAATKM	SANLAATKM	SANLAATKM	0.118932	1.2
HLA-C*06:02	1	1102	1110	9	WFVTQRNFY	WFVTQRNFY	WFVTQRNFY	0.118472	1.2
HLA-C*06:02	1	794	802	9	IKDFGGFNF	IKDFGGFNF	IKDFGGFNF	0.116585	1.2
HLA-C*06:02	1	421	429	9	YNYKLPDDF	YNYKLPDDF	YNYKLPDDF	0.116436	1.2
HLA-C*06:02	1	896	904	9	IPFAMQMAY	IPFAMQMAY	IPFAMQMAY	0.115656	1.2
HLA-C*06:02	1	392	400	9	FTNVYADSF	FTNVYADSF	FTNVYADSF	0.115594	1.2
HLA-C*01:02	1	93	101	9	ASTEKSNII	ASTEKSNII	ASTEKSNII	0.093134	1.2
HLA-C*01:02	1	1014	1022	9	RAAEIRASA	RAAEIRASA	RAAEIRASA	0.092493	1.2
HLA-C*01:02	1	233	241	9	INITRFQTL	INITRFQTL	INITRFQTL	0.090517	1.2
HLA-C*01:02	1	35	43	9	GVYYPDKVF	GVYYPDKVF	GVYYPDKVF	0.090053	1.2
HLA-C*01:02	1	930	938	9	AIGKIQDSL	AIGKIQDSL	AIGKIQDSL	0.089764	1.2
HLA-C*01:02	1	687	695	9	VASQSIIAY	VASQSIIAY	VASQSIIAY	0.089329	1.2
HLA-C*01:02	1	510	518	9	VVVLSFELL	VVVLSFELL	VVVLSFELL	0.088193	1.2
HLA-C*01:02	1	1000	1008	9	RLQSLQTYV	RLQSLQTYV	RLQSLQTYV	0.087966	1.2
HLA-C*08:01	1	24	32	9	LPPAYTNSF	LPPAYTNSF	LPPAYTNSF	0.084629	1.2
HLA-C*08:01	1	1004	1012	9	LQTYVTQQL	LQTYVTQQL	LQTYVTQQL	0.082695	1.2
HLA-C*04:01	1	869	877	9	MIAQYTSAL	MIAQYTSAL	MIAQYTSAL	0.081462	1.2
HLA-C*08:01	1	943	951	9	SALGKLQDV	SALGKLQDV	SALGKLQDV	0.081365	1.2
HLA-C*04:01	1	464	472	9	FERDISTEI	FERDISTEI	FERDISTEI	0.081062	1.2
HLA-C*04:01	1	57	65	9	PFFSNVTWF	PFFSNVTWF	PFFSNVTWF	0.080776	1.2
HLA-C*08:01	1	794	802	9	IKDFGGFNF	IKDFGGFNF	IKDFGGFNF	0.079183	1.2
HLA-C*04:01	1	292	300	9	ALDPLSETK	ALDPLSETK	ALDPLSETK	0.079069	1.2
HLA-C*04:01	1	102	110	9	RGWIFGTTL	RGWIFGTTL	RGWIFGTTL	0.07837	1.2
HLA-C*08:01	1	192	200	9	FVFKNIDGY	FVFKNIDGY	FVFKNIDGY	0.077738	1.2
HLA-C*04:01	1	1052	1060	9	FPQSAPHGV	FPQSAPHGV	FPQSAPHGV	0.077081	1.2
HLA-C*04:01	1	755	763	9	QYGSFCTQL	QYGSFCTQL	QYGSFCTQL	0.076924	1.2
HLA-C*04:01	1	1181	1189	9	KEIDRLNEV	KEIDRLNEV	KEIDRLNEV	0.076763	1.2
HLA-C*08:01	1	1096	1104	9	VSNGTHWFV	VSNGTHWFV	VSNGTHWFV	0.076721	1.2
HLA-C*08:01	1	195	203	9	KNIDGYFKI	KNIDGYFKI	KNIDGYFKI	0.076332	1.2
HLA-C*04:01	1	915	923	9	VLYENQKLI	VLYENQKLI	VLYENQKLI	0.075067	1.2
HLA-B*46:01	1	298	306	9	ETKCTLKSF	ETKCTLKSF	ETKCTLKSF	0.00924	1.2
HLA-B*46:01	1	1220	1228	9	FIAGLIAIV	FIAGLIAIV	FIAGLIAIV	0.009001	1.2
HLA-B*46:01	1	1221	1229	9	IAGLIAIVM	IAGLIAIVM	IAGLIAIVM	0.009	1.2
HLA-B*46:01	1	357	365	9	RISNCVADY	RISNCVADY	RISNCVADY	0.008998	1.2
HLA-B*46:01	1	28	36	9	YTNSFTRGV	YTNSFTRGV	YTNSFTRGV	0.008761	1.2
HLA-B*46:01	1	705	713	9	VAYSNNSIA	VAYSNNSIA	VAYSNNSIA	0.008676	1.2
HLA-B*46:01	1	487	495	9	NCYFPLQSY	NCYFPLQSY	NCYFPLQSY	0.008605	1.2
HLA-B*46:01	1	1101	1109	9	HWFVTQRNF	HWFVTQRNF	HWFVTQRNF	0.008554	1.2
HLA-A*02:01	1	894	902	9	LQIPFAMQM	LQIPFAMQM	LQIPFAMQM	0.172594	1.3
HLA-A*02:01	1	712	720	9	IAIPTNFTI	IAIPTNFTI	IAIPTNFTI	0.169065	1.3
HLA-A*24:02	1	345	353	9	TRFASVYAW	TRFASVYAW	TRFASVYAW	0.167978	1.3
HLA-A*02:01	1	1062	1070	9	FLHVTYVPA	FLHVTYVPA	FLHVTYVPA	0.167663	1.3
HLA-A*02:01	1	777	785	9	NTQEVFAQV	NTQEVFAQV	NTQEVFAQV	0.166925	1.3
HLA-A*24:02	1	1041	1049	9	DFCGKGYHL	DFCGKGYHL	DFCGKGYHL	0.166071	1.3
HLA-A*24:02	1	195	203	9	KNIDGYFKI	KNIDGYFKI	KNIDGYFKI	0.163093	1.3
HLA-C*07:02	1	904	912	9	YRFNGIGVT	YRFNGIGVT	YRFNGIGVT	0.161495	1.3
HLA-C*07:02	1	447	455	9	GNYNYLYRL	GNYNYLYRL	GNYNYLYRL	0.161367	1.3
HLA-A*24:02	1	37	45	9	YYPDKVFRS	YYPDKVFRS	YYPDKVFRS	0.160951	1.3
HLA-C*07:02	1	50	58	9	STQDLFLPF	STQDLFLPF	STQDLFLPF	0.160509	1.3
HLA-A*24:02	1	1209	1217	9	YIKWPWYIW	YIKWPWYIW	YIKWPWYIW	0.158496	1.3
HLA-C*07:02	1	625	633	9	HADQLTPTW	HADQLTPTW	HADQLTPTW	0.157407	1.3
HLA-C*07:02	1	184	192	9	GNFKNLREF	GNFKNLREF	GNFKNLREF	0.154702	1.3
HLA-C*07:02	1	133	141	9	FQFCNDPFL	FQFCNDPFL	FQFCNDPFL	0.154675	1.3
HLA-C*07:02	1	584	592	9	ILDITPCSF	ILDITPCSF	ILDITPCSF	0.152403	1.3
HLA-C*07:02	1	1210	1218	9	IKWPWYIWL	IKWPWYIWL	IKWPWYIWL	0.152131	1.3
HLA-C*07:02	1	167	175	9	TFEYVSQPF	TFEYVSQPF	TFEYVSQPF	0.152081	1.3
HLA-C*07:02	1	634	642	9	RVYSTGSNV	RVYSTGSNV	RVYSTGSNV	0.151803	1.3
HLA-C*07:02	1	687	695	9	VASQSIIAY	VASQSIIAY	VASQSIIAY	0.15068	1.3
HLA-C*07:02	1	465	473	9	ERDISTEIY	ERDISTEIY	ERDISTEIY	0.150408	1.3
HLA-A*30:01	1	1185	1193	9	RLNEVAKNL	RLNEVAKNL	RLNEVAKNL	0.148323	1.3
HLA-A*30:01	1	601	609	9	GTNTSNQVA	GTNTSNQVA	GTNTSNQVA	0.147958	1.3
HLA-A*30:01	1	44	52	9	RSSVLHSTQ	RSSVLHSTQ	RSSVLHSTQ	0.147101	1.3
HLA-A*30:01	1	1026	1034	9	ATKMSECVL	ATKMSECVL	ATKMSECVL	0.146845	1.3
HLA-A*30:01	1	270	278	9	LQPRTFLLK	LQPRTFLLK	LQPRTFLLK	0.145922	1.3
HLA-A*30:01	1	1154	1162	9	KYFKNHTSP	KYFKNHTSP	KYFKNHTSP	0.144178	1.3
HLA-A*30:01	1	704	712	9	SVAYSNNSI	SVAYSNNSI	SVAYSNNSI	0.143458	1.3
HLA-B*40:01	1	515	523	9	FELLHAPAT	FELLHAPAT	FELLHAPAT	0.138965	1.3
HLA-B*13:02	1	304	312	9	KSFTVEKGI	KSFTVEKGI	KSFTVEKGI	0.136796	1.3
HLA-B*13:02	1	259	267	9	TAGAAAYYV	TAGAAAYYV	TAGAAAYYV	0.136208	1.3
HLA-B*13:02	1	907	915	9	NGIGVTQNV	NGIGVTQNV	NGIGVTQNV	0.134584	1.3
HLA-B*40:01	1	724	732	9	TEILPVSMT	TEILPVSMT	TEILPVSMT	0.133217	1.3
HLA-B*13:02	1	408	416	9	RQIAPGQTG	RQIAPGQTG	RQIAPGQTG	0.132101	1.3
HLA-C*03:04	1	218	226	9	QGFSALEPL	QGFSALEPL	QGFSALEPL	0.126271	1.3
HLA-C*03:03	1	218	226	9	QGFSALEPL	QGFSALEPL	QGFSALEPL	0.126271	1.3
HLA-C*03:04	1	719	727	9	TISVTTEIL	TISVTTEIL	TISVTTEIL	0.125729	1.3
HLA-C*03:03	1	719	727	9	TISVTTEIL	TISVTTEIL	TISVTTEIL	0.125729	1.3
HLA-A*33:03	1	150	158	9	KSWMESEFR	KSWMESEFR	KSWMESEFR	0.118503	1.3
HLA-C*03:04	1	464	472	9	FERDISTEI	FERDISTEI	FERDISTEI	0.116621	1.3
HLA-C*03:03	1	464	472	9	FERDISTEI	FERDISTEI	FERDISTEI	0.116621	1.3
HLA-C*03:04	1	215	223	9	DLPQGFSAL	DLPQGFSAL	DLPQGFSAL	0.114982	1.3
HLA-C*03:03	1	215	223	9	DLPQGFSAL	DLPQGFSAL	DLPQGFSAL	0.114982	1.3
HLA-C*06:02	1	815	823	9	RSFIEDLLF	RSFIEDLLF	RSFIEDLLF	0.114702	1.3
HLA-C*06:02	1	888	896	9	FGAGAALQI	FGAGAALQI	FGAGAALQI	0.11123	1.3
HLA-C*06:02	1	1018	1026	9	IRASANLAA	IRASANLAA	IRASANLAA	0.110999	1.3
HLA-C*06:02	1	443	451	9	SKVGGNYNY	SKVGGNYNY	SKVGGNYNY	0.110969	1.3
HLA-C*06:02	1	160	168	9	YSSANNCTF	YSSANNCTF	YSSANNCTF	0.110006	1.3
HLA-C*06:02	1	497	505	9	FQPTNGVGY	FQPTNGVGY	FQPTNGVGY	0.109291	1.3
HLA-C*01:02	1	1192	1200	9	NLNESLIDL	NLNESLIDL	NLNESLIDL	0.087734	1.3
HLA-C*01:02	1	635	643	9	VYSTGSNVF	VYSTGSNVF	VYSTGSNVF	0.087479	1.3
HLA-C*01:02	1	288	296	9	AVDCALDPL	AVDCALDPL	AVDCALDPL	0.08737	1.3
HLA-C*01:02	1	92	100	9	FASTEKSNI	FASTEKSNI	FASTEKSNI	0.086864	1.3
HLA-C*01:02	1	1144	1152	9	ELDSFKEEL	ELDSFKEEL	ELDSFKEEL	0.085079	1.3
HLA-C*01:02	1	1226	1234	9	AIVMVTIML	AIVMVTIML	AIVMVTIML	0.082917	1.3
HLA-C*01:02	1	797	805	9	FGGFNFSQI	FGGFNFSQI	FGGFNFSQI	0.082689	1.3
HLA-C*08:01	1	699	707	9	LGAENSVAY	LGAENSVAY	LGAENSVAY	0.074652	1.3
HLA-C*04:01	1	24	32	9	LPPAYTNSF	LPPAYTNSF	LPPAYTNSF	0.074396	1.3
HLA-C*04:01	1	870	878	9	IAQYTSALL	IAQYTSALL	IAQYTSALL	0.072664	1.3
HLA-C*04:01	1	551	559	9	VLTESNKKF	VLTESNKKF	VLTESNKKF	0.072478	1.3
HLA-C*04:01	1	215	223	9	DLPQGFSAL	DLPQGFSAL	DLPQGFSAL	0.072124	1.3
HLA-C*08:01	1	820	828	9	DLLFNKVTL	DLLFNKVTL	DLLFNKVTL	0.072052	1.3
HLA-C*04:01	1	318	326	9	FRVQPTESI	FRVQPTESI	FRVQPTESI	0.071855	1.3
HLA-C*04:01	1	1087	1095	9	AHFPREGVF	AHFPREGVF	AHFPREGVF	0.071707	1.3
HLA-C*08:01	1	1014	1022	9	RAAEIRASA	RAAEIRASA	RAAEIRASA	0.071599	1.3
HLA-C*08:01	1	233	241	9	INITRFQTL	INITRFQTL	INITRFQTL	0.071548	1.3
HLA-C*08:01	1	940	948	9	STASALGKL	STASALGKL	STASALGKL	0.071253	1.3
HLA-C*04:01	1	495	503	9	YGFQPTNGV	YGFQPTNGV	YGFQPTNGV	0.06993	1.3
HLA-C*08:01	1	719	727	9	TISVTTEIL	TISVTTEIL	TISVTTEIL	0.069524	1.3
HLA-C*08:01	1	658	666	9	NSYECDIPI	NSYECDIPI	NSYECDIPI	0.069419	1.3
HLA-C*08:01	1	319	327	9	RVQPTESIV	RVQPTESIV	RVQPTESIV	0.068851	1.3
HLA-C*08:01	1	120	128	9	VNNATNVVI	VNNATNVVI	VNNATNVVI	0.06863	1.3
HLA-B*46:01	1	999	1007	9	GRLQSLQTY	GRLQSLQTY	GRLQSLQTY	0.008485	1.3
HLA-B*46:01	1	1060	1068	9	VVFLHVTYV	VVFLHVTYV	VVFLHVTYV	0.008276	1.3
HLA-B*46:01	1	394	402	9	NVYADSFVI	NVYADSFVI	NVYADSFVI	0.008261	1.3
HLA-B*46:01	1	495	503	9	YGFQPTNGV	YGFQPTNGV	YGFQPTNGV	0.008089	1.3
HLA-A*11:01	1	733	741	9	KTSVDCTMY	KTSVDCTMY	KTSVDCTMY	0.16877	1.4
HLA-A*02:01	1	202	210	9	KIYSKHTPI	KIYSKHTPI	KIYSKHTPI	0.15561	1.4
HLA-A*02:01	1	786	794	9	KQIYKTPPI	KQIYKTPPI	KQIYKTPPI	0.154054	1.4
HLA-A*24:02	1	1087	1095	9	AHFPREGVF	AHFPREGVF	AHFPREGVF	0.149249	1.4
HLA-A*24:02	1	551	559	9	VLTESNKKF	VLTESNKKF	VLTESNKKF	0.14903	1.4
HLA-A*24:02	1	98	106	9	SNIIRGWIF	SNIIRGWIF	SNIIRGWIF	0.14714	1.4
HLA-C*07:02	1	815	823	9	RSFIEDLLF	RSFIEDLLF	RSFIEDLLF	0.146482	1.4
HLA-C*07:02	1	195	203	9	KNIDGYFKI	KNIDGYFKI	KNIDGYFKI	0.146003	1.4
HLA-A*24:02	1	328	336	9	RFPNITNLC	RFPNITNLC	RFPNITNLC	0.145982	1.4
HLA-C*07:02	1	443	451	9	SKVGGNYNY	SKVGGNYNY	SKVGGNYNY	0.145551	1.4
HLA-C*07:02	1	798	806	9	GGFNFSQIL	GGFNFSQIL	GGFNFSQIL	0.144505	1.4
HLA-C*07:02	1	1109	1117	9	FYEPQIITT	FYEPQIITT	FYEPQIITT	0.143288	1.4
HLA-A*30:01	1	1096	1104	9	VSNGTHWFV	VSNGTHWFV	VSNGTHWFV	0.137178	1.4
HLA-A*30:01	1	677	685	9	QTNSPRRAR	QTNSPRRAR	QTNSPRRAR	0.135938	1.4
HLA-A*30:01	1	119	127	9	IVNNATNVV	IVNNATNVV	IVNNATNVV	0.135312	1.4
HLA-A*30:01	1	311	319	9	GIYQTSNFR	GIYQTSNFR	GIYQTSNFR	0.133849	1.4
HLA-A*30:01	1	1008	1016	9	VTQQLIRAA	VTQQLIRAA	VTQQLIRAA	0.133508	1.4
HLA-B*13:02	1	886	894	9	WTFGAGAAL	WTFGAGAAL	WTFGAGAAL	0.130999	1.4
HLA-B*13:02	1	625	633	9	HADQLTPTW	HADQLTPTW	HADQLTPTW	0.12976	1.4
HLA-B*13:02	1	110	118	9	LDSKTQSLL	LDSKTQSLL	LDSKTQSLL	0.127383	1.4
HLA-B*13:02	1	1048	1056	9	HLMSFPQSA	HLMSFPQSA	HLMSFPQSA	0.125596	1.4
HLA-B*40:01	1	1206	1214	9	YEQYIKWPW	YEQYIKWPW	YEQYIKWPW	0.122618	1.4
HLA-B*40:01	1	1201	1209	9	QELGKYEQY	QELGKYEQY	QELGKYEQY	0.120356	1.4
HLA-B*40:01	1	582	590	9	LEILDITPC	LEILDITPC	LEILDITPC	0.117497	1.4
HLA-C*03:04	1	973	981	9	ISSVLNDIL	ISSVLNDIL	ISSVLNDIL	0.113966	1.4
HLA-C*03:03	1	973	981	9	ISSVLNDIL	ISSVLNDIL	ISSVLNDIL	0.113966	1.4
HLA-C*03:04	1	544	552	9	NGLTGTGVL	NGLTGTGVL	NGLTGTGVL	0.113488	1.4
HLA-C*03:03	1	544	552	9	NGLTGTGVL	NGLTGTGVL	NGLTGTGVL	0.113488	1.4
HLA-C*03:04	1	833	841	9	FIKQYGDCL	FIKQYGDCL	FIKQYGDCL	0.113043	1.4
HLA-C*03:03	1	833	841	9	FIKQYGDCL	FIKQYGDCL	FIKQYGDCL	0.113043	1.4
HLA-C*03:04	1	62	70	9	VTWFHAIHV	VTWFHAIHV	VTWFHAIHV	0.112579	1.4
HLA-C*03:03	1	62	70	9	VTWFHAIHV	VTWFHAIHV	VTWFHAIHV	0.112579	1.4
HLA-C*03:04	1	318	326	9	FRVQPTESI	FRVQPTESI	FRVQPTESI	0.111923	1.4
HLA-C*03:03	1	318	326	9	FRVQPTESI	FRVQPTESI	FRVQPTESI	0.111923	1.4
HLA-B*40:01	1	505	513	9	YQPYRVVVL	YQPYRVVVL	YQPYRVVVL	0.111168	1.4
HLA-C*03:04	1	510	518	9	VVVLSFELL	VVVLSFELL	VVVLSFELL	0.110678	1.4
HLA-C*03:03	1	510	518	9	VVVLSFELL	VVVLSFELL	VVVLSFELL	0.110678	1.4
HLA-C*03:04	1	1192	1200	9	NLNESLIDL	NLNESLIDL	NLNESLIDL	0.109516	1.4
HLA-C*03:03	1	1192	1200	9	NLNESLIDL	NLNESLIDL	NLNESLIDL	0.109516	1.4
HLA-A*33:03	1	142	150	9	GVYYHKNNK	GVYYHKNNK	GVYYHKNNK	0.109246	1.4
HLA-C*03:04	1	233	241	9	INITRFQTL	INITRFQTL	INITRFQTL	0.108901	1.4
HLA-C*03:03	1	233	241	9	INITRFQTL	INITRFQTL	INITRFQTL	0.108901	1.4
HLA-C*03:04	1	874	882	9	TSALLAGTI	TSALLAGTI	TSALLAGTI	0.108447	1.4
HLA-C*03:03	1	874	882	9	TSALLAGTI	TSALLAGTI	TSALLAGTI	0.108447	1.4
HLA-C*03:04	1	721	729	9	SVTTEILPV	SVTTEILPV	SVTTEILPV	0.108297	1.4
HLA-C*03:03	1	721	729	9	SVTTEILPV	SVTTEILPV	SVTTEILPV	0.108297	1.4
HLA-C*06:02	1	168	176	9	FEYVSQPFL	FEYVSQPFL	FEYVSQPFL	0.107473	1.4
HLA-C*03:04	1	658	666	9	NSYECDIPI	NSYECDIPI	NSYECDIPI	0.106203	1.4
HLA-C*03:03	1	658	666	9	NSYECDIPI	NSYECDIPI	NSYECDIPI	0.106203	1.4
HLA-C*06:02	1	1181	1189	9	KEIDRLNEV	KEIDRLNEV	KEIDRLNEV	0.106105	1.4
HLA-A*33:03	1	182	190	9	KQGNFKNLR	KQGNFKNLR	KQGNFKNLR	0.105691	1.4
HLA-C*06:02	1	1204	1212	9	GKYEQYIKW	GKYEQYIKW	GKYEQYIKW	0.10451	1.4
HLA-C*03:04	1	168	176	9	FEYVSQPFL	FEYVSQPFL	FEYVSQPFL	0.104257	1.4
HLA-C*03:03	1	168	176	9	FEYVSQPFL	FEYVSQPFL	FEYVSQPFL	0.104257	1.4
HLA-C*06:02	1	221	229	9	SALEPLVDL	SALEPLVDL	SALEPLVDL	0.104191	1.4
HLA-C*06:02	1	903	911	9	AYRFNGIGV	AYRFNGIGV	AYRFNGIGV	0.103988	1.4
HLA-C*01:02	1	62	70	9	VTWFHAIHV	VTWFHAIHV	VTWFHAIHV	0.081873	1.4
HLA-C*01:02	1	1169	1177	9	ISGINASVV	ISGINASVV	ISGINASVV	0.080904	1.4
HLA-C*01:02	1	734	742	9	TSVDCTMYI	TSVDCTMYI	TSVDCTMYI	0.080812	1.4
HLA-C*01:02	1	896	904	9	IPFAMQMAY	IPFAMQMAY	IPFAMQMAY	0.077939	1.4
HLA-C*01:02	1	697	705	9	MSLGAENSV	MSLGAENSV	MSLGAENSV	0.077546	1.4
HLA-C*01:02	1	212	220	9	LVRDLPQGF	LVRDLPQGF	LVRDLPQGF	0.077234	1.4
HLA-C*01:02	1	612	620	9	YQDVNCTEV	YQDVNCTEV	YQDVNCTEV	0.077017	1.4
HLA-C*01:02	1	699	707	9	LGAENSVAY	LGAENSVAY	LGAENSVAY	0.076643	1.4
HLA-C*04:01	1	818	826	9	IEDLLFNKV	IEDLLFNKV	IEDLLFNKV	0.069618	1.4
HLA-C*04:01	1	642	650	9	VFQTRAGCL	VFQTRAGCL	VFQTRAGCL	0.069413	1.4
HLA-C*04:01	1	50	58	9	STQDLFLPF	STQDLFLPF	STQDLFLPF	0.068642	1.4
HLA-C*04:01	1	958	966	9	ALNTLVKQL	ALNTLVKQL	ALNTLVKQL	0.068515	1.4
HLA-C*04:01	1	135	143	9	FCNDPFLGV	FCNDPFLGV	FCNDPFLGV	0.068432	1.4
HLA-C*04:01	1	886	894	9	WTFGAGAAL	WTFGAGAAL	WTFGAGAAL	0.068387	1.4
HLA-C*04:01	1	1060	1068	9	VVFLHVTYV	VVFLHVTYV	VVFLHVTYV	0.067958	1.4
HLA-C*08:01	1	35	43	9	GVYYPDKVF	GVYYPDKVF	GVYYPDKVF	0.06747	1.4
HLA-C*08:01	1	746	754	9	STECSNLLL	STECSNLLL	STECSNLLL	0.067315	1.4
HLA-C*04:01	1	160	168	9	YSSANNCTF	YSSANNCTF	YSSANNCTF	0.067255	1.4
HLA-C*04:01	1	219	227	9	GFSALEPLV	GFSALEPLV	GFSALEPLV	0.067141	1.4
HLA-C*08:01	1	1175	1183	9	SVVNIQKEI	SVVNIQKEI	SVVNIQKEI	0.067122	1.4
HLA-C*08:01	1	464	472	9	FERDISTEI	FERDISTEI	FERDISTEI	0.0662	1.4
HLA-C*08:01	1	1121	1129	9	FVSGNCDVV	FVSGNCDVV	FVSGNCDVV	0.066171	1.4
HLA-C*08:01	1	510	518	9	VVVLSFELL	VVVLSFELL	VVVLSFELL	0.065136	1.4
HLA-C*08:01	1	958	966	9	ALNTLVKQL	ALNTLVKQL	ALNTLVKQL	0.064909	1.4
HLA-C*04:01	1	425	433	9	LPDDFTGCV	LPDDFTGCV	LPDDFTGCV	0.064625	1.4
HLA-C*04:01	1	497	505	9	FQPTNGVGY	FQPTNGVGY	FQPTNGVGY	0.063727	1.4
HLA-C*08:01	1	410	418	9	IAPGQTGKI	IAPGQTGKI	IAPGQTGKI	0.062761	1.4
HLA-B*46:01	1	102	110	9	RGWIFGTTL	RGWIFGTTL	RGWIFGTTL	0.007832	1.4
HLA-B*46:01	1	285	293	9	ITDAVDCAL	ITDAVDCAL	ITDAVDCAL	0.007763	1.4
HLA-B*46:01	1	919	927	9	NQKLIANQF	NQKLIANQF	NQKLIANQF	0.007486	1.4
HLA-B*46:01	1	915	923	9	VLYENQKLI	VLYENQKLI	VLYENQKLI	0.007463	1.4
HLA-B*46:01	1	996	1004	9	LITGRLQSL	LITGRLQSL	LITGRLQSL	0.007385	1.4
HLA-B*46:01	1	236	244	9	TRFQTLLAL	TRFQTLLAL	TRFQTLLAL	0.007301	1.4
HLA-B*46:01	1	554	562	9	ESNKKFLPF	ESNKKFLPF	ESNKKFLPF	0.007291	1.4
HLA-B*46:01	1	125	133	9	NVVIKVCEF	NVVIKVCEF	NVVIKVCEF	0.007283	1.4
HLA-A*02:01	1	502	510	9	GVGYQPYRV	GVGYQPYRV	GVGYQPYRV	0.148961	1.5
HLA-A*11:01	1	992	1000	9	QIDRLITGR	QIDRLITGR	QIDRLITGR	0.147726	1.5
HLA-A*02:01	1	28	36	9	YTNSFTRGV	YTNSFTRGV	YTNSFTRGV	0.146044	1.5
HLA-A*02:01	1	241	249	9	LLALHRSYL	LLALHRSYL	LLALHRSYL	0.140691	1.5
HLA-C*07:02	1	1130	1138	9	IGIVNNTVY	IGIVNNTVY	IGIVNNTVY	0.13962	1.5
HLA-C*07:02	1	215	223	9	DLPQGFSAL	DLPQGFSAL	DLPQGFSAL	0.13912	1.5
HLA-C*07:02	1	54	62	9	LFLPFFSNV	LFLPFFSNV	LFLPFFSNV	0.139067	1.5
HLA-C*07:02	1	168	176	9	FEYVSQPFL	FEYVSQPFL	FEYVSQPFL	0.138348	1.5
HLA-A*24:02	1	417	425	9	KIADYNYKL	KIADYNYKL	KIADYNYKL	0.135542	1.5
HLA-C*07:02	1	28	36	9	YTNSFTRGV	YTNSFTRGV	YTNSFTRGV	0.133711	1.5
HLA-C*07:02	1	507	515	9	PYRVVVLSF	PYRVVVLSF	PYRVVVLSF	0.133285	1.5
HLA-C*07:02	1	399	407	9	SFVIRGDEV	SFVIRGDEV	SFVIRGDEV	0.132275	1.5
HLA-A*30:01	1	871	879	9	AQYTSALLA	AQYTSALLA	AQYTSALLA	0.131211	1.5
HLA-A*30:01	1	639	647	9	GSNVFQTRA	GSNVFQTRA	GSNVFQTRA	0.130249	1.5
HLA-A*24:02	1	1113	1121	9	QIITTDNTF	QIITTDNTF	QIITTDNTF	0.12964	1.5
HLA-A*30:01	1	372	380	9	ASFSTFKCY	ASFSTFKCY	ASFSTFKCY	0.129161	1.5
HLA-A*24:02	1	557	565	9	KKFLPFQQF	KKFLPFQQF	KKFLPFQQF	0.12863	1.5
HLA-A*30:01	1	686	694	9	SVASQSIIA	SVASQSIIA	SVASQSIIA	0.127459	1.5
HLA-A*30:01	1	292	300	9	ALDPLSETK	ALDPLSETK	ALDPLSETK	0.125406	1.5
HLA-B*13:02	1	557	565	9	KKFLPFQQF	KKFLPFQQF	KKFLPFQQF	0.124164	1.5
HLA-B*13:02	1	888	896	9	FGAGAALQI	FGAGAALQI	FGAGAALQI	0.123149	1.5
HLA-B*13:02	1	780	788	9	EVFAQVKQI	EVFAQVKQI	EVFAQVKQI	0.122926	1.5
HLA-B*40:01	1	327	335	9	VRFPNITNL	VRFPNITNL	VRFPNITNL	0.105687	1.5
HLA-C*03:04	1	786	794	9	KQIYKTPPI	KQIYKTPPI	KQIYKTPPI	0.10379	1.5
HLA-C*03:03	1	786	794	9	KQIYKTPPI	KQIYKTPPI	KQIYKTPPI	0.10379	1.5
HLA-A*33:03	1	69	77	9	HVSGTNGTK	HVSGTNGTK	HVSGTNGTK	0.102817	1.5
HLA-C*03:04	1	56	64	9	LPFFSNVTW	LPFFSNVTW	LPFFSNVTW	0.102584	1.5
HLA-C*03:03	1	56	64	9	LPFFSNVTW	LPFFSNVTW	LPFFSNVTW	0.102584	1.5
HLA-C*06:02	1	35	43	9	GVYYPDKVF	GVYYPDKVF	GVYYPDKVF	0.102309	1.5
HLA-C*03:04	1	1226	1234	9	AIVMVTIML	AIVMVTIML	AIVMVTIML	0.101292	1.5
HLA-C*03:03	1	1226	1234	9	AIVMVTIML	AIVMVTIML	AIVMVTIML	0.101292	1.5
HLA-A*33:03	1	1208	1216	9	QYIKWPWYI	QYIKWPWYI	QYIKWPWYI	0.101194	1.5
HLA-C*03:04	1	1086	1094	9	KAHFPREGV	KAHFPREGV	KAHFPREGV	0.100693	1.5
HLA-C*03:03	1	1086	1094	9	KAHFPREGV	KAHFPREGV	KAHFPREGV	0.100693	1.5
HLA-C*06:02	1	958	966	9	ALNTLVKQL	ALNTLVKQL	ALNTLVKQL	0.100055	1.5
HLA-B*40:01	1	236	244	9	TRFQTLLAL	TRFQTLLAL	TRFQTLLAL	0.099921	1.5
HLA-C*03:04	1	259	267	9	TAGAAAYYV	TAGAAAYYV	TAGAAAYYV	0.099425	1.5
HLA-C*03:03	1	259	267	9	TAGAAAYYV	TAGAAAYYV	TAGAAAYYV	0.099425	1.5
HLA-A*33:03	1	1050	1058	9	MSFPQSAPH	MSFPQSAPH	MSFPQSAPH	0.099349	1.5
HLA-C*03:04	1	135	143	9	FCNDPFLGV	FCNDPFLGV	FCNDPFLGV	0.099178	1.5
HLA-C*03:03	1	135	143	9	FCNDPFLGV	FCNDPFLGV	FCNDPFLGV	0.099178	1.5
HLA-C*06:02	1	699	707	9	LGAENSVAY	LGAENSVAY	LGAENSVAY	0.098366	1.5
HLA-C*06:02	1	780	788	9	EVFAQVKQI	EVFAQVKQI	EVFAQVKQI	0.097689	1.5
HLA-B*40:01	1	852	860	9	AQKFNGLTV	AQKFNGLTV	AQKFNGLTV	0.097615	1.5
HLA-C*03:04	1	1005	1013	9	QTYVTQQLI	QTYVTQQLI	QTYVTQQLI	0.097198	1.5
HLA-C*03:03	1	1005	1013	9	QTYVTQQLI	QTYVTQQLI	QTYVTQQLI	0.097198	1.5
HLA-A*33:03	1	817	825	9	FIEDLLFNK	FIEDLLFNK	FIEDLLFNK	0.096965	1.5
HLA-C*03:04	1	820	828	9	DLLFNKVTL	DLLFNKVTL	DLLFNKVTL	0.096895	1.5
HLA-C*03:03	1	820	828	9	DLLFNKVTL	DLLFNKVTL	DLLFNKVTL	0.096895	1.5
HLA-C*03:04	1	1048	1056	9	HLMSFPQSA	HLMSFPQSA	HLMSFPQSA	0.096068	1.5
HLA-C*03:03	1	1048	1056	9	HLMSFPQSA	HLMSFPQSA	HLMSFPQSA	0.096068	1.5
HLA-C*03:04	1	861	869	9	LPPLLTDEM	LPPLLTDEM	LPPLLTDEM	0.095778	1.5
HLA-C*03:03	1	861	869	9	LPPLLTDEM	LPPLLTDEM	LPPLLTDEM	0.095778	1.5
HLA-C*01:02	1	192	200	9	FVFKNIDGY	FVFKNIDGY	FVFKNIDGY	0.075279	1.5
HLA-C*01:02	1	943	951	9	SALGKLQDV	SALGKLQDV	SALGKLQDV	0.07516	1.5
HLA-C*01:02	1	118	126	9	LIVNNATNV	LIVNNATNV	LIVNNATNV	0.074279	1.5
HLA-C*01:02	1	815	823	9	RSFIEDLLF	RSFIEDLLF	RSFIEDLLF	0.07374	1.5
HLA-C*01:02	1	705	713	9	VAYSNNSIA	VAYSNNSIA	VAYSNNSIA	0.073472	1.5
HLA-C*01:02	1	268	276	9	GYLQPRTFL	GYLQPRTFL	GYLQPRTFL	0.072483	1.5
HLA-C*04:01	1	903	911	9	AYRFNGIGV	AYRFNGIGV	AYRFNGIGV	0.063602	1.5
HLA-C*04:01	1	444	452	9	KVGGNYNYL	KVGGNYNYL	KVGGNYNYL	0.063452	1.5
HLA-C*04:01	1	1192	1200	9	NLNESLIDL	NLNESLIDL	NLNESLIDL	0.061838	1.5
HLA-C*08:01	1	797	805	9	FGGFNFSQI	FGGFNFSQI	FGGFNFSQI	0.060665	1.5
HLA-C*08:01	1	1226	1234	9	AIVMVTIML	AIVMVTIML	AIVMVTIML	0.060214	1.5
HLA-C*04:01	1	923	931	9	IANQFNSAI	IANQFNSAI	IANQFNSAI	0.059352	1.5
HLA-C*04:01	1	119	127	9	IVNNATNVV	IVNNATNVV	IVNNATNVV	0.059074	1.5
HLA-C*08:01	1	777	785	9	NTQEVFAQV	NTQEVFAQV	NTQEVFAQV	0.058761	1.5
HLA-C*08:01	1	773	781	9	EQDKNTQEV	EQDKNTQEV	EQDKNTQEV	0.057313	1.5
HLA-C*08:01	1	2	10	9	FVFLVLLPL	FVFLVLLPL	FVFLVLLPL	0.057179	1.5
HLA-B*46:01	1	590	598	9	CSFGGVSVI	CSFGGVSVI	CSFGGVSVI	0.00722	1.5
HLA-B*46:01	1	306	314	9	FTVEKGIYQ	FTVEKGIYQ	FTVEKGIYQ	0.007127	1.5
HLA-B*46:01	1	133	141	9	FQFCNDPFL	FQFCNDPFL	FQFCNDPFL	0.007097	1.5
HLA-A*02:01	1	505	513	9	YQPYRVVVL	YQPYRVVVL	YQPYRVVVL	0.136191	1.6
HLA-A*02:01	1	118	126	9	LIVNNATNV	LIVNNATNV	LIVNNATNV	0.135283	1.6
HLA-A*11:01	1	263	271	9	AAYYVGYLQ	AAYYVGYLQ	AAYYVGYLQ	0.132734	1.6
HLA-C*07:02	1	923	931	9	IANQFNSAI	IANQFNSAI	IANQFNSAI	0.131082	1.6
HLA-C*07:02	1	1181	1189	9	KEIDRLNEV	KEIDRLNEV	KEIDRLNEV	0.128917	1.6
HLA-C*07:02	1	36	44	9	VYYPDKVFR	VYYPDKVFR	VYYPDKVFR	0.127461	1.6
HLA-C*07:02	1	958	966	9	ALNTLVKQL	ALNTLVKQL	ALNTLVKQL	0.127041	1.6
HLA-C*07:02	1	262	270	9	AAAYYVGYL	AAAYYVGYL	AAAYYVGYL	0.127003	1.6
HLA-C*07:02	1	162	170	9	SANNCTFEY	SANNCTFEY	SANNCTFEY	0.126002	1.6
HLA-C*07:02	1	257	265	9	GWTAGAAAY	GWTAGAAAY	GWTAGAAAY	0.125041	1.6
HLA-A*30:01	1	1073	1081	9	KNFTTAPAI	KNFTTAPAI	KNFTTAPAI	0.124547	1.6
HLA-A*30:01	1	688	696	9	ASQSIIAYT	ASQSIIAYT	ASQSIIAYT	0.122739	1.6
HLA-A*30:01	1	102	110	9	RGWIFGTTL	RGWIFGTTL	RGWIFGTTL	0.121752	1.6
HLA-A*24:02	1	625	633	9	HADQLTPTW	HADQLTPTW	HADQLTPTW	0.121651	1.6
HLA-A*30:01	1	446	454	9	GGNYNYLYR	GGNYNYLYR	GGNYNYLYR	0.119869	1.6
HLA-A*30:01	1	273	281	9	RTFLLKYNE	RTFLLKYNE	RTFLLKYNE	0.119497	1.6
HLA-A*30:01	1	940	948	9	STASALGKL	STASALGKL	STASALGKL	0.119272	1.6
HLA-A*30:01	1	75	83	9	GTKRFDNPV	GTKRFDNPV	GTKRFDNPV	0.11923	1.6
HLA-A*30:01	1	1203	1211	9	LGKYEQYIK	LGKYEQYIK	LGKYEQYIK	0.119077	1.6
HLA-B*13:02	1	954	962	9	QNAQALNTL	QNAQALNTL	QNAQALNTL	0.118041	1.6
HLA-B*13:02	1	697	705	9	MSLGAENSV	MSLGAENSV	MSLGAENSV	0.116307	1.6
HLA-B*13:02	1	1257	1265	9	DEDDSEPVL	DEDDSEPVL	DEDDSEPVL	0.116292	1.6
HLA-B*13:02	1	955	963	9	NAQALNTLV	NAQALNTLV	NAQALNTLV	0.116197	1.6
HLA-B*13:02	1	119	127	9	IVNNATNVV	IVNNATNVV	IVNNATNVV	0.115017	1.6
HLA-B*13:02	1	898	906	9	FAMQMAYRF	FAMQMAYRF	FAMQMAYRF	0.114593	1.6
HLA-C*06:02	1	447	455	9	GNYNYLYRL	GNYNYLYRL	GNYNYLYRL	0.096579	1.6
HLA-C*06:02	1	1147	1155	9	SFKEELDKY	SFKEELDKY	SFKEELDKY	0.096443	1.6
HLA-A*33:03	1	89	97	9	GVYFASTEK	GVYFASTEK	GVYFASTEK	0.092307	1.6
HLA-C*06:02	1	350	358	9	VYAWNRKRI	VYAWNRKRI	VYAWNRKRI	0.091961	1.6
HLA-C*06:02	1	444	452	9	KVGGNYNYL	KVGGNYNYL	KVGGNYNYL	0.091251	1.6
HLA-C*06:02	1	689	697	9	SQSIIAYTM	SQSIIAYTM	SQSIIAYTM	0.090986	1.6
HLA-C*06:02	1	162	170	9	SANNCTFEY	SANNCTFEY	SANNCTFEY	0.090948	1.6
HLA-C*06:02	1	1130	1138	9	IGIVNNTVY	IGIVNNTVY	IGIVNNTVY	0.090719	1.6
HLA-C*03:04	1	93	101	9	ASTEKSNII	ASTEKSNII	ASTEKSNII	0.089377	1.6
HLA-C*03:03	1	93	101	9	ASTEKSNII	ASTEKSNII	ASTEKSNII	0.089377	1.6
HLA-A*33:03	1	1065	1073	9	VTYVPAQEK	VTYVPAQEK	VTYVPAQEK	0.089023	1.6
HLA-C*03:04	1	1130	1138	9	IGIVNNTVY	IGIVNNTVY	IGIVNNTVY	0.088228	1.6
HLA-C*03:03	1	1130	1138	9	IGIVNNTVY	IGIVNNTVY	IGIVNNTVY	0.088228	1.6
HLA-B*40:01	1	557	565	9	KKFLPFQQF	KKFLPFQQF	KKFLPFQQF	0.087482	1.6
HLA-C*03:04	1	208	216	9	TPINLVRDL	TPINLVRDL	TPINLVRDL	0.086995	1.6
HLA-C*03:03	1	208	216	9	TPINLVRDL	TPINLVRDL	TPINLVRDL	0.086995	1.6
HLA-C*03:04	1	853	861	9	QKFNGLTVL	QKFNGLTVL	QKFNGLTVL	0.086233	1.6
HLA-C*03:03	1	853	861	9	QKFNGLTVL	QKFNGLTVL	QKFNGLTVL	0.086233	1.6
HLA-C*03:04	1	321	329	9	QPTESIVRF	QPTESIVRF	QPTESIVRF	0.086074	1.6
HLA-C*03:03	1	321	329	9	QPTESIVRF	QPTESIVRF	QPTESIVRF	0.086074	1.6
HLA-B*40:01	1	51	59	9	TQDLFLPFF	TQDLFLPFF	TQDLFLPFF	0.081491	1.6
HLA-C*01:02	1	1175	1183	9	SVVNIQKEI	SVVNIQKEI	SVVNIQKEI	0.070988	1.6
HLA-C*01:02	1	551	559	9	VLTESNKKF	VLTESNKKF	VLTESNKKF	0.07015	1.6
HLA-C*01:02	1	969	977	9	NFGAISSVL	NFGAISSVL	NFGAISSVL	0.069413	1.6
HLA-C*01:02	1	689	697	9	SQSIIAYTM	SQSIIAYTM	SQSIIAYTM	0.069017	1.6
HLA-C*01:02	1	1171	1179	9	GINASVVNI	GINASVVNI	GINASVVNI	0.068253	1.6
HLA-C*04:01	1	241	249	9	LLALHRSYL	LLALHRSYL	LLALHRSYL	0.05881	1.6
HLA-C*08:01	1	841	849	9	LGDIAARDL	LGDIAARDL	LGDIAARDL	0.056821	1.6
HLA-C*08:01	1	396	404	9	YADSFVIRG	YADSFVIRG	YADSFVIRG	0.056736	1.6
HLA-C*08:01	1	907	915	9	NGIGVTQNV	NGIGVTQNV	NGIGVTQNV	0.056568	1.6
HLA-C*08:01	1	1169	1177	9	ISGINASVV	ISGINASVV	ISGINASVV	0.056128	1.6
HLA-C*08:01	1	955	963	9	NAQALNTLV	NAQALNTLV	NAQALNTLV	0.055798	1.6
HLA-C*08:01	1	1129	1137	9	VIGIVNNTV	VIGIVNNTV	VIGIVNNTV	0.055666	1.6
HLA-C*04:01	1	204	212	9	YSKHTPINL	YSKHTPINL	YSKHTPINL	0.055647	1.6
HLA-C*04:01	1	196	204	9	NIDGYFKIY	NIDGYFKIY	NIDGYFKIY	0.055192	1.6
HLA-C*08:01	1	215	223	9	DLPQGFSAL	DLPQGFSAL	DLPQGFSAL	0.054957	1.6
HLA-C*08:01	1	342	350	9	FNATRFASV	FNATRFASV	FNATRFASV	0.054909	1.6
HLA-C*08:01	1	1048	1056	9	HLMSFPQSA	HLMSFPQSA	HLMSFPQSA	0.054537	1.6
HLA-C*08:01	1	425	433	9	LPDDFTGCV	LPDDFTGCV	LPDDFTGCV	0.053871	1.6
HLA-C*08:01	1	705	713	9	VAYSNNSIA	VAYSNNSIA	VAYSNNSIA	0.053522	1.6
HLA-C*08:01	1	241	249	9	LLALHRSYL	LLALHRSYL	LLALHRSYL	0.052975	1.6
HLA-C*08:01	1	56	64	9	LPFFSNVTW	LPFFSNVTW	LPFFSNVTW	0.052905	1.6
HLA-C*08:01	1	721	729	9	SVTTEILPV	SVTTEILPV	SVTTEILPV	0.052061	1.6
HLA-C*08:01	1	318	326	9	FRVQPTESI	FRVQPTESI	FRVQPTESI	0.052034	1.6
HLA-C*08:01	1	321	329	9	QPTESIVRF	QPTESIVRF	QPTESIVRF	0.051667	1.6
HLA-B*46:01	1	888	896	9	FGAGAALQI	FGAGAALQI	FGAGAALQI	0.006224	1.6
HLA-B*46:01	1	576	584	9	VRDPQTLEI	VRDPQTLEI	VRDPQTLEI	0.006211	1.6
HLA-B*46:01	1	184	192	9	GNFKNLREF	GNFKNLREF	GNFKNLREF	0.006207	1.6
HLA-A*11:01	1	357	365	9	RISNCVADY	RISNCVADY	RISNCVADY	0.12821	1.7
HLA-A*02:01	1	55	63	9	FLPFFSNVT	FLPFFSNVT	FLPFFSNVT	0.128102	1.7
HLA-A*02:01	1	1226	1234	9	AIVMVTIML	AIVMVTIML	AIVMVTIML	0.127068	1.7
HLA-C*07:02	1	261	269	9	GAAAYYVGY	GAAAYYVGY	GAAAYYVGY	0.1217	1.7
HLA-A*02:01	1	610	618	9	VLYQDVNCT	VLYQDVNCT	VLYQDVNCT	0.121083	1.7
HLA-A*02:01	1	1219	1227	9	GFIAGLIAI	GFIAGLIAI	GFIAGLIAI	0.118897	1.7
HLA-C*07:02	1	699	707	9	LGAENSVAY	LGAENSVAY	LGAENSVAY	0.118114	1.7
HLA-A*02:01	1	1121	1129	9	FVSGNCDVV	FVSGNCDVV	FVSGNCDVV	0.117762	1.7
HLA-A*30:01	1	1171	1179	9	GINASVVNI	GINASVVNI	GINASVVNI	0.117168	1.7
HLA-A*30:01	1	967	975	9	SSNFGAISS	SSNFGAISS	SSNFGAISS	0.116375	1.7
HLA-A*30:01	1	395	403	9	VYADSFVIR	VYADSFVIR	VYADSFVIR	0.115675	1.7
HLA-A*30:01	1	212	220	9	LVRDLPQGF	LVRDLPQGF	LVRDLPQGF	0.11447	1.7
HLA-A*30:01	1	28	36	9	YTNSFTRGV	YTNSFTRGV	YTNSFTRGV	0.113444	1.7
HLA-A*24:02	1	230	238	9	PIGINITRF	PIGINITRF	PIGINITRF	0.113117	1.7
HLA-B*13:02	1	948	956	9	LQDVVNQNA	LQDVVNQNA	LQDVVNQNA	0.112992	1.7
HLA-B*13:02	1	685	693	9	RSVASQSII	RSVASQSII	RSVASQSII	0.112865	1.7
HLA-B*13:02	1	983	991	9	RLDKVEAEV	RLDKVEAEV	RLDKVEAEV	0.111598	1.7
HLA-B*13:02	1	710	718	9	NSIAIPTNF	NSIAIPTNF	NSIAIPTNF	0.111408	1.7
HLA-B*13:02	1	993	1001	9	IDRLITGRL	IDRLITGRL	IDRLITGRL	0.109315	1.7
HLA-B*13:02	1	704	712	9	SVAYSNNSI	SVAYSNNSI	SVAYSNNSI	0.108815	1.7
HLA-A*24:02	1	160	168	9	YSSANNCTF	YSSANNCTF	YSSANNCTF	0.107873	1.7
HLA-C*06:02	1	798	806	9	GGFNFSQIL	GGFNFSQIL	GGFNFSQIL	0.090554	1.7
HLA-C*06:02	1	342	350	9	FNATRFASV	FNATRFASV	FNATRFASV	0.090054	1.7
HLA-A*33:03	1	13	21	9	SQCVNLTTR	SQCVNLTTR	SQCVNLTTR	0.088869	1.7
HLA-C*06:02	1	77	85	9	KRFDNPVLP	KRFDNPVLP	KRFDNPVLP	0.087787	1.7
HLA-C*06:02	1	202	210	9	KIYSKHTPI	KIYSKHTPI	KIYSKHTPI	0.087213	1.7
HLA-C*06:02	1	1094	1102	9	VFVSNGTHW	VFVSNGTHW	VFVSNGTHW	0.08609	1.7
HLA-C*06:02	1	1189	1197	9	VAKNLNESL	VAKNLNESL	VAKNLNESL	0.08595	1.7
HLA-C*06:02	1	84	92	9	LPFNDGVYF	LPFNDGVYF	LPFNDGVYF	0.085847	1.7
HLA-C*06:02	1	1210	1218	9	IKWPWYIWL	IKWPWYIWL	IKWPWYIWL	0.085651	1.7
HLA-C*03:04	1	825	833	9	KVTLADAGF	KVTLADAGF	KVTLADAGF	0.083991	1.7
HLA-C*03:03	1	825	833	9	KVTLADAGF	KVTLADAGF	KVTLADAGF	0.083991	1.7
HLA-C*03:04	1	612	620	9	YQDVNCTEV	YQDVNCTEV	YQDVNCTEV	0.081958	1.7
HLA-C*03:03	1	612	620	9	YQDVNCTEV	YQDVNCTEV	YQDVNCTEV	0.081958	1.7
HLA-C*03:04	1	1169	1177	9	ISGINASVV	ISGINASVV	ISGINASVV	0.079305	1.7
HLA-C*03:03	1	1169	1177	9	ISGINASVV	ISGINASVV	ISGINASVV	0.079305	1.7
HLA-C*03:04	1	47	55	9	VLHSTQDLF	VLHSTQDLF	VLHSTQDLF	0.078118	1.7
HLA-C*03:03	1	47	55	9	VLHSTQDLF	VLHSTQDLF	VLHSTQDLF	0.078118	1.7
HLA-C*03:04	1	342	350	9	FNATRFASV	FNATRFASV	FNATRFASV	0.077699	1.7
HLA-C*03:03	1	342	350	9	FNATRFASV	FNATRFASV	FNATRFASV	0.077699	1.7
HLA-C*03:04	1	797	805	9	FGGFNFSQI	FGGFNFSQI	FGGFNFSQI	0.07743	1.7
HLA-C*03:03	1	797	805	9	FGGFNFSQI	FGGFNFSQI	FGGFNFSQI	0.07743	1.7
HLA-B*40:01	1	577	585	9	RDPQTLEIL	RDPQTLEIL	RDPQTLEIL	0.076218	1.7
HLA-B*40:01	1	919	927	9	NQKLIANQF	NQKLIANQF	NQKLIANQF	0.073273	1.7
HLA-C*01:02	1	259	267	9	TAGAAAYYV	TAGAAAYYV	TAGAAAYYV	0.067539	1.7
HLA-C*01:02	1	1121	1129	9	FVSGNCDVV	FVSGNCDVV	FVSGNCDVV	0.066654	1.7
HLA-C*01:02	1	1052	1060	9	FPQSAPHGV	FPQSAPHGV	FPQSAPHGV	0.066323	1.7
HLA-C*01:02	1	973	981	9	ISSVLNDIL	ISSVLNDIL	ISSVLNDIL	0.065721	1.7
HLA-C*01:02	1	133	141	9	FQFCNDPFL	FQFCNDPFL	FQFCNDPFL	0.065717	1.7
HLA-C*01:02	1	544	552	9	NGLTGTGVL	NGLTGTGVL	NGLTGTGVL	0.06568	1.7
HLA-C*01:02	1	685	693	9	RSVASQSII	RSVASQSII	RSVASQSII	0.065242	1.7
HLA-C*01:02	1	236	244	9	TRFQTLLAL	TRFQTLLAL	TRFQTLLAL	0.065225	1.7
HLA-C*01:02	1	489	497	9	YFPLQSYGF	YFPLQSYGF	YFPLQSYGF	0.064807	1.7
HLA-C*04:01	1	85	93	9	PFNDGVYFA	PFNDGVYFA	PFNDGVYFA	0.053237	1.7
HLA-C*04:01	1	1041	1049	9	DFCGKGYHL	DFCGKGYHL	DFCGKGYHL	0.05283	1.7
HLA-C*04:01	1	689	697	9	SQSIIAYTM	SQSIIAYTM	SQSIIAYTM	0.052794	1.7
HLA-C*04:01	1	857	865	9	GLTVLPPLL	GLTVLPPLL	GLTVLPPLL	0.051899	1.7
HLA-C*04:01	1	221	229	9	SALEPLVDL	SALEPLVDL	SALEPLVDL	0.051779	1.7
HLA-C*04:01	1	841	849	9	LGDIAARDL	LGDIAARDL	LGDIAARDL	0.051622	1.7
HLA-C*08:01	1	218	226	9	QGFSALEPL	QGFSALEPL	QGFSALEPL	0.051	1.7
HLA-C*04:01	1	195	203	9	KNIDGYFKI	KNIDGYFKI	KNIDGYFKI	0.050927	1.7
HLA-C*08:01	1	227	235	9	VDLPIGINI	VDLPIGINI	VDLPIGINI	0.05083	1.7
HLA-C*08:01	1	706	714	9	AYSNNSIAI	AYSNNSIAI	AYSNNSIAI	0.050304	1.7
HLA-C*08:01	1	46	54	9	SVLHSTQDL	SVLHSTQDL	SVLHSTQDL	0.049553	1.7
HLA-C*08:01	1	857	865	9	GLTVLPPLL	GLTVLPPLL	GLTVLPPLL	0.049527	1.7
HLA-C*08:01	1	874	882	9	TSALLAGTI	TSALLAGTI	TSALLAGTI	0.049498	1.7
HLA-C*08:01	1	1005	1013	9	QTYVTQQLI	QTYVTQQLI	QTYVTQQLI	0.048432	1.7
HLA-B*46:01	1	1175	1183	9	SVVNIQKEI	SVVNIQKEI	SVVNIQKEI	0.006194	1.7
HLA-B*46:01	1	202	210	9	KIYSKHTPI	KIYSKHTPI	KIYSKHTPI	0.006188	1.7
HLA-B*46:01	1	852	860	9	AQKFNGLTV	AQKFNGLTV	AQKFNGLTV	0.006161	1.7
HLA-B*46:01	1	1147	1155	9	SFKEELDKY	SFKEELDKY	SFKEELDKY	0.006016	1.7
HLA-B*46:01	1	890	898	9	AGAALQIPF	AGAALQIPF	AGAALQIPF	0.005948	1.7
HLA-B*46:01	1	833	841	9	FIKQYGDCL	FIKQYGDCL	FIKQYGDCL	0.005774	1.7
HLA-B*46:01	1	334	342	9	NLCPFGEVF	NLCPFGEVF	NLCPFGEVF	0.00575	1.7
HLA-C*07:02	1	1018	1026	9	IRASANLAA	IRASANLAA	IRASANLAA	0.117854	1.8
HLA-C*07:02	1	1204	1212	9	GKYEQYIKW	GKYEQYIKW	GKYEQYIKW	0.116319	1.8
HLA-C*07:02	1	240	248	9	TLLALHRSY	TLLALHRSY	TLLALHRSY	0.115179	1.8
HLA-A*02:01	1	1144	1152	9	ELDSFKEEL	ELDSFKEEL	ELDSFKEEL	0.11471	1.8
HLA-A*11:01	1	675	683	9	QTQTNSPRR	QTQTNSPRR	QTQTNSPRR	0.114544	1.8
HLA-A*02:01	1	972	980	9	AISSVLNDI	AISSVLNDI	AISSVLNDI	0.113825	1.8
HLA-A*02:01	1	119	127	9	IVNNATNVV	IVNNATNVV	IVNNATNVV	0.113046	1.8
HLA-A*30:01	1	62	70	9	VTWFHAIHV	VTWFHAIHV	VTWFHAIHV	0.112948	1.8
HLA-A*11:01	1	449	457	9	YNYLYRLFR	YNYLYRLFR	YNYLYRLFR	0.111198	1.8
HLA-A*02:01	1	886	894	9	WTFGAGAAL	WTFGAGAAL	WTFGAGAAL	0.110473	1.8
HLA-A*30:01	1	254	262	9	SSSGWTAGA	SSSGWTAGA	SSSGWTAGA	0.109664	1.8
HLA-B*13:02	1	714	722	9	IPTNFTISV	IPTNFTISV	IPTNFTISV	0.108362	1.8
HLA-A*30:01	1	1173	1181	9	NASVVNIQK	NASVVNIQK	NASVVNIQK	0.108143	1.8
HLA-B*13:02	1	577	585	9	RDPQTLEIL	RDPQTLEIL	RDPQTLEIL	0.106887	1.8
HLA-B*13:02	1	958	966	9	ALNTLVKQL	ALNTLVKQL	ALNTLVKQL	0.106244	1.8
HLA-B*13:02	1	1204	1212	9	GKYEQYIKW	GKYEQYIKW	GKYEQYIKW	0.105441	1.8
HLA-B*13:02	1	777	785	9	NTQEVFAQV	NTQEVFAQV	NTQEVFAQV	0.105376	1.8
HLA-B*13:02	1	1171	1179	9	GINASVVNI	GINASVVNI	GINASVVNI	0.105228	1.8
HLA-A*24:02	1	327	335	9	VRFPNITNL	VRFPNITNL	VRFPNITNL	0.104998	1.8
HLA-B*13:02	1	318	326	9	FRVQPTESI	FRVQPTESI	FRVQPTESI	0.104863	1.8
HLA-B*13:02	1	184	192	9	GNFKNLREF	GNFKNLREF	GNFKNLREF	0.104794	1.8
HLA-A*24:02	1	561	569	9	PFQQFGRDI	PFQQFGRDI	PFQQFGRDI	0.096669	1.8
HLA-A*24:02	1	444	452	9	KVGGNYNYL	KVGGNYNYL	KVGGNYNYL	0.096456	1.8
HLA-C*06:02	1	919	927	9	NQKLIANQF	NQKLIANQF	NQKLIANQF	0.084965	1.8
HLA-C*06:02	1	24	32	9	LPPAYTNSF	LPPAYTNSF	LPPAYTNSF	0.084905	1.8
HLA-C*06:02	1	969	977	9	NFGAISSVL	NFGAISSVL	NFGAISSVL	0.084314	1.8
HLA-A*33:03	1	238	246	9	FQTLLALHR	FQTLLALHR	FQTLLALHR	0.084122	1.8
HLA-C*06:02	1	394	402	9	NVYADSFVI	NVYADSFVI	NVYADSFVI	0.083868	1.8
HLA-A*33:03	1	569	577	9	IADTTDAVR	IADTTDAVR	IADTTDAVR	0.083643	1.8
HLA-C*06:02	1	1216	1224	9	IWLGFIAGL	IWLGFIAGL	IWLGFIAGL	0.083547	1.8
HLA-C*06:02	1	1005	1013	9	QTYVTQQLI	QTYVTQQLI	QTYVTQQLI	0.082667	1.8
HLA-C*06:02	1	361	369	9	CVADYSVLY	CVADYSVLY	CVADYSVLY	0.082557	1.8
HLA-C*06:02	1	261	269	9	GAAAYYVGY	GAAAYYVGY	GAAAYYVGY	0.082197	1.8
HLA-A*33:03	1	409	417	9	QIAPGQTGK	QIAPGQTGK	QIAPGQTGK	0.081247	1.8
HLA-C*06:02	1	262	270	9	AAAYYVGYL	AAAYYVGYL	AAAYYVGYL	0.081083	1.8
HLA-C*06:02	1	870	878	9	IAQYTSALL	IAQYTSALL	IAQYTSALL	0.080668	1.8
HLA-A*33:03	1	925	933	9	NQFNSAIGK	NQFNSAIGK	NQFNSAIGK	0.079831	1.8
HLA-C*06:02	1	1109	1117	9	FYEPQIITT	FYEPQIITT	FYEPQIITT	0.079636	1.8
HLA-C*06:02	1	962	970	9	LVKQLSSNF	LVKQLSSNF	LVKQLSSNF	0.079064	1.8
HLA-C*03:04	1	780	788	9	EVFAQVKQI	EVFAQVKQI	EVFAQVKQI	0.073302	1.8
HLA-C*03:03	1	780	788	9	EVFAQVKQI	EVFAQVKQI	EVFAQVKQI	0.073302	1.8
HLA-C*03:04	1	958	966	9	ALNTLVKQL	ALNTLVKQL	ALNTLVKQL	0.070122	1.8
HLA-C*03:03	1	958	966	9	ALNTLVKQL	ALNTLVKQL	ALNTLVKQL	0.070122	1.8
HLA-C*03:04	1	890	898	9	AGAALQIPF	AGAALQIPF	AGAALQIPF	0.069954	1.8
HLA-C*03:03	1	890	898	9	AGAALQIPF	AGAALQIPF	AGAALQIPF	0.069954	1.8
HLA-C*01:02	1	798	806	9	GGFNFSQIL	GGFNFSQIL	GGFNFSQIL	0.064485	1.8
HLA-C*01:02	1	861	869	9	LPPLLTDEM	LPPLLTDEM	LPPLLTDEM	0.064151	1.8
HLA-C*01:02	1	1048	1056	9	HLMSFPQSA	HLMSFPQSA	HLMSFPQSA	0.064008	1.8
HLA-C*01:02	1	1096	1104	9	VSNGTHWFV	VSNGTHWFV	VSNGTHWFV	0.063195	1.8
HLA-C*01:02	1	234	242	9	NITRFQTLL	NITRFQTLL	NITRFQTLL	0.061596	1.8
HLA-C*01:02	1	1113	1121	9	QIITTDNTF	QIITTDNTF	QIITTDNTF	0.061455	1.8
HLA-C*04:01	1	28	36	9	YTNSFTRGV	YTNSFTRGV	YTNSFTRGV	0.05072	1.8
HLA-C*04:01	1	212	220	9	LVRDLPQGF	LVRDLPQGF	LVRDLPQGF	0.049109	1.8
HLA-C*04:01	1	710	718	9	NSIAIPTNF	NSIAIPTNF	NSIAIPTNF	0.049108	1.8
HLA-C*04:01	1	896	904	9	IPFAMQMAY	IPFAMQMAY	IPFAMQMAY	0.048774	1.8
HLA-C*08:01	1	954	962	9	QNAQALNTL	QNAQALNTL	QNAQALNTL	0.047404	1.8
HLA-C*08:01	1	47	55	9	VLHSTQDLF	VLHSTQDLF	VLHSTQDLF	0.04717	1.8
HLA-C*08:01	1	1086	1094	9	KAHFPREGV	KAHFPREGV	KAHFPREGV	0.046975	1.8
HLA-C*08:01	1	861	869	9	LPPLLTDEM	LPPLLTDEM	LPPLLTDEM	0.046819	1.8
HLA-C*08:01	1	693	701	9	IAYTMSLGA	IAYTMSLGA	IAYTMSLGA	0.046808	1.8
HLA-C*08:01	1	685	693	9	RSVASQSII	RSVASQSII	RSVASQSII	0.046373	1.8
HLA-C*08:01	1	1219	1227	9	GFIAGLIAI	GFIAGLIAI	GFIAGLIAI	0.046305	1.8
HLA-C*08:01	1	1171	1179	9	GINASVVNI	GINASVVNI	GINASVVNI	0.045316	1.8
HLA-C*08:01	1	1073	1081	9	KNFTTAPAI	KNFTTAPAI	KNFTTAPAI	0.045141	1.8
HLA-C*08:01	1	1000	1008	9	RLQSLQTYV	RLQSLQTYV	RLQSLQTYV	0.04431	1.8
HLA-B*46:01	1	29	37	9	TNSFTRGVY	TNSFTRGVY	TNSFTRGVY	0.00558	1.8
HLA-B*46:01	1	1039	1047	9	RVDFCGKGY	RVDFCGKGY	RVDFCGKGY	0.005493	1.8
HLA-B*46:01	1	413	421	9	GQTGKIADY	GQTGKIADY	GQTGKIADY	0.005386	1.8
HLA-B*46:01	1	878	886	9	LAGTITSGW	LAGTITSGW	LAGTITSGW	0.00538	1.8
HLA-B*46:01	1	321	329	9	QPTESIVRF	QPTESIVRF	QPTESIVRF	0.005365	1.8
HLA-C*07:02	1	171	179	9	VSQPFLMDL	VSQPFLMDL	VSQPFLMDL	0.110931	1.9
HLA-C*07:02	1	919	927	9	NQKLIANQF	NQKLIANQF	NQKLIANQF	0.110665	1.9
HLA-C*07:02	1	996	1004	9	LITGRLQSL	LITGRLQSL	LITGRLQSL	0.1102	1.9
HLA-A*11:01	1	677	685	9	QTNSPRRAR	QTNSPRRAR	QTNSPRRAR	0.108588	1.9
HLA-A*02:01	1	584	592	9	ILDITPCSF	ILDITPCSF	ILDITPCSF	0.107844	1.9
HLA-A*02:01	1	509	517	9	RVVVLSFEL	RVVVLSFEL	RVVVLSFEL	0.106882	1.9
HLA-A*02:01	1	1007	1015	9	YVTQQLIRA	YVTQQLIRA	YVTQQLIRA	0.106765	1.9
HLA-C*07:02	1	379	387	9	CYGVSPTKL	CYGVSPTKL	CYGVSPTKL	0.106248	1.9
HLA-A*02:01	1	444	452	9	KVGGNYNYL	KVGGNYNYL	KVGGNYNYL	0.106206	1.9
HLA-A*30:01	1	1019	1027	9	RASANLAAT	RASANLAAT	RASANLAAT	0.105794	1.9
HLA-A*02:01	1	1181	1189	9	KEIDRLNEV	KEIDRLNEV	KEIDRLNEV	0.105589	1.9
HLA-A*02:01	1	495	503	9	YGFQPTNGV	YGFQPTNGV	YGFQPTNGV	0.105569	1.9
HLA-A*30:01	1	268	276	9	GYLQPRTFL	GYLQPRTFL	GYLQPRTFL	0.10513	1.9
HLA-A*30:01	1	450	458	9	NYLYRLFRK	NYLYRLFRK	NYLYRLFRK	0.104144	1.9
HLA-A*30:01	1	1005	1013	9	QTYVTQQLI	QTYVTQQLI	QTYVTQQLI	0.103584	1.9
HLA-B*13:02	1	1054	1062	9	QSAPHGVVF	QSAPHGVVF	QSAPHGVVF	0.103536	1.9
HLA-A*30:01	1	975	983	9	SVLNDILSR	SVLNDILSR	SVLNDILSR	0.103316	1.9
HLA-A*24:02	1	919	927	9	NQKLIANQF	NQKLIANQF	NQKLIANQF	0.095403	1.9
HLA-A*24:02	1	3	11	9	VFLVLLPLV	VFLVLLPLV	VFLVLLPLV	0.089641	1.9
HLA-C*06:02	1	195	203	9	KNIDGYFKI	KNIDGYFKI	KNIDGYFKI	0.078406	1.9
HLA-C*06:02	1	184	192	9	GNFKNLREF	GNFKNLREF	GNFKNLREF	0.077649	1.9
HLA-C*06:02	1	1067	1075	9	YVPAQEKNF	YVPAQEKNF	YVPAQEKNF	0.077511	1.9
HLA-C*06:02	1	135	143	9	FCNDPFLGV	FCNDPFLGV	FCNDPFLGV	0.077097	1.9
HLA-C*06:02	1	312	320	9	IYQTSNFRV	IYQTSNFRV	IYQTSNFRV	0.076957	1.9
HLA-C*06:02	1	171	179	9	VSQPFLMDL	VSQPFLMDL	VSQPFLMDL	0.07635	1.9
HLA-C*06:02	1	133	141	9	FQFCNDPFL	FQFCNDPFL	FQFCNDPFL	0.076222	1.9
HLA-C*06:02	1	810	818	9	SKPSKRSFI	SKPSKRSFI	SKPSKRSFI	0.075425	1.9
HLA-C*03:04	1	852	860	9	AQKFNGLTV	AQKFNGLTV	AQKFNGLTV	0.068097	1.9
HLA-C*03:03	1	852	860	9	AQKFNGLTV	AQKFNGLTV	AQKFNGLTV	0.068097	1.9
HLA-C*03:04	1	258	266	9	WTAGAAAYY	WTAGAAAYY	WTAGAAAYY	0.066808	1.9
HLA-C*03:03	1	258	266	9	WTAGAAAYY	WTAGAAAYY	WTAGAAAYY	0.066808	1.9
HLA-C*03:04	1	777	785	9	NTQEVFAQV	NTQEVFAQV	NTQEVFAQV	0.066461	1.9
HLA-C*03:03	1	777	785	9	NTQEVFAQV	NTQEVFAQV	NTQEVFAQV	0.066461	1.9
HLA-C*03:04	1	907	915	9	NGIGVTQNV	NGIGVTQNV	NGIGVTQNV	0.06596	1.9
HLA-C*03:03	1	907	915	9	NGIGVTQNV	NGIGVTQNV	NGIGVTQNV	0.06596	1.9
HLA-C*03:04	1	1224	1232	9	LIAIVMVTI	LIAIVMVTI	LIAIVMVTI	0.065086	1.9
HLA-C*03:03	1	1224	1232	9	LIAIVMVTI	LIAIVMVTI	LIAIVMVTI	0.065086	1.9
HLA-C*03:04	1	1195	1203	9	ESLIDLQEL	ESLIDLQEL	ESLIDLQEL	0.0648	1.9
HLA-C*03:03	1	1195	1203	9	ESLIDLQEL	ESLIDLQEL	ESLIDLQEL	0.0648	1.9
HLA-B*40:01	1	345	353	9	TRFASVYAW	TRFASVYAW	TRFASVYAW	0.062465	1.9
HLA-B*40:01	1	280	288	9	NENGTITDA	NENGTITDA	NENGTITDA	0.061399	1.9
HLA-C*01:02	1	658	666	9	NSYECDIPI	NSYECDIPI	NSYECDIPI	0.060103	1.9
HLA-B*40:01	1	662	670	9	CDIPIGAGI	CDIPIGAGI	CDIPIGAGI	0.058997	1.9
HLA-C*01:02	1	1129	1137	9	VIGIVNNTV	VIGIVNNTV	VIGIVNNTV	0.058975	1.9
HLA-C*04:01	1	888	896	9	FGAGAALQI	FGAGAALQI	FGAGAALQI	0.048085	1.9
HLA-C*04:01	1	482	490	9	GVEGFNCYF	GVEGFNCYF	GVEGFNCYF	0.0476	1.9
HLA-C*04:01	1	1067	1075	9	YVPAQEKNF	YVPAQEKNF	YVPAQEKNF	0.04611	1.9
HLA-C*08:01	1	544	552	9	NGLTGTGVL	NGLTGTGVL	NGLTGTGVL	0.043987	1.9
HLA-C*08:01	1	93	101	9	ASTEKSNII	ASTEKSNII	ASTEKSNII	0.04397	1.9
HLA-C*08:01	1	1109	1117	9	FYEPQIITT	FYEPQIITT	FYEPQIITT	0.04387	1.9
HLA-C*08:01	1	1113	1121	9	QIITTDNTF	QIITTDNTF	QIITTDNTF	0.043817	1.9
HLA-C*08:01	1	1181	1189	9	KEIDRLNEV	KEIDRLNEV	KEIDRLNEV	0.043117	1.9
HLA-C*08:01	1	852	860	9	AQKFNGLTV	AQKFNGLTV	AQKFNGLTV	0.042762	1.9
HLA-C*08:01	1	516	524	9	ELLHAPATV	ELLHAPATV	ELLHAPATV	0.042301	1.9
HLA-C*08:01	1	616	624	9	NCTEVPVAI	NCTEVPVAI	NCTEVPVAI	0.042129	1.9
HLA-B*46:01	1	1121	1129	9	FVSGNCDVV	FVSGNCDVV	FVSGNCDVV	0.005275	1.9
HLA-B*46:01	1	257	265	9	GWTAGAAAY	GWTAGAAAY	GWTAGAAAY	0.005227	1.9
HLA-B*46:01	1	706	714	9	AYSNNSIAI	AYSNNSIAI	AYSNNSIAI	0.004997	1.9
HLA-B*46:01	1	196	204	9	NIDGYFKIY	NIDGYFKIY	NIDGYFKIY	0.004967	1.9
HLA-C*07:02	1	503	511	9	VGYQPYRVV	VGYQPYRVV	VGYQPYRVV	0.104838	2
HLA-C*07:02	1	98	106	9	SNIIRGWIF	SNIIRGWIF	SNIIRGWIF	0.104694	2
HLA-C*07:02	1	1021	1029	9	SANLAATKM	SANLAATKM	SANLAATKM	0.103979	2
HLA-C*07:02	1	1044	1052	9	GKGYHLMSF	GKGYHLMSF	GKGYHLMSF	0.103803	2
HLA-C*07:02	1	464	472	9	FERDISTEI	FERDISTEI	FERDISTEI	0.103363	2
HLA-A*30:01	1	968	976	9	SNFGAISSV	SNFGAISSV	SNFGAISSV	0.102256	2
HLA-C*07:02	1	509	517	9	RVVVLSFEL	RVVVLSFEL	RVVVLSFEL	0.10173	2
HLA-A*30:01	1	1054	1062	9	QSAPHGVVF	QSAPHGVVF	QSAPHGVVF	0.101057	2
HLA-A*30:01	1	263	271	9	AAYYVGYLQ	AAYYVGYLQ	AAYYVGYLQ	0.100943	2
HLA-A*30:01	1	1048	1056	9	HLMSFPQSA	HLMSFPQSA	HLMSFPQSA	0.100791	2
HLA-B*13:02	1	1129	1137	9	VIGIVNNTV	VIGIVNNTV	VIGIVNNTV	0.099807	2
HLA-A*30:01	1	509	517	9	RVVVLSFEL	RVVVLSFEL	RVVVLSFEL	0.099503	2
HLA-B*13:02	1	319	327	9	RVQPTESIV	RVQPTESIV	RVQPTESIV	0.098647	2
HLA-B*13:02	1	369	377	9	YNSASFSTF	YNSASFSTF	YNSASFSTF	0.097741	2
HLA-A*11:01	1	198	206	9	DGYFKIYSK	DGYFKIYSK	DGYFKIYSK	0.097013	2
HLA-B*13:02	1	84	92	9	LPFNDGVYF	LPFNDGVYF	LPFNDGVYF	0.096017	2
HLA-A*02:01	1	151	159	9	SWMESEFRV	SWMESEFRV	SWMESEFRV	0.095964	2
HLA-A*24:02	1	794	802	9	IKDFGGFNF	IKDFGGFNF	IKDFGGFNF	0.08395	2
HLA-C*06:02	1	813	821	9	SKRSFIEDL	SKRSFIEDL	SKRSFIEDL	0.074638	2
HLA-A*33:03	1	206	214	9	KHTPINLVR	KHTPINLVR	KHTPINLVR	0.07435	2
HLA-C*06:02	1	366	374	9	SVLYNSASF	SVLYNSASF	SVLYNSASF	0.074327	2
HLA-A*33:03	1	1102	1110	9	WFVTQRNFY	WFVTQRNFY	WFVTQRNFY	0.074087	2
HLA-C*06:02	1	310	318	9	KGIYQTSNF	KGIYQTSNF	KGIYQTSNF	0.074019	2
HLA-C*06:02	1	399	407	9	SFVIRGDEV	SFVIRGDEV	SFVIRGDEV	0.073471	2
HLA-C*03:04	1	955	963	9	NAQALNTLV	NAQALNTLV	NAQALNTLV	0.064134	2
HLA-C*03:03	1	955	963	9	NAQALNTLV	NAQALNTLV	NAQALNTLV	0.064134	2
HLA-C*03:04	1	1073	1081	9	KNFTTAPAI	KNFTTAPAI	KNFTTAPAI	0.06361	2
HLA-C*03:03	1	1073	1081	9	KNFTTAPAI	KNFTTAPAI	KNFTTAPAI	0.06361	2
HLA-C*03:04	1	856	864	9	NGLTVLPPL	NGLTVLPPL	NGLTVLPPL	0.063299	2
HLA-C*03:03	1	856	864	9	NGLTVLPPL	NGLTVLPPL	NGLTVLPPL	0.063299	2
HLA-C*03:04	1	1067	1075	9	YVPAQEKNF	YVPAQEKNF	YVPAQEKNF	0.061098	2
HLA-C*03:03	1	1067	1075	9	YVPAQEKNF	YVPAQEKNF	YVPAQEKNF	0.061098	2
HLA-C*03:04	1	865	873	9	LTDEMIAQY	LTDEMIAQY	LTDEMIAQY	0.061064	2
HLA-C*03:03	1	865	873	9	LTDEMIAQY	LTDEMIAQY	LTDEMIAQY	0.061064	2
HLA-B*40:01	1	153	161	9	MESEFRVYS	MESEFRVYS	MESEFRVYS	0.057014	2
HLA-C*01:02	1	880	888	9	GTITSGWTF	GTITSGWTF	GTITSGWTF	0.056514	2
HLA-C*01:02	1	1086	1094	9	KAHFPREGV	KAHFPREGV	KAHFPREGV	0.056148	2
HLA-C*01:02	1	51	59	9	TQDLFLPFF	TQDLFLPFF	TQDLFLPFF	0.055748	2
HLA-C*01:02	1	821	829	9	LLFNKVTLA	LLFNKVTLA	LLFNKVTLA	0.054921	2
HLA-B*40:01	1	133	141	9	FQFCNDPFL	FQFCNDPFL	FQFCNDPFL	0.054409	2
HLA-B*40:01	1	1004	1012	9	LQTYVTQQL	LQTYVTQQL	LQTYVTQQL	0.053976	2
HLA-B*40:01	1	1164	1172	9	VDLGDISGI	VDLGDISGI	VDLGDISGI	0.05329	2
HLA-C*04:01	1	723	731	9	TTEILPVSM	TTEILPVSM	TTEILPVSM	0.044321	2
HLA-C*04:01	1	1147	1155	9	SFKEELDKY	SFKEELDKY	SFKEELDKY	0.044076	2
HLA-C*04:01	1	815	823	9	RSFIEDLLF	RSFIEDLLF	RSFIEDLLF	0.044054	2
HLA-C*04:01	1	1148	1156	9	FKEELDKYF	FKEELDKYF	FKEELDKYF	0.043503	2
HLA-C*08:01	1	996	1004	9	LITGRLQSL	LITGRLQSL	LITGRLQSL	0.041249	2
HLA-C*08:01	1	118	126	9	LIVNNATNV	LIVNNATNV	LIVNNATNV	0.041212	2
HLA-C*08:01	1	890	898	9	AGAALQIPF	AGAALQIPF	AGAALQIPF	0.040529	2
HLA-C*08:01	1	258	266	9	WTAGAAAYY	WTAGAAAYY	WTAGAAAYY	0.039595	2
HLA-C*08:01	1	759	767	9	FCTQLNRAL	FCTQLNRAL	FCTQLNRAL	0.038678	2
HLA-B*46:01	1	118	126	9	LIVNNATNV	LIVNNATNV	LIVNNATNV	0.004898	2
M protein
allele	seq_num	start	end	length	peptide	core	icore	score	rank
HLA-A*24:02	1	95	103	9	YFIASFRLF	YFIASFRLF	YFIASFRLF	0.967974	0.01
HLA-C*03:04	1	37	45	9	FAYANRNRF	FAYANRNRF	FAYANRNRF	0.941712	0.01
HLA-C*03:03	1	37	45	9	FAYANRNRF	FAYANRNRF	FAYANRNRF	0.941712	0.01
HLA-B*46:01	1	37	45	9	FAYANRNRF	FAYANRNRF	FAYANRNRF	0.397408	0.01
HLA-C*06:02	1	43	51	9	NRFLYIIKL	NRFLYIIKL	NRFLYIIKL	0.697955	0.02
HLA-B*46:01	1	39	47	9	YANRNRFLY	YANRNRFLY	YANRNRFLY	0.217001	0.02
HLA-A*24:02	1	94	102	9	SYFIASFRL	SYFIASFRL	SYFIASFRL	0.939447	0.03
HLA-C*07:02	1	94	102	9	SYFIASFRL	SYFIASFRL	SYFIASFRL	0.767825	0.03
HLA-C*07:02	1	43	51	9	NRFLYIIKL	NRFLYIIKL	NRFLYIIKL	0.746113	0.03
HLA-A*30:01	1	172	180	9	TSRTLSYYK	TSRTLSYYK	TSRTLSYYK	0.603708	0.03
HLA-C*01:02	1	37	45	9	FAYANRNRF	FAYANRNRF	FAYANRNRF	0.430675	0.03
HLA-B*40:01	1	136	144	9	SELVIGAVI	SELVIGAVI	SELVIGAVI	0.954269	0.04
HLA-A*02:01	1	15	23	9	KLLEQWNLV	KLLEQWNLV	KLLEQWNLV	0.903776	0.04
HLA-C*07:02	1	37	45	9	FAYANRNRF	FAYANRNRF	FAYANRNRF	0.727392	0.04
HLA-C*04:01	1	111	119	9	SFNPETNIL	SFNPETNIL	SFNPETNIL	0.659638	0.04
HLA-B*13:02	1	136	144	9	SELVIGAVI	SELVIGAVI	SELVIGAVI	0.592481	0.04
HLA-C*07:02	1	95	103	9	YFIASFRLF	YFIASFRLF	YFIASFRLF	0.710856	0.05
HLA-B*13:02	1	162	170	9	KDLPKEITV	KDLPKEITV	KDLPKEITV	0.500103	0.05
HLA-B*46:01	1	170	178	9	VATSRTLSY	VATSRTLSY	VATSRTLSY	0.140525	0.05
HLA-C*03:04	1	168	176	9	ITVATSRTL	ITVATSRTL	ITVATSRTL	0.736339	0.06
HLA-C*03:03	1	168	176	9	ITVATSRTL	ITVATSRTL	ITVATSRTL	0.736339	0.06
HLA-A*33:03	1	142	150	9	AVILRGHLR	AVILRGHLR	AVILRGHLR	0.64008	0.06
HLA-C*08:01	1	37	45	9	FAYANRNRF	FAYANRNRF	FAYANRNRF	0.59134	0.06
HLA-C*01:02	1	212	220	9	SSSDNIALL	SSSDNIALL	SSSDNIALL	0.366964	0.06
HLA-A*33:03	1	138	146	9	LVIGAVILR	LVIGAVILR	LVIGAVILR	0.595353	0.07
HLA-C*06:02	1	37	45	9	FAYANRNRF	FAYANRNRF	FAYANRNRF	0.539931	0.07
HLA-A*33:03	1	97	105	9	IASFRLFAR	IASFRLFAR	IASFRLFAR	0.593683	0.08
HLA-C*01:02	1	101	109	9	RLFARTRSM	RLFARTRSM	RLFARTRSM	0.336888	0.08
HLA-A*11:01	1	6	14	9	GTITVEELK	GTITVEELK	GTITVEELK	0.769234	0.09
HLA-A*33:03	1	93	101	9	LSYFIASFR	LSYFIASFR	LSYFIASFR	0.567041	0.09
HLA-C*03:04	1	212	220	9	SSSDNIALL	SSSDNIALL	SSSDNIALL	0.666498	0.1
HLA-C*03:03	1	212	220	9	SSSDNIALL	SSSDNIALL	SSSDNIALL	0.666498	0.1
HLA-C*07:02	1	198	206	9	RYRIGNYKL	RYRIGNYKL	RYRIGNYKL	0.605543	0.1
HLA-A*33:03	1	36	44	9	QFAYANRNR	QFAYANRNR	QFAYANRNR	0.552614	0.11
HLA-A*33:03	1	178	186	9	YYKLGASQR	YYKLGASQR	YYKLGASQR	0.540736	0.11
HLA-A*33:03	1	99	107	9	SFRLFARTR	SFRLFARTR	SFRLFARTR	0.533206	0.11
HLA-B*13:02	1	2	10	9	ADSNGTITV	ADSNGTITV	ADSNGTITV	0.422959	0.11
HLA-C*07:02	1	101	109	9	RLFARTRSM	RLFARTRSM	RLFARTRSM	0.585145	0.12
HLA-C*07:02	1	111	119	9	SFNPETNIL	SFNPETNIL	SFNPETNIL	0.577188	0.12
HLA-C*06:02	1	101	109	9	RLFARTRSM	RLFARTRSM	RLFARTRSM	0.460637	0.12
HLA-C*08:01	1	212	220	9	SSSDNIALL	SSSDNIALL	SSSDNIALL	0.424197	0.12
HLA-B*46:01	1	101	109	9	RLFARTRSM	RLFARTRSM	RLFARTRSM	0.084217	0.12
HLA-C*07:02	1	38	46	9	AYANRNRFL	AYANRNRFL	AYANRNRFL	0.56341	0.13
HLA-C*04:01	1	95	103	9	YFIASFRLF	YFIASFRLF	YFIASFRLF	0.414156	0.13
HLA-A*24:02	1	198	206	9	RYRIGNYKL	RYRIGNYKL	RYRIGNYKL	0.75153	0.14
HLA-A*33:03	1	150	158	9	RIAGHHLGR	RIAGHHLGR	RIAGHHLGR	0.492752	0.14
HLA-A*30:01	1	101	109	9	RLFARTRSM	RLFARTRSM	RLFARTRSM	0.41936	0.14
HLA-A*11:01	1	171	179	9	ATSRTLSYY	ATSRTLSYY	ATSRTLSYY	0.697222	0.15
HLA-C*07:02	1	173	181	9	SRTLSYYKL	SRTLSYYKL	SRTLSYYKL	0.538796	0.15
HLA-C*06:02	1	173	181	9	SRTLSYYKL	SRTLSYYKL	SRTLSYYKL	0.411834	0.15
HLA-C*07:02	1	104	112	9	ARTRSMWSF	ARTRSMWSF	ARTRSMWSF	0.524101	0.16
HLA-A*30:01	1	198	206	9	RYRIGNYKL	RYRIGNYKL	RYRIGNYKL	0.405681	0.16
HLA-C*01:02	1	168	176	9	ITVATSRTL	ITVATSRTL	ITVATSRTL	0.269206	0.16
HLA-B*46:01	1	196	204	9	YSRYRIGNY	YSRYRIGNY	YSRYRIGNY	0.064926	0.17
HLA-C*08:01	1	213	221	9	SSDNIALLV	SSDNIALLV	SSDNIALLV	0.358542	0.18
HLA-C*03:04	1	193	201	9	FAAYSRYRI	FAAYSRYRI	FAAYSRYRI	0.522308	0.19
HLA-C*03:03	1	193	201	9	FAAYSRYRI	FAAYSRYRI	FAAYSRYRI	0.522308	0.19
HLA-A*02:01	1	65	73	9	FVLAAVYRI	FVLAAVYRI	FVLAAVYRI	0.674241	0.2
HLA-C*04:01	1	94	102	9	SYFIASFRL	SYFIASFRL	SYFIASFRL	0.335042	0.2
HLA-B*46:01	1	76	84	9	ITGGIAIAM	ITGGIAIAM	ITGGIAIAM	0.054089	0.2
HLA-A*24:02	1	111	119	9	SFNPETNIL	SFNPETNIL	SFNPETNIL	0.662098	0.22
HLA-C*03:04	1	211	219	9	SSSSDNIAL	SSSSDNIAL	SSSSDNIAL	0.492251	0.22
HLA-C*03:03	1	211	219	9	SSSSDNIAL	SSSSDNIAL	SSSSDNIAL	0.492251	0.22
HLA-C*06:02	1	104	112	9	ARTRSMWSF	ARTRSMWSF	ARTRSMWSF	0.355438	0.22
HLA-A*02:01	1	89	97	9	GLMWLSYFI	GLMWLSYFI	GLMWLSYFI	0.636815	0.23
HLA-A*11:01	1	150	158	9	RIAGHHLGR	RIAGHHLGR	RIAGHHLGR	0.607438	0.23
HLA-A*11:01	1	138	146	9	LVIGAVILR	LVIGAVILR	LVIGAVILR	0.597484	0.23
HLA-C*03:04	1	101	109	9	RLFARTRSM	RLFARTRSM	RLFARTRSM	0.487283	0.23
HLA-C*03:03	1	101	109	9	RLFARTRSM	RLFARTRSM	RLFARTRSM	0.487283	0.23
HLA-C*07:02	1	39	47	9	YANRNRFLY	YANRNRFLY	YANRNRFLY	0.448813	0.23
HLA-A*33:03	1	192	200	9	GFAAYSRYR	GFAAYSRYR	GFAAYSRYR	0.41019	0.23
HLA-A*11:01	1	172	180	9	TSRTLSYYK	TSRTLSYYK	TSRTLSYYK	0.595517	0.24
HLA-C*06:02	1	94	102	9	SYFIASFRL	SYFIASFRL	SYFIASFRL	0.341543	0.24
HLA-C*06:02	1	185	193	9	QRVAGDSGF	QRVAGDSGF	QRVAGDSGF	0.3415	0.24
HLA-A*24:02	1	57	65	9	LWPVTLACF	LWPVTLACF	LWPVTLACF	0.632096	0.25
HLA-A*02:01	1	108	116	9	SMWSFNPET	SMWSFNPET	SMWSFNPET	0.622073	0.25
HLA-C*06:02	1	41	49	9	NRNRFLYII	NRNRFLYII	NRNRFLYII	0.336175	0.25
HLA-C*06:02	1	38	46	9	AYANRNRFL	AYANRNRFL	AYANRNRFL	0.3361	0.25
HLA-C*03:04	1	76	84	9	ITGGIAIAM	ITGGIAIAM	ITGGIAIAM	0.447049	0.26
HLA-C*03:03	1	76	84	9	ITGGIAIAM	ITGGIAIAM	ITGGIAIAM	0.447049	0.26
HLA-A*30:01	1	42	50	9	RNRFLYIIK	RNRFLYIIK	RNRFLYIIK	0.343188	0.26
HLA-C*06:02	1	39	47	9	YANRNRFLY	YANRNRFLY	YANRNRFLY	0.329751	0.26
HLA-B*46:01	1	168	176	9	ITVATSRTL	ITVATSRTL	ITVATSRTL	0.045313	0.26
HLA-A*24:02	1	54	62	9	LWLLWPVTL	LWLLWPVTL	LWLLWPVTL	0.60664	0.27
HLA-C*01:02	1	121	129	9	NVPLHGTIL	NVPLHGTIL	NVPLHGTIL	0.223648	0.27
HLA-B*46:01	1	212	220	9	SSSDNIALL	SSSDNIALL	SSSDNIALL	0.043955	0.27
HLA-A*24:02	1	46	54	9	LYIIKLIFL	LYIIKLIFL	LYIIKLIFL	0.597549	0.28
HLA-C*06:02	1	95	103	9	YFIASFRLF	YFIASFRLF	YFIASFRLF	0.311073	0.28
HLA-B*46:01	1	171	179	9	ATSRTLSYY	ATSRTLSYY	ATSRTLSYY	0.043462	0.28
HLA-A*24:02	1	38	46	9	AYANRNRFL	AYANRNRFL	AYANRNRFL	0.587134	0.29
HLA-C*08:01	1	193	201	9	FAAYSRYRI	FAAYSRYRI	FAAYSRYRI	0.269674	0.29
HLA-C*06:02	1	111	119	9	SFNPETNIL	SFNPETNIL	SFNPETNIL	0.30096	0.3
HLA-C*01:02	1	111	119	9	SFNPETNIL	SFNPETNIL	SFNPETNIL	0.214263	0.3
HLA-A*33:03	1	34	42	9	LLQFAYANR	LLQFAYANR	LLQFAYANR	0.350218	0.31
HLA-A*30:01	1	40	48	9	ANRNRFLYI	ANRNRFLYI	ANRNRFLYI	0.317721	0.31
HLA-A*30:01	1	105	113	9	RTRSMWSFN	RTRSMWSFN	RTRSMWSFN	0.316382	0.31
HLA-C*03:04	1	82	90	9	IAMACLVGL	IAMACLVGL	IAMACLVGL	0.398717	0.32
HLA-C*03:03	1	82	90	9	IAMACLVGL	IAMACLVGL	IAMACLVGL	0.398717	0.32
HLA-A*33:03	1	64	72	9	CFVLAAVYR	CFVLAAVYR	CFVLAAVYR	0.337817	0.33
HLA-A*30:01	1	148	156	9	HLRIAGHHL	HLRIAGHHL	HLRIAGHHL	0.309689	0.33
HLA-C*08:01	1	211	219	9	SSSSDNIAL	SSSSDNIAL	SSSSDNIAL	0.252834	0.33
HLA-A*30:01	1	150	158	9	RIAGHHLGR	RIAGHHLGR	RIAGHHLGR	0.306423	0.34
HLA-C*08:01	1	76	84	9	ITGGIAIAM	ITGGIAIAM	ITGGIAIAM	0.246733	0.34
HLA-A*33:03	1	190	198	9	DSGFAAYSR	DSGFAAYSR	DSGFAAYSR	0.329154	0.35
HLA-C*06:02	1	130	138	9	TRPLLESEL	TRPLLESEL	TRPLLESEL	0.277698	0.35
HLA-A*24:02	1	44	52	9	RFLYIIKLI	RFLYIIKLI	RFLYIIKLI	0.525467	0.36
HLA-A*11:01	1	93	101	9	LSYFIASFR	LSYFIASFR	LSYFIASFR	0.472446	0.36
HLA-C*01:02	1	193	201	9	FAAYSRYRI	FAAYSRYRI	FAAYSRYRI	0.193546	0.36
HLA-C*07:02	1	185	193	9	QRVAGDSGF	QRVAGDSGF	QRVAGDSGF	0.36054	0.37
HLA-A*30:01	1	171	179	9	ATSRTLSYY	ATSRTLSYY	ATSRTLSYY	0.295806	0.37
HLA-A*11:01	1	142	150	9	AVILRGHLR	AVILRGHLR	AVILRGHLR	0.457745	0.38
HLA-C*04:01	1	213	221	9	SSDNIALLV	SSDNIALLV	SSDNIALLV	0.212183	0.38
HLA-B*46:01	1	191	199	9	SGFAAYSRY	SGFAAYSRY	SGFAAYSRY	0.028967	0.38
HLA-B*13:02	1	18	26	9	EQWNLVIGF	EQWNLVIGF	EQWNLVIGF	0.260046	0.39
HLA-C*06:02	1	170	178	9	VATSRTLSY	VATSRTLSY	VATSRTLSY	0.259497	0.39
HLA-C*04:01	1	38	46	9	AYANRNRFL	AYANRNRFL	AYANRNRFL	0.205202	0.39
HLA-C*08:01	1	65	73	9	FVLAAVYRI	FVLAAVYRI	FVLAAVYRI	0.218406	0.4
HLA-C*07:02	1	130	138	9	TRPLLESEL	TRPLLESEL	TRPLLESEL	0.344664	0.41
HLA-C*08:01	1	168	176	9	ITVATSRTL	ITVATSRTL	ITVATSRTL	0.21318	0.42
HLA-A*24:02	1	74	82	9	NWITGGIAI	NWITGGIAI	NWITGGIAI	0.47114	0.43
HLA-C*03:04	1	110	118	9	WSFNPETNI	WSFNPETNI	WSFNPETNI	0.334461	0.43
HLA-C*03:03	1	110	118	9	WSFNPETNI	WSFNPETNI	WSFNPETNI	0.334461	0.43
HLA-C*01:02	1	211	219	9	SSSSDNIAL	SSSSDNIAL	SSSSDNIAL	0.180172	0.43
HLA-B*46:01	1	188	196	9	AGDSGFAAY	AGDSGFAAY	AGDSGFAAY	0.025407	0.43
HLA-C*01:02	1	213	221	9	SSDNIALLV	SSDNIALLV	SSDNIALLV	0.178299	0.44
HLA-A*30:01	1	99	107	9	SFRLFARTR	SFRLFARTR	SFRLFARTR	0.266714	0.45
HLA-C*04:01	1	37	45	9	FAYANRNRF	FAYANRNRF	FAYANRNRF	0.184105	0.45
HLA-C*06:02	1	198	206	9	RYRIGNYKL	RYRIGNYKL	RYRIGNYKL	0.235944	0.46
HLA-C*04:01	1	198	206	9	RYRIGNYKL	RYRIGNYKL	RYRIGNYKL	0.17737	0.47
HLA-C*04:01	1	188	196	9	AGDSGFAAY	AGDSGFAAY	AGDSGFAAY	0.176179	0.47
HLA-C*07:02	1	46	54	9	LYIIKLIFL	LYIIKLIFL	LYIIKLIFL	0.311332	0.49
HLA-A*24:02	1	102	110	9	LFARTRSMW	LFARTRSMW	LFARTRSMW	0.411195	0.51
HLA-C*07:02	1	41	49	9	NRNRFLYII	NRNRFLYII	NRNRFLYII	0.297778	0.54
HLA-C*07:02	1	54	62	9	LWLLWPVTL	LWLLWPVTL	LWLLWPVTL	0.296592	0.54
HLA-C*08:01	1	101	109	9	RLFARTRSM	RLFARTRSM	RLFARTRSM	0.172063	0.54
HLA-C*01:02	1	76	84	9	ITGGIAIAM	ITGGIAIAM	ITGGIAIAM	0.159068	0.54
HLA-C*06:02	1	191	199	9	SGFAAYSRY	SGFAAYSRY	SGFAAYSRY	0.207945	0.55
HLA-C*08:01	1	112	120	9	FNPETNILL	FNPETNILL	FNPETNILL	0.169898	0.55
HLA-C*04:01	1	54	62	9	LWLLWPVTL	LWLLWPVTL	LWLLWPVTL	0.152116	0.55
HLA-C*08:01	1	82	90	9	IAMACLVGL	IAMACLVGL	IAMACLVGL	0.161842	0.57
HLA-C*06:02	1	212	220	9	SSSDNIALL	SSSDNIALL	SSSDNIALL	0.202152	0.58
HLA-C*08:01	1	111	119	9	SFNPETNIL	SFNPETNIL	SFNPETNIL	0.15961	0.59
HLA-C*08:01	1	110	118	9	WSFNPETNI	WSFNPETNI	WSFNPETNI	0.157112	0.6
HLA-C*06:02	1	196	204	9	YSRYRIGNY	YSRYRIGNY	YSRYRIGNY	0.195218	0.62
HLA-C*04:01	1	74	82	9	NWITGGIAI	NWITGGIAI	NWITGGIAI	0.135406	0.62
HLA-C*08:01	1	39	47	9	YANRNRFLY	YANRNRFLY	YANRNRFLY	0.150004	0.63
HLA-C*04:01	1	112	120	9	FNPETNILL	FNPETNILL	FNPETNILL	0.132791	0.63
HLA-C*03:04	1	65	73	9	FVLAAVYRI	FVLAAVYRI	FVLAAVYRI	0.244088	0.64
HLA-C*03:03	1	65	73	9	FVLAAVYRI	FVLAAVYRI	FVLAAVYRI	0.244088	0.64
HLA-A*33:03	1	172	180	9	TSRTLSYYK	TSRTLSYYK	TSRTLSYYK	0.221251	0.64
HLA-B*46:01	1	95	103	9	YFIASFRLF	YFIASFRLF	YFIASFRLF	0.017202	0.64
HLA-C*03:04	1	39	47	9	YANRNRFLY	YANRNRFLY	YANRNRFLY	0.237556	0.65
HLA-C*03:03	1	39	47	9	YANRNRFLY	YANRNRFLY	YANRNRFLY	0.237556	0.65
HLA-A*02:01	1	55	63	9	WLLWPVTLA	WLLWPVTLA	WLLWPVTLA	0.343018	0.66
HLA-C*03:04	1	8	16	9	ITVEELKKL	ITVEELKKL	ITVEELKKL	0.235004	0.66
HLA-C*03:03	1	8	16	9	ITVEELKKL	ITVEELKKL	ITVEELKKL	0.235004	0.66
HLA-B*13:02	1	213	221	9	SSDNIALLV	SSDNIALLV	SSDNIALLV	0.197516	0.68
HLA-B*46:01	1	211	219	9	SSSSDNIAL	SSSSDNIAL	SSSSDNIAL	0.016291	0.68
HLA-A*11:01	1	7	15	9	TITVEELKK	TITVEELKK	TITVEELKK	0.314704	0.69
HLA-A*30:01	1	126	134	9	GTILTRPLL	GTILTRPLL	GTILTRPLL	0.212748	0.69
HLA-B*13:02	1	134	142	9	LESELVIGA	LESELVIGA	LESELVIGA	0.19447	0.69
HLA-C*01:02	1	148	156	9	HLRIAGHHL	HLRIAGHHL	HLRIAGHHL	0.137762	0.69
HLA-A*24:02	1	37	45	9	FAYANRNRF	FAYANRNRF	FAYANRNRF	0.316854	0.7
HLA-C*04:01	1	19	27	9	QWNLVIGFL	QWNLVIGFL	QWNLVIGFL	0.119157	0.72
HLA-B*46:01	1	45	53	9	FLYIIKLIF	FLYIIKLIF	FLYIIKLIF	0.015253	0.73
HLA-B*46:01	1	148	156	9	HLRIAGHHL	HLRIAGHHL	HLRIAGHHL	0.015229	0.73
HLA-C*01:02	1	82	90	9	IAMACLVGL	IAMACLVGL	IAMACLVGL	0.129496	0.74
HLA-A*02:01	1	21	29	9	NLVIGFLFL	NLVIGFLFL	NLVIGFLFL	0.306194	0.75
HLA-C*07:02	1	74	82	9	NWITGGIAI	NWITGGIAI	NWITGGIAI	0.243321	0.75
HLA-B*40:01	1	18	26	9	EQWNLVIGF	EQWNLVIGF	EQWNLVIGF	0.254984	0.77
HLA-A*30:01	1	196	204	9	YSRYRIGNY	YSRYRIGNY	YSRYRIGNY	0.202329	0.77
HLA-C*06:02	1	71	79	9	YRINWITGG	YRINWITGG	YRINWITGG	0.165698	0.78
HLA-A*02:01	1	56	64	9	LLWPVTLAC	LLWPVTLAC	LLWPVTLAC	0.287465	0.79
HLA-B*40:01	1	134	142	9	LESELVIGA	LESELVIGA	LESELVIGA	0.23966	0.81
HLA-C*07:02	1	212	220	9	SSSDNIALL	SSSDNIALL	SSSDNIALL	0.229528	0.81
HLA-B*13:02	1	110	118	9	WSFNPETNI	WSFNPETNI	WSFNPETNI	0.175781	0.81
HLA-B*13:02	1	114	122	9	PETNILLNV	PETNILLNV	PETNILLNV	0.175066	0.81
HLA-C*01:02	1	65	73	9	FVLAAVYRI	FVLAAVYRI	FVLAAVYRI	0.117277	0.83
HLA-A*02:01	1	61	69	9	TLACFVLAA	TLACFVLAA	TLACFVLAA	0.263508	0.84
HLA-C*01:02	1	112	120	9	FNPETNILL	FNPETNILL	FNPETNILL	0.116693	0.84
HLA-C*07:02	1	170	178	9	VATSRTLSY	VATSRTLSY	VATSRTLSY	0.223425	0.85
HLA-C*04:01	1	39	47	9	YANRNRFLY	YANRNRFLY	YANRNRFLY	0.104054	0.85
HLA-A*30:01	1	197	205	9	SRYRIGNYK	SRYRIGNYK	SRYRIGNYK	0.185663	0.87
HLA-C*03:04	1	121	129	9	NVPLHGTIL	NVPLHGTIL	NVPLHGTIL	0.184715	0.87
HLA-C*03:03	1	121	129	9	NVPLHGTIL	NVPLHGTIL	NVPLHGTIL	0.184715	0.87
HLA-C*04:01	1	101	109	9	RLFARTRSM	RLFARTRSM	RLFARTRSM	0.100893	0.87
HLA-C*03:04	1	111	119	9	SFNPETNIL	SFNPETNIL	SFNPETNIL	0.180945	0.88
HLA-C*03:03	1	111	119	9	SFNPETNIL	SFNPETNIL	SFNPETNIL	0.180945	0.88
HLA-B*13:02	1	43	51	9	NRFLYIIKL	NRFLYIIKL	NRFLYIIKL	0.167666	0.88
HLA-A*24:02	1	47	55	9	YIIKLIFLW	YIIKLIFLW	YIIKLIFLW	0.24407	0.89
HLA-A*30:01	1	191	199	9	SGFAAYSRY	SGFAAYSRY	SGFAAYSRY	0.181233	0.9
HLA-C*04:01	1	43	51	9	NRFLYIIKL	NRFLYIIKL	NRFLYIIKL	0.096993	0.92
HLA-B*13:02	1	65	73	9	FVLAAVYRI	FVLAAVYRI	FVLAAVYRI	0.162093	0.94
HLA-C*03:04	1	148	156	9	HLRIAGHHL	HLRIAGHHL	HLRIAGHHL	0.171685	0.95
HLA-C*03:03	1	148	156	9	HLRIAGHHL	HLRIAGHHL	HLRIAGHHL	0.171685	0.95
HLA-A*33:03	1	123	131	9	PLHGTILTR	PLHGTILTR	PLHGTILTR	0.153108	0.95
HLA-C*08:01	1	94	102	9	SYFIASFRL	SYFIASFRL	SYFIASFRL	0.099705	0.95
HLA-B*13:02	1	15	23	9	KLLEQWNLV	KLLEQWNLV	KLLEQWNLV	0.159495	0.96
HLA-B*46:01	1	8	16	9	ITVEELKKL	ITVEELKKL	ITVEELKKL	0.010834	0.96
HLA-A*30:01	1	142	150	9	AVILRGHLR	AVILRGHLR	AVILRGHLR	0.172517	0.97
HLA-A*02:01	1	101	109	9	RLFARTRSM	RLFARTRSM	RLFARTRSM	0.22354	0.98
HLA-C*06:02	1	179	187	9	YKLGASQRV	YKLGASQRV	YKLGASQRV	0.138544	0.98
HLA-A*11:01	1	39	47	9	YANRNRFLY	YANRNRFLY	YANRNRFLY	0.220232	1.1
HLA-A*02:01	1	96	104	9	FIASFRLFA	FIASFRLFA	FIASFRLFA	0.215994	1.1
HLA-A*24:02	1	19	27	9	QWNLVIGFL	QWNLVIGFL	QWNLVIGFL	0.196094	1.1
HLA-C*07:02	1	112	120	9	FNPETNILL	FNPETNILL	FNPETNILL	0.18776	1.1
HLA-C*07:02	1	191	199	9	SGFAAYSRY	SGFAAYSRY	SGFAAYSRY	0.186592	1.1
HLA-B*40:01	1	2	10	9	ADSNGTITV	ADSNGTITV	ADSNGTITV	0.183964	1.1
HLA-C*03:04	1	170	178	9	VATSRTLSY	VATSRTLSY	VATSRTLSY	0.154113	1.1
HLA-C*03:03	1	170	178	9	VATSRTLSY	VATSRTLSY	VATSRTLSY	0.154113	1.1
HLA-B*13:02	1	37	45	9	FAYANRNRF	FAYANRNRF	FAYANRNRF	0.147713	1.1
HLA-C*03:04	1	126	134	9	GTILTRPLL	GTILTRPLL	GTILTRPLL	0.142567	1.1
HLA-C*03:03	1	126	134	9	GTILTRPLL	GTILTRPLL	GTILTRPLL	0.142567	1.1
HLA-C*06:02	1	112	120	9	FNPETNILL	FNPETNILL	FNPETNILL	0.126256	1.1
HLA-C*01:02	1	94	102	9	SYFIASFRL	SYFIASFRL	SYFIASFRL	0.101395	1.1
HLA-C*01:02	1	39	47	9	YANRNRFLY	YANRNRFLY	YANRNRFLY	0.101182	1.1
HLA-C*01:02	1	95	103	9	YFIASFRLF	YFIASFRLF	YFIASFRLF	0.096516	1.1
HLA-C*01:02	1	45	53	9	FLYIIKLIF	FLYIIKLIF	FLYIIKLIF	0.093901	1.1
HLA-C*07:02	1	148	156	9	HLRIAGHHL	HLRIAGHHL	HLRIAGHHL	0.172211	1.2
HLA-A*30:01	1	144	152	9	ILRGHLRIA	ILRGHLRIA	ILRGHLRIA	0.155704	1.2
HLA-A*30:01	1	186	194	9	RVAGDSGFA	RVAGDSGFA	RVAGDSGFA	0.155081	1.2
HLA-A*30:01	1	107	115	9	RSMWSFNPE	RSMWSFNPE	RSMWSFNPE	0.153306	1.2
HLA-C*03:04	1	80	88	9	IAIAMACLV	IAIAMACLV	IAIAMACLV	0.13947	1.2
HLA-C*03:03	1	80	88	9	IAIAMACLV	IAIAMACLV	IAIAMACLV	0.13947	1.2
HLA-A*33:03	1	39	47	9	YANRNRFLY	YANRNRFLY	YANRNRFLY	0.125456	1.2
HLA-C*06:02	1	148	156	9	HLRIAGHHL	HLRIAGHHL	HLRIAGHHL	0.119397	1.2
HLA-C*01:02	1	110	118	9	WSFNPETNI	WSFNPETNI	WSFNPETNI	0.088241	1.2
HLA-C*08:01	1	126	134	9	GTILTRPLL	GTILTRPLL	GTILTRPLL	0.077893	1.2
HLA-C*04:01	1	212	220	9	SSSDNIALL	SSSDNIALL	SSSDNIALL	0.077857	1.2
HLA-C*08:01	1	188	196	9	AGDSGFAAY	AGDSGFAAY	AGDSGFAAY	0.077281	1.2
HLA-C*08:01	1	16	24	9	LLEQWNLVI	LLEQWNLVI	LLEQWNLVI	0.077214	1.2
HLA-C*08:01	1	45	53	9	FLYIIKLIF	FLYIIKLIF	FLYIIKLIF	0.077183	1.2
HLA-B*46:01	1	198	206	9	RYRIGNYKL	RYRIGNYKL	RYRIGNYKL	0.009055	1.2
HLA-B*46:01	1	193	201	9	FAAYSRYRI	FAAYSRYRI	FAAYSRYRI	0.008576	1.2
HLA-C*07:02	1	121	129	9	NVPLHGTIL	NVPLHGTIL	NVPLHGTIL	0.159085	1.3
HLA-C*07:02	1	44	52	9	RFLYIIKLI	RFLYIIKLI	RFLYIIKLI	0.154846	1.3
HLA-C*07:02	1	188	196	9	AGDSGFAAY	AGDSGFAAY	AGDSGFAAY	0.151078	1.3
HLA-C*03:04	1	45	53	9	FLYIIKLIF	FLYIIKLIF	FLYIIKLIF	0.117284	1.3
HLA-C*03:03	1	45	53	9	FLYIIKLIF	FLYIIKLIF	FLYIIKLIF	0.117284	1.3
HLA-C*01:02	1	8	16	9	ITVEELKKL	ITVEELKKL	ITVEELKKL	0.086411	1.3
HLA-C*01:02	1	38	46	9	AYANRNRFL	AYANRNRFL	AYANRNRFL	0.082504	1.3
HLA-C*08:01	1	8	16	9	ITVEELKKL	ITVEELKKL	ITVEELKKL	0.075109	1.3
HLA-C*08:01	1	121	129	9	NVPLHGTIL	NVPLHGTIL	NVPLHGTIL	0.072929	1.3
HLA-C*04:01	1	16	24	9	LLEQWNLVI	LLEQWNLVI	LLEQWNLVI	0.071107	1.3
HLA-A*11:01	1	97	105	9	IASFRLFAR	IASFRLFAR	IASFRLFAR	0.168742	1.4
HLA-A*24:02	1	50	58	9	KLIFLWLLW	KLIFLWLLW	KLIFLWLLW	0.151067	1.4
HLA-A*30:01	1	168	176	9	ITVATSRTL	ITVATSRTL	ITVATSRTL	0.132112	1.4
HLA-B*13:02	1	179	187	9	YKLGASQRV	YKLGASQRV	YKLGASQRV	0.124556	1.4
HLA-C*03:04	1	68	76	9	AAVYRINWI	AAVYRINWI	AAVYRINWI	0.109567	1.4
HLA-C*03:03	1	68	76	9	AAVYRINWI	AAVYRINWI	AAVYRINWI	0.109567	1.4
HLA-C*06:02	1	168	176	9	ITVATSRTL	ITVATSRTL	ITVATSRTL	0.106704	1.4
HLA-C*01:02	1	143	151	9	VILRGHLRI	VILRGHLRI	VILRGHLRI	0.080574	1.4
HLA-C*01:02	1	170	178	9	VATSRTLSY	VATSRTLSY	VATSRTLSY	0.079812	1.4
HLA-C*01:02	1	16	24	9	LLEQWNLVI	LLEQWNLVI	LLEQWNLVI	0.076725	1.4
HLA-C*04:01	1	46	54	9	LYIIKLIFL	LYIIKLIFL	LYIIKLIFL	0.06741	1.4
HLA-C*04:01	1	44	52	9	RFLYIIKLI	RFLYIIKLI	RFLYIIKLI	0.066244	1.4
HLA-C*08:01	1	170	178	9	VATSRTLSY	VATSRTLSY	VATSRTLSY	0.066046	1.4
HLA-C*04:01	1	45	53	9	FLYIIKLIF	FLYIIKLIF	FLYIIKLIF	0.065197	1.4
HLA-B*46:01	1	92	100	9	WLSYFIASF	WLSYFIASF	WLSYFIASF	0.007709	1.4
HLA-A*11:01	1	170	178	9	VATSRTLSY	VATSRTLSY	VATSRTLSY	0.151343	1.5
HLA-A*11:01	1	191	199	9	SGFAAYSRY	SGFAAYSRY	SGFAAYSRY	0.150764	1.5
HLA-A*02:01	1	16	24	9	LLEQWNLVI	LLEQWNLVI	LLEQWNLVI	0.147796	1.5
HLA-A*24:02	1	23	31	9	VIGFLFLTW	VIGFLFLTW	VIGFLFLTW	0.135039	1.5
HLA-B*13:02	1	101	109	9	RLFARTRSM	RLFARTRSM	RLFARTRSM	0.121516	1.5
HLA-B*40:01	1	162	170	9	KDLPKEITV	KDLPKEITV	KDLPKEITV	0.095254	1.5
HLA-C*03:04	1	112	120	9	FNPETNILL	FNPETNILL	FNPETNILL	0.09463	1.5
HLA-C*03:03	1	112	120	9	FNPETNILL	FNPETNILL	FNPETNILL	0.09463	1.5
HLA-C*01:02	1	126	134	9	GTILTRPLL	GTILTRPLL	GTILTRPLL	0.075389	1.5
HLA-C*01:02	1	9	17	9	TVEELKKLL	TVEELKKLL	TVEELKKLL	0.072564	1.5
HLA-C*04:01	1	148	156	9	HLRIAGHHL	HLRIAGHHL	HLRIAGHHL	0.062778	1.5
HLA-C*04:01	1	121	129	9	NVPLHGTIL	NVPLHGTIL	NVPLHGTIL	0.062606	1.5
HLA-C*08:01	1	1	9	9	MADSNGTIT	MADSNGTIT	MADSNGTIT	0.058642	1.5
HLA-C*07:02	1	65	73	9	FVLAAVYRI	FVLAAVYRI	FVLAAVYRI	0.126823	1.6
HLA-A*30:01	1	39	47	9	YANRNRFLY	YANRNRFLY	YANRNRFLY	0.121413	1.6
HLA-B*13:02	1	120	128	9	LNVPLHGTI	LNVPLHGTI	LNVPLHGTI	0.114867	1.6
HLA-C*06:02	1	46	54	9	LYIIKLIFL	LYIIKLIFL	LYIIKLIFL	0.095075	1.6
HLA-C*06:02	1	40	48	9	ANRNRFLYI	ANRNRFLYI	ANRNRFLYI	0.091055	1.6
HLA-C*03:04	1	187	195	9	VAGDSGFAA	VAGDSGFAA	VAGDSGFAA	0.089624	1.6
HLA-C*03:03	1	187	195	9	VAGDSGFAA	VAGDSGFAA	VAGDSGFAA	0.089624	1.6
HLA-B*40:01	1	114	122	9	PETNILLNV	PETNILLNV	PETNILLNV	0.084205	1.6
HLA-B*40:01	1	43	51	9	NRFLYIIKL	NRFLYIIKL	NRFLYIIKL	0.08058	1.6
HLA-C*01:02	1	188	196	9	AGDSGFAAY	AGDSGFAAY	AGDSGFAAY	0.07122	1.6
HLA-C*01:02	1	198	206	9	RYRIGNYKL	RYRIGNYKL	RYRIGNYKL	0.070628	1.6
HLA-C*01:02	1	68	76	9	AAVYRINWI	AAVYRINWI	AAVYRINWI	0.069519	1.6
HLA-C*04:01	1	65	73	9	FVLAAVYRI	FVLAAVYRI	FVLAAVYRI	0.057697	1.6
HLA-C*08:01	1	43	51	9	NRFLYIIKL	NRFLYIIKL	NRFLYIIKL	0.054154	1.6
HLA-C*08:01	1	95	103	9	YFIASFRLF	YFIASFRLF	YFIASFRLF	0.05241	1.6
HLA-B*46:01	1	111	119	9	SFNPETNIL	SFNPETNIL	SFNPETNIL	0.00623	1.6
HLA-C*07:02	1	18	26	9	EQWNLVIGF	EQWNLVIGF	EQWNLVIGF	0.123094	1.7
HLA-A*30:01	1	174	182	9	RTLSYYKLG	RTLSYYKLG	RTLSYYKLG	0.117056	1.7
HLA-A*30:01	1	170	178	9	VATSRTLSY	VATSRTLSY	VATSRTLSY	0.114314	1.7
HLA-B*13:02	1	212	220	9	SSSDNIALL	SSSDNIALL	SSSDNIALL	0.113114	1.7
HLA-C*06:02	1	110	118	9	WSFNPETNI	WSFNPETNI	WSFNPETNI	0.08975	1.7
HLA-C*06:02	1	121	129	9	NVPLHGTIL	NVPLHGTIL	NVPLHGTIL	0.089389	1.7
HLA-C*06:02	1	193	201	9	FAAYSRYRI	FAAYSRYRI	FAAYSRYRI	0.089165	1.7
HLA-C*06:02	1	65	73	9	FVLAAVYRI	FVLAAVYRI	FVLAAVYRI	0.087759	1.7
HLA-C*06:02	1	188	196	9	AGDSGFAAY	AGDSGFAAY	AGDSGFAAY	0.086627	1.7
HLA-C*03:04	1	213	221	9	SSDNIALLV	SSDNIALLV	SSDNIALLV	0.081426	1.7
HLA-C*03:03	1	213	221	9	SSDNIALLV	SSDNIALLV	SSDNIALLV	0.081426	1.7
HLA-C*03:04	1	141	149	9	GAVILRGHL	GAVILRGHL	GAVILRGHL	0.075909	1.7
HLA-C*03:03	1	141	149	9	GAVILRGHL	GAVILRGHL	GAVILRGHL	0.075909	1.7
HLA-C*08:01	1	143	151	9	VILRGHLRI	VILRGHLRI	VILRGHLRI	0.050296	1.7
HLA-C*08:01	1	187	195	9	VAGDSGFAA	VAGDSGFAA	VAGDSGFAA	0.049912	1.7
HLA-C*08:01	1	148	156	9	HLRIAGHHL	HLRIAGHHL	HLRIAGHHL	0.049146	1.7
HLA-C*08:01	1	9	17	9	TVEELKKLL	TVEELKKLL	TVEELKKLL	0.047928	1.7
HLA-B*46:01	1	18	26	9	EQWNLVIGF	EQWNLVIGF	EQWNLVIGF	0.005905	1.7
HLA-C*07:02	1	45	53	9	FLYIIKLIF	FLYIIKLIF	FLYIIKLIF	0.117169	1.8
HLA-A*30:01	1	177	185	9	SYYKLGASQ	SYYKLGASQ	SYYKLGASQ	0.113175	1.8
HLA-A*30:01	1	192	200	9	GFAAYSRYR	GFAAYSRYR	GFAAYSRYR	0.109897	1.8
HLA-C*06:02	1	213	221	9	SSDNIALLV	SSDNIALLV	SSDNIALLV	0.082565	1.8
HLA-C*06:02	1	44	52	9	RFLYIIKLI	RFLYIIKLI	RFLYIIKLI	0.081124	1.8
HLA-C*03:04	1	137	145	9	ELVIGAVIL	ELVIGAVIL	ELVIGAVIL	0.072387	1.8
HLA-C*03:03	1	137	145	9	ELVIGAVIL	ELVIGAVIL	ELVIGAVIL	0.072387	1.8
HLA-C*03:04	1	95	103	9	YFIASFRLF	YFIASFRLF	YFIASFRLF	0.070757	1.8
HLA-C*03:03	1	95	103	9	YFIASFRLF	YFIASFRLF	YFIASFRLF	0.070757	1.8
HLA-C*01:02	1	72	80	9	RINWITGGI	RINWITGGI	RINWITGGI	0.062705	1.8
HLA-C*04:01	1	57	65	9	LWPVTLACF	LWPVTLACF	LWPVTLACF	0.050021	1.8
HLA-C*04:01	1	102	110	9	LFARTRSMW	LFARTRSMW	LFARTRSMW	0.048768	1.8
HLA-C*08:01	1	80	88	9	IAIAMACLV	IAIAMACLV	IAIAMACLV	0.04776	1.8
HLA-C*08:01	1	21	29	9	NLVIGFLFL	NLVIGFLFL	NLVIGFLFL	0.044423	1.8
HLA-B*46:01	1	102	110	9	LFARTRSMW	LFARTRSMW	LFARTRSMW	0.005565	1.8
HLA-C*07:02	1	71	79	9	YRINWITGG	YRINWITGG	YRINWITGG	0.109954	1.9
HLA-A*02:01	1	132	140	9	PLLESELVI	PLLESELVI	PLLESELVI	0.107855	1.9
HLA-C*07:02	1	196	204	9	YSRYRIGNY	YSRYRIGNY	YSRYRIGNY	0.107836	1.9
HLA-A*30:01	1	38	46	9	AYANRNRFL	AYANRNRFL	AYANRNRFL	0.107108	1.9
HLA-A*30:01	1	72	80	9	RINWITGGI	RINWITGGI	RINWITGGI	0.105997	1.9
HLA-A*30:01	1	146	154	9	RGHLRIAGH	RGHLRIAGH	RGHLRIAGH	0.105288	1.9
HLA-A*02:01	1	53	61	9	FLWLLWPVT	FLWLLWPVT	FLWLLWPVT	0.105159	1.9
HLA-B*13:02	1	112	120	9	FNPETNILL	FNPETNILL	FNPETNILL	0.101542	1.9
HLA-B*13:02	1	94	102	9	SYFIASFRL	SYFIASFRL	SYFIASFRL	0.101233	1.9
HLA-A*24:02	1	104	112	9	ARTRSMWSF	ARTRSMWSF	ARTRSMWSF	0.093244	1.9
HLA-C*06:02	1	74	82	9	NWITGGIAI	NWITGGIAI	NWITGGIAI	0.07529	1.9
HLA-C*04:01	1	15	23	9	KLLEQWNLV	KLLEQWNLV	KLLEQWNLV	0.046468	1.9
HLA-C*08:01	1	137	145	9	ELVIGAVIL	ELVIGAVIL	ELVIGAVIL	0.043513	1.9
HLA-B*46:01	1	121	129	9	NVPLHGTIL	NVPLHGTIL	NVPLHGTIL	0.005019	1.9
HLA-C*07:02	1	168	176	9	ITVATSRTL	ITVATSRTL	ITVATSRTL	0.105526	2
HLA-C*07:02	1	19	27	9	QWNLVIGFL	QWNLVIGFL	QWNLVIGFL	0.103435	2
HLA-A*30:01	1	6	14	9	GTITVEELK	GTITVEELK	GTITVEELK	0.099522	2
HLA-A*02:01	1	26	34	9	FLFLTWICL	FLFLTWICL	FLFLTWICL	0.098652	2
HLA-A*02:01	1	213	221	9	SSDNIALLV	SSDNIALLV	SSDNIALLV	0.098107	2
HLA-B*13:02	1	131	139	9	RPLLESELV	RPLLESELV	RPLLESELV	0.09799	2
HLA-B*13:02	1	126	134	9	GTILTRPLL	GTILTRPLL	GTILTRPLL	0.096527	2
HLA-C*06:02	1	18	26	9	EQWNLVIGF	EQWNLVIGF	EQWNLVIGF	0.074609	2
[truncated: 517 more rows]

## Sheet: MERS
S protein
allele	seq_num	start	end	length	peptide	core	icore	score	rank
HLA-A*24:02	1	273	281	9	LYGGNMFQF	LYGGNMFQF	LYGGNMFQF	0.989721	0.01
HLA-A*24:02	1	315	323	9	VYKLQPLTF	VYKLQPLTF	VYKLQPLTF	0.981119	0.01
HLA-A*24:02	1	292	300	9	YYSIIPHSI	YYSIIPHSI	YYSIIPHSI	0.980988	0.01
HLA-C*03:04	1	1192	1200	9	YAPEPITSL	YAPEPITSL	YAPEPITSL	0.978924	0.01
HLA-C*03:03	1	1192	1200	9	YAPEPITSL	YAPEPITSL	YAPEPITSL	0.978924	0.01
HLA-C*03:04	1	630	638	9	FVYDAYQNL	FVYDAYQNL	FVYDAYQNL	0.947103	0.01
HLA-C*03:03	1	630	638	9	FVYDAYQNL	FVYDAYQNL	FVYDAYQNL	0.947103	0.01
HLA-C*03:04	1	968	976	9	AAIPFAQSI	AAIPFAQSI	AAIPFAQSI	0.931984	0.01
HLA-C*03:03	1	968	976	9	AAIPFAQSI	AAIPFAQSI	AAIPFAQSI	0.931984	0.01
HLA-C*03:04	1	555	563	9	VASGSTVAM	VASGSTVAM	VASGSTVAM	0.925738	0.01
HLA-C*03:03	1	555	563	9	VASGSTVAM	VASGSTVAM	VASGSTVAM	0.925738	0.01
HLA-C*03:04	1	762	770	9	IAFNHPIQV	IAFNHPIQV	IAFNHPIQV	0.925358	0.01
HLA-C*03:03	1	762	770	9	IAFNHPIQV	IAFNHPIQV	IAFNHPIQV	0.925358	0.01
HLA-C*03:04	1	997	1005	9	IANKFNQAL	IANKFNQAL	IANKFNQAL	0.925325	0.01
HLA-C*03:03	1	997	1005	9	IANKFNQAL	IANKFNQAL	IANKFNQAL	0.925325	0.01
HLA-C*08:01	1	1192	1200	9	YAPEPITSL	YAPEPITSL	YAPEPITSL	0.919385	0.01
HLA-A*33:03	1	38	46	9	TFFDKTWPR	TFFDKTWPR	TFFDKTWPR	0.890184	0.01
HLA-C*07:02	1	163	171	9	RFFNHTLVL	RFFNHTLVL	RFFNHTLVL	0.884316	0.01
HLA-C*04:01	1	631	639	9	VYDAYQNLV	VYDAYQNLV	VYDAYQNLV	0.879316	0.01
HLA-A*33:03	1	227	235	9	SFKEYFNLR	SFKEYFNLR	SFKEYFNLR	0.791089	0.01
HLA-C*08:01	1	762	770	9	IAFNHPIQV	IAFNHPIQV	IAFNHPIQV	0.786074	0.01
HLA-C*01:02	1	1192	1200	9	YAPEPITSL	YAPEPITSL	YAPEPITSL	0.739391	0.01
HLA-B*13:02	1	926	934	9	AQYVAGYKV	AQYVAGYKV	AQYVAGYKV	0.723674	0.01
HLA-B*13:02	1	110	118	9	KQFANGFVV	KQFANGFVV	KQFANGFVV	0.714727	0.01
HLA-B*13:02	1	567	575	9	LQMGFGITV	LQMGFGITV	LQMGFGITV	0.707678	0.01
HLA-B*13:02	1	968	976	9	AAIPFAQSI	AAIPFAQSI	AAIPFAQSI	0.660223	0.01
HLA-C*01:02	1	737	745	9	ALPDTPSTL	ALPDTPSTL	ALPDTPSTL	0.541322	0.01
HLA-C*01:02	1	630	638	9	FVYDAYQNL	FVYDAYQNL	FVYDAYQNL	0.511697	0.01
HLA-B*46:01	1	786	794	9	FSFGVTQEY	FSFGVTQEY	FSFGVTQEY	0.490179	0.01
HLA-B*46:01	1	56	64	9	IIYPQGRTY	IIYPQGRTY	IIYPQGRTY	0.30962	0.01
HLA-B*46:01	1	1192	1200	9	YAPEPITSL	YAPEPITSL	YAPEPITSL	0.251837	0.01
HLA-A*02:01	1	950	958	9	SLLGSIAGV	SLLGSIAGV	SLLGSIAGV	0.96883	0.02
HLA-A*24:02	1	1291	1299	9	YYNKWPWYI	YYNKWPWYI	YYNKWPWYI	0.958668	0.02
HLA-C*07:02	1	444	452	9	DYFSYPLSM	DYFSYPLSM	DYFSYPLSM	0.818246	0.02
HLA-C*07:02	1	292	300	9	YYSIIPHSI	YYSIIPHSI	YYSIIPHSI	0.81756	0.02
HLA-C*07:02	1	630	638	9	FVYDAYQNL	FVYDAYQNL	FVYDAYQNL	0.784343	0.02
HLA-C*08:01	1	630	638	9	FVYDAYQNL	FVYDAYQNL	FVYDAYQNL	0.748021	0.02
HLA-C*06:02	1	140	148	9	IRKIYPAFM	IRKIYPAFM	IRKIYPAFM	0.685376	0.02
HLA-B*46:01	1	655	663	9	VSVPVSVIY	VSVPVSVIY	VSVPVSVIY	0.20518	0.02
HLA-B*46:01	1	630	638	9	FVYDAYQNL	FVYDAYQNL	FVYDAYQNL	0.195217	0.02
HLA-B*46:01	1	459	467	9	SSAGPISQF	SSAGPISQF	SSAGPISQF	0.191586	0.02
HLA-A*02:01	1	1258	1266	9	TLLDLTYEM	TLLDLTYEM	TLLDLTYEM	0.96161	0.03
HLA-B*40:01	1	943	951	9	MEAAYTSSL	MEAAYTSSL	MEAAYTSSL	0.961378	0.03
HLA-A*02:01	1	480	488	9	ILATVPHNL	ILATVPHNL	ILATVPHNL	0.947612	0.03
HLA-C*03:04	1	1126	1134	9	FVVNAPNGL	FVVNAPNGL	FVVNAPNGL	0.838897	0.03
HLA-C*03:03	1	1126	1134	9	FVVNAPNGL	FVVNAPNGL	FVVNAPNGL	0.838897	0.03
HLA-C*07:02	1	1192	1200	9	YAPEPITSL	YAPEPITSL	YAPEPITSL	0.746986	0.03
HLA-C*08:01	1	18	26	9	YVDVGPDSV	YVDVGPDSV	YVDVGPDSV	0.705665	0.03
HLA-C*08:01	1	112	120	9	FANGFVVRI	FANGFVVRI	FANGFVVRI	0.69197	0.03
HLA-C*06:02	1	220	228	9	NRNASLNSF	NRNASLNSF	NRNASLNSF	0.64926	0.03
HLA-B*13:02	1	588	596	9	LEFANDTKI	LEFANDTKI	LEFANDTKI	0.61678	0.03
HLA-B*13:02	1	1264	1272	9	YEMLSLQQV	YEMLSLQQV	YEMLSLQQV	0.596821	0.03
HLA-B*46:01	1	780	788	9	LSIPTNFSF	LSIPTNFSF	LSIPTNFSF	0.177079	0.03
HLA-B*40:01	1	665	673	9	KETKTHATL	KETKTHATL	KETKTHATL	0.955091	0.04
HLA-B*40:01	1	31	39	9	IEVDIQQTF	IEVDIQQTF	IEVDIQQTF	0.953703	0.04
HLA-B*40:01	1	1147	1155	9	IEVVSAYGL	IEVVSAYGL	IEVVSAYGL	0.948049	0.04
HLA-A*24:02	1	1210	1218	9	TYQNISTNL	TYQNISTNL	TYQNISTNL	0.925226	0.04
HLA-A*02:01	1	317	325	9	KLQPLTFLL	KLQPLTFLL	KLQPLTFLL	0.916505	0.04
HLA-A*02:01	1	893	901	9	LLFDKVTIA	LLFDKVTIA	LLFDKVTIA	0.901637	0.04
HLA-A*11:01	1	1092	1100	9	AALSAQLAK	AALSAQLAK	AALSAQLAK	0.858959	0.04
HLA-C*03:04	1	1244	1252	9	TSIPNFGSL	TSIPNFGSL	TSIPNFGSL	0.818067	0.04
HLA-C*03:03	1	1244	1252	9	TSIPNFGSL	TSIPNFGSL	TSIPNFGSL	0.818067	0.04
HLA-C*07:02	1	315	323	9	VYKLQPLTF	VYKLQPLTF	VYKLQPLTF	0.732828	0.04
HLA-C*08:01	1	968	976	9	AAIPFAQSI	AAIPFAQSI	AAIPFAQSI	0.66537	0.04
HLA-C*08:01	1	997	1005	9	IANKFNQAL	IANKFNQAL	IANKFNQAL	0.634402	0.04
HLA-C*06:02	1	630	638	9	FVYDAYQNL	FVYDAYQNL	FVYDAYQNL	0.616907	0.04
HLA-B*13:02	1	762	770	9	IAFNHPIQV	IAFNHPIQV	IAFNHPIQV	0.550006	0.04
HLA-B*13:02	1	381	389	9	VECDFSPLL	VECDFSPLL	VECDFSPLL	0.533259	0.04
HLA-C*01:02	1	997	1005	9	IANKFNQAL	IANKFNQAL	IANKFNQAL	0.405372	0.04
HLA-C*01:02	1	762	770	9	IAFNHPIQV	IAFNHPIQV	IAFNHPIQV	0.403512	0.04
HLA-A*24:02	1	396	404	9	VYNFKRLVF	VYNFKRLVF	VYNFKRLVF	0.916113	0.05
HLA-A*02:01	1	388	396	9	LLSGTPPQV	LLSGTPPQV	LLSGTPPQV	0.893455	0.05
HLA-A*11:01	1	1049	1057	9	ASIGDIIQR	ASIGDIIQR	ASIGDIIQR	0.840992	0.05
HLA-C*03:04	1	112	120	9	FANGFVVRI	FANGFVVRI	FANGFVVRI	0.787126	0.05
HLA-C*03:03	1	112	120	9	FANGFVVRI	FANGFVVRI	FANGFVVRI	0.787126	0.05
HLA-C*03:04	1	561	569	9	VAMTEQLQM	VAMTEQLQM	VAMTEQLQM	0.776209	0.05
HLA-C*03:03	1	561	569	9	VAMTEQLQM	VAMTEQLQM	VAMTEQLQM	0.776209	0.05
HLA-C*07:02	1	63	71	9	TYSNITITY	TYSNITITY	TYSNITITY	0.716378	0.05
HLA-A*33:03	1	155	163	9	NFSDGKMGR	NFSDGKMGR	NFSDGKMGR	0.678617	0.05
HLA-A*33:03	1	1171	1179	9	YFIKTNNTR	YFIKTNNTR	YFIKTNNTR	0.675585	0.05
HLA-C*04:01	1	164	172	9	FFNHTLVLL	FFNHTLVLL	FFNHTLVLL	0.624074	0.05
HLA-C*04:01	1	292	300	9	YYSIIPHSI	YYSIIPHSI	YYSIIPHSI	0.615776	0.05
HLA-B*13:02	1	31	39	9	IEVDIQQTF	IEVDIQQTF	IEVDIQQTF	0.500187	0.05
HLA-B*13:02	1	521	529	9	NQYSPCVSI	NQYSPCVSI	NQYSPCVSI	0.500023	0.05
HLA-C*01:02	1	163	171	9	RFFNHTLVL	RFFNHTLVL	RFFNHTLVL	0.397621	0.05
HLA-B*46:01	1	569	577	9	MGFGITVQY	MGFGITVQY	MGFGITVQY	0.155345	0.05
HLA-B*46:01	1	1036	1044	9	LASELSNTF	LASELSNTF	LASELSNTF	0.144043	0.05
HLA-B*46:01	1	1184	1192	9	WSYTGSSFY	WSYTGSSFY	WSYTGSSFY	0.140723	0.05
HLA-B*46:01	1	555	563	9	VASGSTVAM	VASGSTVAM	VASGSTVAM	0.140542	0.05
HLA-C*03:04	1	123	131	9	AANSTGTVI	AANSTGTVI	AANSTGTVI	0.744839	0.06
HLA-C*03:03	1	123	131	9	AANSTGTVI	AANSTGTVI	AANSTGTVI	0.744839	0.06
HLA-C*03:04	1	1036	1044	9	LASELSNTF	LASELSNTF	LASELSNTF	0.742582	0.06
HLA-C*03:03	1	1036	1044	9	LASELSNTF	LASELSNTF	LASELSNTF	0.742582	0.06
HLA-A*33:03	1	111	119	9	QFANGFVVR	QFANGFVVR	QFANGFVVR	0.652792	0.06
HLA-A*33:03	1	621	629	9	TAVGVRQQR	TAVGVRQQR	TAVGVRQQR	0.633256	0.06
HLA-A*33:03	1	327	335	9	FSVDGYIRR	FSVDGYIRR	FSVDGYIRR	0.629709	0.06
HLA-C*08:01	1	555	563	9	VASGSTVAM	VASGSTVAM	VASGSTVAM	0.589341	0.06
HLA-C*06:02	1	1192	1200	9	YAPEPITSL	YAPEPITSL	YAPEPITSL	0.57759	0.06
HLA-C*04:01	1	1291	1299	9	YYNKWPWYI	YYNKWPWYI	YYNKWPWYI	0.573634	0.06
HLA-C*08:01	1	865	873	9	FGGDFNLTL	FGGDFNLTL	FGGDFNLTL	0.572588	0.06
HLA-B*13:02	1	465	473	9	SQFNYKQSF	SQFNYKQSF	SQFNYKQSF	0.484944	0.06
HLA-C*01:02	1	968	976	9	AAIPFAQSI	AAIPFAQSI	AAIPFAQSI	0.366427	0.06
HLA-C*01:02	1	1070	1078	9	LINGRLTTL	LINGRLTTL	LINGRLTTL	0.358333	0.06
HLA-B*46:01	1	199	207	9	NSYTSFATY	NSYTSFATY	NSYTSFATY	0.132556	0.06
HLA-B*46:01	1	69	77	9	ITYQGLFPY	ITYQGLFPY	ITYQGLFPY	0.131674	0.06
HLA-A*24:02	1	104	112	9	NYSQDVKQF	NYSQDVKQF	NYSQDVKQF	0.875769	0.07
HLA-C*03:04	1	1025	1033	9	AVNNNAQAL	AVNNNAQAL	AVNNNAQAL	0.714114	0.07
HLA-C*03:03	1	1025	1033	9	AVNNNAQAL	AVNNNAQAL	AVNNNAQAL	0.714114	0.07
HLA-C*07:02	1	220	228	9	NRNASLNSF	NRNASLNSF	NRNASLNSF	0.680917	0.07
HLA-C*07:02	1	641	649	9	YYSDDGNYY	YYSDDGNYY	YYSDDGNYY	0.678637	0.07
HLA-C*07:02	1	396	404	9	VYNFKRLVF	VYNFKRLVF	VYNFKRLVF	0.673475	0.07
HLA-C*07:02	1	1291	1299	9	YYNKWPWYI	YYNKWPWYI	YYNKWPWYI	0.667692	0.07
HLA-A*33:03	1	743	751	9	STLTPRSVR	STLTPRSVR	STLTPRSVR	0.617848	0.07
HLA-C*06:02	1	163	171	9	RFFNHTLVL	RFFNHTLVL	RFFNHTLVL	0.559194	0.07
HLA-C*04:01	1	1342	1350	9	EYDLEPHKV	EYDLEPHKV	EYDLEPHKV	0.541692	0.07
HLA-C*04:01	1	163	171	9	RFFNHTLVL	RFFNHTLVL	RFFNHTLVL	0.524901	0.07
HLA-C*01:02	1	480	488	9	ILATVPHNL	ILATVPHNL	ILATVPHNL	0.354697	0.07
HLA-C*01:02	1	1244	1252	9	TSIPNFGSL	TSIPNFGSL	TSIPNFGSL	0.345283	0.07
HLA-C*07:02	1	140	148	9	IRKIYPAFM	IRKIYPAFM	IRKIYPAFM	0.653063	0.08
HLA-C*07:02	1	1210	1218	9	TYQNISTNL	TYQNISTNL	TYQNISTNL	0.632016	0.08
HLA-C*06:02	1	292	300	9	YYSIIPHSI	YYSIIPHSI	YYSIIPHSI	0.525617	0.08
HLA-C*06:02	1	162	170	9	GRFFNHTLV	GRFFNHTLV	GRFFNHTLV	0.524439	0.08
HLA-C*04:01	1	1141	1149	9	YYPSNHIEV	YYPSNHIEV	YYPSNHIEV	0.507805	0.08
HLA-C*01:02	1	483	491	9	TVPHNLTTI	TVPHNLTTI	TVPHNLTTI	0.341523	0.08
HLA-C*01:02	1	1251	1259	9	SLTQINTTL	SLTQINTTL	SLTQINTTL	0.332705	0.08
HLA-C*01:02	1	555	563	9	VASGSTVAM	VASGSTVAM	VASGSTVAM	0.328215	0.08
HLA-B*40:01	1	1264	1272	9	YEMLSLQQV	YEMLSLQQV	YEMLSLQQV	0.897971	0.09
HLA-A*02:01	1	716	724	9	GLVNSSLFV	GLVNSSLFV	GLVNSSLFV	0.827697	0.09
HLA-A*11:01	1	69	77	9	ITYQGLFPY	ITYQGLFPY	ITYQGLFPY	0.775818	0.09
HLA-A*11:01	1	1013	1021	9	TTTNEAFQK	TTTNEAFQK	TTTNEAFQK	0.77374	0.09
HLA-C*07:02	1	1203	1211	9	KYVAPQVTY	KYVAPQVTY	KYVAPQVTY	0.628996	0.09
HLA-A*33:03	1	293	301	9	YSIIPHSIR	YSIIPHSIR	YSIIPHSIR	0.576577	0.09
HLA-C*08:01	1	1258	1266	9	TLLDLTYEM	TLLDLTYEM	TLLDLTYEM	0.500008	0.09
HLA-C*06:02	1	762	770	9	IAFNHPIQV	IAFNHPIQV	IAFNHPIQV	0.49888	0.09
HLA-A*30:01	1	845	853	9	SVRNLFASV	SVRNLFASV	SVRNLFASV	0.496505	0.09
HLA-C*04:01	1	231	239	9	YFNLRNCTF	YFNLRNCTF	YFNLRNCTF	0.496035	0.09
HLA-C*04:01	1	1192	1200	9	YAPEPITSL	YAPEPITSL	YAPEPITSL	0.486482	0.09
HLA-C*08:01	1	972	980	9	FAQSIFYRL	FAQSIFYRL	FAQSIFYRL	0.484224	0.09
HLA-B*13:02	1	282	290	9	ATLPVYDTI	ATLPVYDTI	ATLPVYDTI	0.4375	0.09
HLA-B*13:02	1	791	799	9	TQEYIQTTI	TQEYIQTTI	TQEYIQTTI	0.435709	0.09
HLA-C*01:02	1	132	140	9	ISPSTSATI	ISPSTSATI	ISPSTSATI	0.316614	0.09
HLA-B*46:01	1	279	287	9	FQFATLPVY	FQFATLPVY	FQFATLPVY	0.105445	0.09
HLA-B*40:01	1	381	389	9	VECDFSPLL	VECDFSPLL	VECDFSPLL	0.887625	0.1
HLA-A*24:02	1	1141	1149	9	YYPSNHIEV	YYPSNHIEV	YYPSNHIEV	0.8212	0.1
HLA-A*33:03	1	686	694	9	MSQYSRSTR	MSQYSRSTR	MSQYSRSTR	0.563265	0.1
HLA-C*08:01	1	1126	1134	9	FVVNAPNGL	FVVNAPNGL	FVVNAPNGL	0.464643	0.1
HLA-A*30:01	1	491	499	9	ITKPLKYSY	ITKPLKYSY	ITKPLKYSY	0.460013	0.1
HLA-A*30:01	1	1092	1100	9	AALSAQLAK	AALSAQLAK	AALSAQLAK	0.459127	0.1
HLA-B*13:02	1	943	951	9	MEAAYTSSL	MEAAYTSSL	MEAAYTSSL	0.434379	0.1
HLA-C*01:02	1	1025	1033	9	AVNNNAQAL	AVNNNAQAL	AVNNNAQAL	0.307458	0.1
HLA-B*46:01	1	491	499	9	ITKPLKYSY	ITKPLKYSY	ITKPLKYSY	0.097357	0.1
HLA-B*46:01	1	762	770	9	IAFNHPIQV	IAFNHPIQV	IAFNHPIQV	0.096915	0.1
HLA-B*40:01	1	588	596	9	LEFANDTKI	LEFANDTKI	LEFANDTKI	0.853529	0.11
HLA-A*24:02	1	63	71	9	TYSNITITY	TYSNITITY	TYSNITITY	0.805231	0.11
HLA-A*02:01	1	630	638	9	FVYDAYQNL	FVYDAYQNL	FVYDAYQNL	0.796875	0.11
HLA-C*03:04	1	972	980	9	FAQSIFYRL	FAQSIFYRL	FAQSIFYRL	0.658009	0.11
HLA-C*03:03	1	972	980	9	FAQSIFYRL	FAQSIFYRL	FAQSIFYRL	0.658009	0.11
HLA-C*03:04	1	751	759	9	RSVPGEMRL	RSVPGEMRL	RSVPGEMRL	0.646696	0.11
HLA-C*03:03	1	751	759	9	RSVPGEMRL	RSVPGEMRL	RSVPGEMRL	0.646696	0.11
HLA-C*06:02	1	444	452	9	DYFSYPLSM	DYFSYPLSM	DYFSYPLSM	0.479361	0.11
HLA-C*06:02	1	641	649	9	YYSDDGNYY	YYSDDGNYY	YYSDDGNYY	0.474343	0.11
HLA-C*04:01	1	18	26	9	YVDVGPDSV	YVDVGPDSV	YVDVGPDSV	0.45168	0.11
HLA-C*08:01	1	473	481	9	FSNPTCLIL	FSNPTCLIL	FSNPTCLIL	0.445568	0.11
HLA-C*04:01	1	641	649	9	YYSDDGNYY	YYSDDGNYY	YYSDDGNYY	0.438016	0.11
HLA-B*13:02	1	841	849	9	RQDDSVRNL	RQDDSVRNL	RQDDSVRNL	0.422799	0.11
HLA-A*24:02	1	444	452	9	DYFSYPLSM	DYFSYPLSM	DYFSYPLSM	0.788488	0.12
HLA-C*07:02	1	231	239	9	YFNLRNCTF	YFNLRNCTF	YFNLRNCTF	0.588504	0.12
HLA-C*07:02	1	1073	1081	9	GRLTTLNAF	GRLTTLNAF	GRLTTLNAF	0.587418	0.12
HLA-C*06:02	1	786	794	9	FSFGVTQEY	FSFGVTQEY	FSFGVTQEY	0.458184	0.12
HLA-C*08:01	1	480	488	9	ILATVPHNL	ILATVPHNL	ILATVPHNL	0.433389	0.12
HLA-C*08:01	1	751	759	9	RSVPGEMRL	RSVPGEMRL	RSVPGEMRL	0.423733	0.12
HLA-C*04:01	1	353	361	9	SFDVESGVY	SFDVESGVY	SFDVESGVY	0.414928	0.12
HLA-B*46:01	1	10	18	9	FLLTPTESY	FLLTPTESY	FLLTPTESY	0.086339	0.12
HLA-A*24:02	1	163	171	9	RFFNHTLVL	RFFNHTLVL	RFFNHTLVL	0.783652	0.13
HLA-A*02:01	1	506	514	9	LLSDDRTEV	LLSDDRTEV	LLSDDRTEV	0.776896	0.13
HLA-A*11:01	1	152	160	9	SVGNFSDGK	SVGNFSDGK	SVGNFSDGK	0.714431	0.13
HLA-C*07:02	1	1290	1298	9	TYYNKWPWY	TYYNKWPWY	TYYNKWPWY	0.567808	0.13
HLA-C*07:02	1	1141	1149	9	YYPSNHIEV	YYPSNHIEV	YYPSNHIEV	0.566148	0.13
HLA-A*33:03	1	606	614	9	YSLYGVSGR	YSLYGVSGR	YSLYGVSGR	0.508004	0.13
HLA-C*06:02	1	63	71	9	TYSNITITY	TYSNITITY	TYSNITITY	0.441961	0.13
HLA-A*30:01	1	42	50	9	KTWPRPIDV	KTWPRPIDV	KTWPRPIDV	0.426982	0.13
HLA-C*04:01	1	1210	1218	9	TYQNISTNL	TYQNISTNL	TYQNISTNL	0.409663	0.13
HLA-C*08:01	1	1036	1044	9	LASELSNTF	LASELSNTF	LASELSNTF	0.407338	0.13
HLA-B*46:01	1	489	497	9	TTITKPLKY	TTITKPLKY	TTITKPLKY	0.082747	0.13
HLA-B*46:01	1	609	617	9	YGVSGRGVF	YGVSGRGVF	YGVSGRGVF	0.078573	0.13
HLA-A*02:01	1	1275	1283	9	ALNESYIDL	ALNESYIDL	ALNESYIDL	0.753714	0.14
HLA-C*03:04	1	780	788	9	LSIPTNFSF	LSIPTNFSF	LSIPTNFSF	0.617307	0.14
HLA-C*03:03	1	780	788	9	LSIPTNFSF	LSIPTNFSF	LSIPTNFSF	0.617307	0.14
HLA-C*07:02	1	465	473	9	SQFNYKQSF	SQFNYKQSF	SQFNYKQSF	0.558766	0.14
HLA-C*08:01	1	780	788	9	LSIPTNFSF	LSIPTNFSF	LSIPTNFSF	0.392025	0.14
HLA-C*01:02	1	865	873	9	FGGDFNLTL	FGGDFNLTL	FGGDFNLTL	0.283157	0.14
HLA-C*01:02	1	459	467	9	SSAGPISQF	SSAGPISQF	SSAGPISQF	0.28124	0.14
HLA-C*01:02	1	1215	1223	9	STNLPPPLL	STNLPPPLL	STNLPPPLL	0.278326	0.14
HLA-B*46:01	1	898	906	9	VTIADPGYM	VTIADPGYM	VTIADPGYM	0.073486	0.14
HLA-B*46:01	1	258	266	9	QTAQGVHLF	QTAQGVHLF	QTAQGVHLF	0.073298	0.14
HLA-B*46:01	1	749	757	9	SVRSVPGEM	SVRSVPGEM	SVRSVPGEM	0.073277	0.14
HLA-B*46:01	1	1126	1134	9	FVVNAPNGL	FVVNAPNGL	FVVNAPNGL	0.07303	0.14
HLA-B*46:01	1	641	649	9	YYSDDGNYY	YYSDDGNYY	YYSDDGNYY	0.072751	0.14
HLA-C*06:02	1	1073	1081	9	GRLTTLNAF	GRLTTLNAF	GRLTTLNAF	0.41615	0.15
HLA-C*06:02	1	56	64	9	IIYPQGRTY	IIYPQGRTY	IIYPQGRTY	0.415665	0.15
HLA-C*06:02	1	1291	1299	9	YYNKWPWYI	YYNKWPWYI	YYNKWPWYI	0.41505	0.15
HLA-C*04:01	1	156	164	9	FSDGKMGRF	FSDGKMGRF	FSDGKMGRF	0.389376	0.15
HLA-C*08:01	1	1244	1252	9	TSIPNFGSL	TSIPNFGSL	TSIPNFGSL	0.384765	0.15
HLA-C*08:01	1	737	745	9	ALPDTPSTL	ALPDTPSTL	ALPDTPSTL	0.379428	0.15
HLA-C*01:02	1	1165	1173	9	IAPVNGYFI	IAPVNGYFI	IAPVNGYFI	0.273073	0.15
HLA-C*01:02	1	18	26	9	YVDVGPDSV	YVDVGPDSV	YVDVGPDSV	0.271993	0.15
HLA-B*46:01	1	1244	1252	9	TSIPNFGSL	TSIPNFGSL	TSIPNFGSL	0.070157	0.15
HLA-A*02:01	1	567	575	9	LQMGFGITV	LQMGFGITV	LQMGFGITV	0.742823	0.16
HLA-C*03:04	1	1070	1078	9	LINGRLTTL	LINGRLTTL	LINGRLTTL	0.589044	0.16
HLA-C*03:03	1	1070	1078	9	LINGRLTTL	LINGRLTTL	LINGRLTTL	0.589044	0.16
HLA-C*03:04	1	865	873	9	FGGDFNLTL	FGGDFNLTL	FGGDFNLTL	0.585733	0.16
HLA-C*03:03	1	865	873	9	FGGDFNLTL	FGGDFNLTL	FGGDFNLTL	0.585733	0.16
HLA-C*03:04	1	473	481	9	FSNPTCLIL	FSNPTCLIL	FSNPTCLIL	0.584213	0.16
HLA-C*03:03	1	473	481	9	FSNPTCLIL	FSNPTCLIL	FSNPTCLIL	0.584213	0.16
HLA-C*03:04	1	1304	1312	9	IAGLVALAL	IAGLVALAL	IAGLVALAL	0.581782	0.16
HLA-C*03:03	1	1304	1312	9	IAGLVALAL	IAGLVALAL	IAGLVALAL	0.581782	0.16
HLA-A*33:03	1	692	700	9	STRSMLKRR	STRSMLKRR	STRSMLKRR	0.466698	0.16
HLA-A*30:01	1	142	150	9	KIYPAFMLG	KIYPAFMLG	KIYPAFMLG	0.410793	0.16
HLA-A*30:01	1	62	70	9	RTYSNITIT	RTYSNITIT	RTYSNITIT	0.40697	0.16
HLA-A*30:01	1	624	632	9	GVRQQRFVY	GVRQQRFVY	GVRQQRFVY	0.402259	0.16
HLA-C*04:01	1	1231	1239	9	FQDELDEFF	FQDELDEFF	FQDELDEFF	0.37944	0.16
HLA-C*04:01	1	396	404	9	VYNFKRLVF	VYNFKRLVF	VYNFKRLVF	0.37722	0.16
HLA-C*08:01	1	270	278	9	YVDLYGGNM	YVDLYGGNM	YVDLYGGNM	0.371499	0.16
HLA-C*01:02	1	123	131	9	AANSTGTVI	AANSTGTVI	AANSTGTVI	0.270036	0.16
HLA-A*02:01	1	1251	1259	9	SLTQINTTL	SLTQINTTL	SLTQINTTL	0.715399	0.17
HLA-A*02:01	1	933	941	9	KVLPPLMDV	KVLPPLMDV	KVLPPLMDV	0.714764	0.17
HLA-C*03:04	1	459	467	9	SSAGPISQF	SSAGPISQF	SSAGPISQF	0.542177	0.17
HLA-C*03:03	1	459	467	9	SSAGPISQF	SSAGPISQF	SSAGPISQF	0.542177	0.17
HLA-A*33:03	1	740	748	9	DTPSTLTPR	DTPSTLTPR	DTPSTLTPR	0.460324	0.17
HLA-A*30:01	1	933	941	9	KVLPPLMDV	KVLPPLMDV	KVLPPLMDV	0.391397	0.17
HLA-A*30:01	1	965	973	9	SSFAAIPFA	SSFAAIPFA	SSFAAIPFA	0.387913	0.17
HLA-B*13:02	1	890	898	9	IEDLLFDKV	IEDLLFDKV	IEDLLFDKV	0.369946	0.17
HLA-C*04:01	1	270	278	9	YVDLYGGNM	YVDLYGGNM	YVDLYGGNM	0.360476	0.17
HLA-C*04:01	1	737	745	9	ALPDTPSTL	ALPDTPSTL	ALPDTPSTL	0.359441	0.17
HLA-C*01:02	1	317	325	9	KLQPLTFLL	KLQPLTFLL	KLQPLTFLL	0.267348	0.17
HLA-C*01:02	1	270	278	9	YVDLYGGNM	YVDLYGGNM	YVDLYGGNM	0.266458	0.17
HLA-C*01:02	1	473	481	9	FSNPTCLIL	FSNPTCLIL	FSNPTCLIL	0.264166	0.17
HLA-B*46:01	1	737	745	9	ALPDTPSTL	ALPDTPSTL	ALPDTPSTL	0.065011	0.17
HLA-B*46:01	1	465	473	9	SQFNYKQSF	SQFNYKQSF	SQFNYKQSF	0.064103	0.17
HLA-B*46:01	1	696	704	9	MLKRRDSTY	MLKRRDSTY	MLKRRDSTY	0.062815	0.17
HLA-B*46:01	1	50	58	9	VSKADGIIY	VSKADGIIY	VSKADGIIY	0.062181	0.17
HLA-A*24:02	1	391	399	9	GTPPQVYNF	GTPPQVYNF	GTPPQVYNF	0.699119	0.18
HLA-C*03:04	1	737	745	9	ALPDTPSTL	ALPDTPSTL	ALPDTPSTL	0.528383	0.18
HLA-C*03:03	1	737	745	9	ALPDTPSTL	ALPDTPSTL	ALPDTPSTL	0.528383	0.18
HLA-C*03:04	1	1251	1259	9	SLTQINTTL	SLTQINTTL	SLTQINTTL	0.525395	0.18
HLA-C*03:03	1	1251	1259	9	SLTQINTTL	SLTQINTTL	SLTQINTTL	0.525395	0.18
HLA-C*07:02	1	162	170	9	GRFFNHTLV	GRFFNHTLV	GRFFNHTLV	0.49487	0.18
HLA-A*33:03	1	497	505	9	YSYINKCSR	YSYINKCSR	YSYINKCSR	0.447837	0.18
HLA-A*30:01	1	163	171	9	RFFNHTLVL	RFFNHTLVL	RFFNHTLVL	0.38614	0.18
HLA-C*08:01	1	1304	1312	9	IAGLVALAL	IAGLVALAL	IAGLVALAL	0.353395	0.18
HLA-C*01:02	1	972	980	9	FAQSIFYRL	FAQSIFYRL	FAQSIFYRL	0.261755	0.18
HLA-C*01:02	1	295	303	9	IIPHSIRSI	IIPHSIRSI	IIPHSIRSI	0.260517	0.18
HLA-A*02:01	1	18	26	9	YVDVGPDSV	YVDVGPDSV	YVDVGPDSV	0.687899	0.19
HLA-C*07:02	1	56	64	9	IIYPQGRTY	IIYPQGRTY	IIYPQGRTY	0.490427	0.19
HLA-C*07:02	1	498	506	9	SYINKCSRL	SYINKCSRL	SYINKCSRL	0.48794	0.19
HLA-A*30:01	1	882	890	9	GSRSARSAI	GSRSARSAI	GSRSARSAI	0.379003	0.19
HLA-B*46:01	1	308	316	9	KAWAAFYVY	KAWAAFYVY	KAWAAFYVY	0.058633	0.19
HLA-B*46:01	1	681	689	9	HISSTMSQY	HISSTMSQY	HISSTMSQY	0.05712	0.19
HLA-B*46:01	1	1025	1033	9	AVNNNAQAL	AVNNNAQAL	AVNNNAQAL	0.057075	0.19
HLA-B*46:01	1	1127	1135	9	VVNAPNGLY	VVNAPNGLY	VVNAPNGLY	0.054788	0.19
HLA-A*24:02	1	631	639	9	VYDAYQNLV	VYDAYQNLV	VYDAYQNLV	0.685014	0.2
HLA-A*24:02	1	498	506	9	SYINKCSRL	SYINKCSRL	SYINKCSRL	0.682248	0.2
HLA-A*02:01	1	1303	1311	9	FIAGLVALA	FIAGLVALA	FIAGLVALA	0.670449	0.2
HLA-A*11:01	1	489	497	9	TTITKPLKY	TTITKPLKY	TTITKPLKY	0.644942	0.2
HLA-C*03:04	1	122	130	9	AAANSTGTV	AAANSTGTV	AAANSTGTV	0.51289	0.2
HLA-C*03:03	1	122	130	9	AAANSTGTV	AAANSTGTV	AAANSTGTV	0.51289	0.2
HLA-C*07:02	1	931	939	9	GYKVLPPLM	GYKVLPPLM	GYKVLPPLM	0.476893	0.2
HLA-C*07:02	1	786	794	9	FSFGVTQEY	FSFGVTQEY	FSFGVTQEY	0.476595	0.2
HLA-C*08:01	1	123	131	9	AANSTGTVI	AANSTGTVI	AANSTGTVI	0.339779	0.2
HLA-C*08:01	1	561	569	9	VAMTEQLQM	VAMTEQLQM	VAMTEQLQM	0.337692	0.2
HLA-C*08:01	1	1251	1259	9	SLTQINTTL	SLTQINTTL	SLTQINTTL	0.33293	0.2
HLA-B*46:01	1	1203	1211	9	KYVAPQVTY	KYVAPQVTY	KYVAPQVTY	0.054071	0.2
HLA-B*46:01	1	533	541	9	TVWEDGDYY	TVWEDGDYY	TVWEDGDYY	0.05288	0.2
HLA-B*46:01	1	968	976	9	AAIPFAQSI	AAIPFAQSI	AAIPFAQSI	0.052507	0.2
HLA-A*24:02	1	927	935	9	QYVAGYKVL	QYVAGYKVL	QYVAGYKVL	0.677072	0.21
HLA-A*24:02	1	959	967	9	GWTAGLSSF	GWTAGLSSF	GWTAGLSSF	0.668383	0.21
HLA-A*24:02	1	1203	1211	9	KYVAPQVTY	KYVAPQVTY	KYVAPQVTY	0.667127	0.21
HLA-A*11:01	1	889	897	9	AIEDLLFDK	AIEDLLFDK	AIEDLLFDK	0.63431	0.21
HLA-C*07:02	1	927	935	9	QYVAGYKVL	QYVAGYKVL	QYVAGYKVL	0.462165	0.21
HLA-A*33:03	1	971	979	9	PFAQSIFYR	PFAQSIFYR	PFAQSIFYR	0.428272	0.21
HLA-A*30:01	1	749	757	9	SVRSVPGEM	SVRSVPGEM	SVRSVPGEM	0.36776	0.21
HLA-B*13:02	1	325	333	9	LDFSVDGYI	LDFSVDGYI	LDFSVDGYI	0.340775	0.21
HLA-C*08:01	1	841	849	9	RQDDSVRNL	RQDDSVRNL	RQDDSVRNL	0.327488	0.21
HLA-C*08:01	1	163	171	9	RFFNHTLVL	RFFNHTLVL	RFFNHTLVL	0.326221	0.21
HLA-C*01:02	1	689	697	9	YSRSTRSML	YSRSTRSML	YSRSTRSML	0.250559	0.21
HLA-C*01:02	1	171	179	9	LLPDGCGTL	LLPDGCGTL	LLPDGCGTL	0.24802	0.21
HLA-B*46:01	1	1272	1280	9	VVKALNESY	VVKALNESY	VVKALNESY	0.051547	0.21
HLA-B*40:01	1	366	374	9	FEAKPSGSV	FEAKPSGSV	FEAKPSGSV	0.694546	0.22
HLA-A*02:01	1	11	19	9	LLTPTESYV	LLTPTESYV	LLTPTESYV	0.65365	0.22
HLA-A*11:01	1	660	668	9	SVIYDKETK	SVIYDKETK	SVIYDKETK	0.631544	0.22
HLA-C*03:04	1	480	488	9	ILATVPHNL	ILATVPHNL	ILATVPHNL	0.492563	0.22
HLA-C*03:03	1	480	488	9	ILATVPHNL	ILATVPHNL	ILATVPHNL	0.492563	0.22
HLA-C*07:02	1	1145	1153	9	NHIEVVSAY	NHIEVVSAY	NHIEVVSAY	0.457512	0.22
HLA-C*07:02	1	540	548	9	YYRKQLSPL	YYRKQLSPL	YYRKQLSPL	0.456294	0.22
HLA-A*33:03	1	833	841	9	QALHGANLR	QALHGANLR	QALHGANLR	0.418975	0.22
HLA-C*06:02	1	316	324	9	YKLQPLTFL	YKLQPLTFL	YKLQPLTFL	0.353098	0.22
HLA-C*04:01	1	317	325	9	KLQPLTFLL	KLQPLTFLL	KLQPLTFLL	0.32178	0.22
HLA-C*08:01	1	1231	1239	9	FQDELDEFF	FQDELDEFF	FQDELDEFF	0.319803	0.22
HLA-C*04:01	1	315	323	9	VYKLQPLTF	VYKLQPLTF	VYKLQPLTF	0.318124	0.22
HLA-C*08:01	1	567	575	9	LQMGFGITV	LQMGFGITV	LQMGFGITV	0.316658	0.22
HLA-C*04:01	1	630	638	9	FVYDAYQNL	FVYDAYQNL	FVYDAYQNL	0.316247	0.22
HLA-C*01:02	1	112	120	9	FANGFVVRI	FANGFVVRI	FANGFVVRI	0.244089	0.22
HLA-C*01:02	1	1126	1134	9	FVVNAPNGL	FVVNAPNGL	FVVNAPNGL	0.242517	0.22
HLA-B*46:01	1	857	865	9	QSSPIIPGF	QSSPIIPGF	QSSPIIPGF	0.050731	0.22
HLA-B*46:01	1	1086	1094	9	LVRSESAAL	LVRSESAAL	LVRSESAAL	0.050149	0.22
HLA-B*46:01	1	438	446	9	YSSLILDYF	YSSLILDYF	YSSLILDYF	0.050043	0.22
HLA-A*24:02	1	231	239	9	YFNLRNCTF	YFNLRNCTF	YFNLRNCTF	0.659277	0.23
HLA-A*11:01	1	361	369	9	YSVSSFEAK	YSVSSFEAK	YSVSSFEAK	0.605514	0.23
HLA-C*03:04	1	1086	1094	9	LVRSESAAL	LVRSESAAL	LVRSESAAL	0.482112	0.23
HLA-C*03:03	1	1086	1094	9	LVRSESAAL	LVRSESAAL	LVRSESAAL	0.482112	0.23
HLA-C*07:02	1	316	324	9	YKLQPLTFL	YKLQPLTFL	YKLQPLTFL	0.45158	0.23
HLA-C*07:02	1	778	786	9	FKLSIPTNF	FKLSIPTNF	FKLSIPTNF	0.450472	0.23
HLA-C*07:02	1	273	281	9	LYGGNMFQF	LYGGNMFQF	LYGGNMFQF	0.445373	0.23
HLA-A*33:03	1	683	691	9	SSTMSQYSR	SSTMSQYSR	SSTMSQYSR	0.411493	0.23
HLA-B*13:02	1	565	573	9	EQLQMGFGI	EQLQMGFGI	EQLQMGFGI	0.335293	0.23
HLA-C*04:01	1	841	849	9	RQDDSVRNL	RQDDSVRNL	RQDDSVRNL	0.314754	0.23
HLA-C*04:01	1	1259	1267	9	LLDLTYEML	LLDLTYEML	LLDLTYEML	0.313324	0.23
HLA-C*01:02	1	1252	1260	9	LTQINTTLL	LTQINTTLL	LTQINTTLL	0.236135	0.23
HLA-C*03:04	1	433	441	9	IASNCYSSL	IASNCYSSL	IASNCYSSL	0.471184	0.24
HLA-C*03:03	1	433	441	9	IASNCYSSL	IASNCYSSL	IASNCYSSL	0.471184	0.24
HLA-C*07:02	1	762	770	9	IAFNHPIQV	IAFNHPIQV	IAFNHPIQV	0.442122	0.24
HLA-C*07:02	1	1134	1142	9	LYFMHVGYY	LYFMHVGYY	LYFMHVGYY	0.441445	0.24
HLA-C*07:02	1	1238	1246	9	FFKNVSTSI	FFKNVSTSI	FFKNVSTSI	0.434246	0.24
HLA-B*13:02	1	366	374	9	FEAKPSGSV	FEAKPSGSV	FEAKPSGSV	0.327636	0.24
HLA-C*08:01	1	317	325	9	KLQPLTFLL	KLQPLTFLL	KLQPLTFLL	0.310337	0.24
HLA-C*08:01	1	642	650	9	YSDDGNYYC	YSDDGNYYC	YSDDGNYYC	0.30965	0.24
HLA-C*08:01	1	156	164	9	FSDGKMGRF	FSDGKMGRF	FSDGKMGRF	0.302128	0.24
HLA-C*08:01	1	1215	1223	9	STNLPPPLL	STNLPPPLL	STNLPPPLL	0.301117	0.24
HLA-C*01:02	1	751	759	9	RSVPGEMRL	RSVPGEMRL	RSVPGEMRL	0.233219	0.24
HLA-B*46:01	1	156	164	9	FSDGKMGRF	FSDGKMGRF	FSDGKMGRF	0.048202	0.24
HLA-B*46:01	1	63	71	9	TYSNITITY	TYSNITITY	TYSNITITY	0.048163	0.24
HLA-B*46:01	1	633	641	9	DAYQNLVGY	DAYQNLVGY	DAYQNLVGY	0.048028	0.24
HLA-A*24:02	1	1290	1298	9	TYYNKWPWY	TYYNKWPWY	TYYNKWPWY	0.636177	0.25
HLA-A*02:01	1	1074	1082	9	RLTTLNAFV	RLTTLNAFV	RLTTLNAFV	0.624142	0.25
HLA-A*02:01	1	737	745	9	ALPDTPSTL	ALPDTPSTL	ALPDTPSTL	0.613869	0.25
HLA-C*07:02	1	977	985	9	FYRLNGVGI	FYRLNGVGI	FYRLNGVGI	0.431236	0.25
HLA-A*30:01	1	291	299	9	KYYSIIPHS	KYYSIIPHS	KYYSIIPHS	0.34569	0.25
HLA-C*06:02	1	465	473	9	SQFNYKQSF	SQFNYKQSF	SQFNYKQSF	0.340353	0.25
HLA-C*06:02	1	778	786	9	FKLSIPTNF	FKLSIPTNF	FKLSIPTNF	0.337213	0.25
HLA-C*04:01	1	444	452	9	DYFSYPLSM	DYFSYPLSM	DYFSYPLSM	0.294278	0.25
HLA-C*01:02	1	442	450	9	ILDYFSYPL	ILDYFSYPL	ILDYFSYPL	0.229652	0.25
HLA-C*01:02	1	1268	1276	9	SLQQVVKAL	SLQQVVKAL	SLQQVVKAL	0.228731	0.25
HLA-C*01:02	1	1050	1058	9	SIGDIIQRL	SIGDIIQRL	SIGDIIQRL	0.228651	0.25
HLA-C*03:04	1	163	171	9	RFFNHTLVL	RFFNHTLVL	RFFNHTLVL	0.449452	0.26
HLA-C*03:03	1	163	171	9	RFFNHTLVL	RFFNHTLVL	RFFNHTLVL	0.449452	0.26
HLA-C*03:04	1	1258	1266	9	TLLDLTYEM	TLLDLTYEM	TLLDLTYEM	0.446776	0.26
HLA-C*03:03	1	1258	1266	9	TLLDLTYEM	TLLDLTYEM	TLLDLTYEM	0.446776	0.26
HLA-C*06:02	1	1210	1218	9	TYQNISTNL	TYQNISTNL	TYQNISTNL	0.335498	0.26
HLA-C*06:02	1	333	341	9	IRRAIDCGF	IRRAIDCGF	IRRAIDCGF	0.330671	0.26
HLA-C*04:01	1	1238	1246	9	FFKNVSTSI	FFKNVSTSI	FFKNVSTSI	0.287145	0.26
HLA-A*02:01	1	442	450	9	ILDYFSYPL	ILDYFSYPL	ILDYFSYPL	0.598016	0.27
HLA-C*03:04	1	18	26	9	YVDVGPDSV	YVDVGPDSV	YVDVGPDSV	0.440146	0.27
HLA-C*03:03	1	18	26	9	YVDVGPDSV	YVDVGPDSV	YVDVGPDSV	0.440146	0.27
HLA-C*03:04	1	1215	1223	9	STNLPPPLL	STNLPPPLL	STNLPPPLL	0.43569	0.27
HLA-C*03:03	1	1215	1223	9	STNLPPPLL	STNLPPPLL	STNLPPPLL	0.43569	0.27
HLA-C*07:02	1	1302	1310	9	GFIAGLVAL	GFIAGLVAL	GFIAGLVAL	0.417516	0.27
HLA-B*13:02	1	112	120	9	FANGFVVRI	FANGFVVRI	FANGFVVRI	0.309409	0.27
HLA-C*01:02	1	1258	1266	9	TLLDLTYEM	TLLDLTYEM	TLLDLTYEM	0.224224	0.27
HLA-C*01:02	1	161	169	9	MGRFFNHTL	MGRFFNHTL	MGRFFNHTL	0.220887	0.27
HLA-B*46:01	1	358	366	9	SGVYSVSSF	SGVYSVSSF	SGVYSVSSF	0.044912	0.27
HLA-B*46:01	1	561	569	9	VAMTEQLQM	VAMTEQLQM	VAMTEQLQM	0.043765	0.27
HLA-A*02:01	1	937	945	9	PLMDVNMEA	PLMDVNMEA	PLMDVNMEA	0.584283	0.28
HLA-C*07:02	1	737	745	9	ALPDTPSTL	ALPDTPSTL	ALPDTPSTL	0.40753	0.28
HLA-C*06:02	1	315	323	9	VYKLQPLTF	VYKLQPLTF	VYKLQPLTF	0.317826	0.28
HLA-C*06:02	1	968	976	9	AAIPFAQSI	AAIPFAQSI	AAIPFAQSI	0.31124	0.28
HLA-C*06:02	1	569	577	9	MGFGITVQY	MGFGITVQY	MGFGITVQY	0.310978	0.28
HLA-C*06:02	1	1238	1246	9	FFKNVSTSI	FFKNVSTSI	FFKNVSTSI	0.309786	0.28
HLA-C*04:01	1	63	71	9	TYSNITITY	TYSNITITY	TYSNITITY	0.265643	0.28
HLA-C*01:02	1	156	164	9	FSDGKMGRF	FSDGKMGRF	FSDGKMGRF	0.219731	0.28
HLA-B*46:01	1	1258	1266	9	TLLDLTYEM	TLLDLTYEM	TLLDLTYEM	0.042207	0.28
HLA-A*02:01	1	794	802	9	YIQTTIQKV	YIQTTIQKV	YIQTTIQKV	0.574389	0.29
HLA-A*33:03	1	879	887	9	ISTGSRSAR	ISTGSRSAR	ISTGSRSAR	0.366544	0.29
HLA-A*33:03	1	1049	1057	9	ASIGDIIQR	ASIGDIIQR	ASIGDIIQR	0.366439	0.29
HLA-C*06:02	1	1290	1298	9	TYYNKWPWY	TYYNKWPWY	TYYNKWPWY	0.307516	0.29
HLA-B*13:02	1	1147	1155	9	IEVVSAYGL	IEVVSAYGL	IEVVSAYGL	0.301077	0.29
HLA-C*08:01	1	282	290	9	ATLPVYDTI	ATLPVYDTI	ATLPVYDTI	0.269272	0.29
HLA-B*46:01	1	624	632	9	GVRQQRFVY	GVRQQRFVY	GVRQQRFVY	0.041183	0.29
HLA-B*46:01	1	689	697	9	YSRSTRSML	YSRSTRSML	YSRSTRSML	0.040878	0.29
HLA-A*33:03	1	913	921	9	MQQGPASAR	MQQGPASAR	MQQGPASAR	0.355787	0.3
HLA-C*06:02	1	1145	1153	9	NHIEVVSAY	NHIEVVSAY	NHIEVVSAY	0.300844	0.3
HLA-C*06:02	1	886	894	9	ARSAIEDLL	ARSAIEDLL	ARSAIEDLL	0.298002	0.3
HLA-C*01:02	1	1036	1044	9	LASELSNTF	LASELSNTF	LASELSNTF	0.211207	0.3
HLA-B*46:01	1	139	147	9	TIRKIYPAF	TIRKIYPAF	TIRKIYPAF	0.039568	0.3
HLA-B*46:01	1	1070	1078	9	LINGRLTTL	LINGRLTTL	LINGRLTTL	0.039403	0.3
HLA-B*46:01	1	77	85	9	YQGDHGDMY	YQGDHGDMY	YQGDHGDMY	0.039208	0.3
HLA-B*46:01	1	769	777	9	QVDQLNSSY	QVDQLNSSY	QVDQLNSSY	0.038599	0.3
HLA-A*24:02	1	1183	1191	9	EWSYTGSSF	EWSYTGSSF	EWSYTGSSF	0.568302	0.31
HLA-A*11:01	1	743	751	9	STLTPRSVR	STLTPRSVR	STLTPRSVR	0.522958	0.31
HLA-C*07:02	1	968	976	9	AAIPFAQSI	AAIPFAQSI	AAIPFAQSI	0.393297	0.31
HLA-C*07:02	1	164	172	9	FFNHTLVLL	FFNHTLVLL	FFNHTLVLL	0.389093	0.31
HLA-A*33:03	1	326	334	9	DFSVDGYIR	DFSVDGYIR	DFSVDGYIR	0.347912	0.31
HLA-A*33:03	1	793	801	9	EYIQTTIQK	EYIQTTIQK	EYIQTTIQK	0.346677	0.31
HLA-C*04:01	1	273	281	9	LYGGNMFQF	LYGGNMFQF	LYGGNMFQF	0.250871	0.31
HLA-B*46:01	1	163	171	9	RFFNHTLVL	RFFNHTLVL	RFFNHTLVL	0.038049	0.31
HLA-B*46:01	1	751	759	9	RSVPGEMRL	RSVPGEMRL	RSVPGEMRL	0.037958	0.31
HLA-B*40:01	1	246	254	9	TEDEILEWF	TEDEILEWF	TEDEILEWF	0.588174	0.32
HLA-A*02:01	1	762	770	9	IAFNHPIQV	IAFNHPIQV	IAFNHPIQV	0.555047	0.32
HLA-A*02:01	1	1050	1058	9	SIGDIIQRL	SIGDIIQRL	SIGDIIQRL	0.553378	0.32
HLA-A*24:02	1	931	939	9	GYKVLPPLM	GYKVLPPLM	GYKVLPPLM	0.548315	0.32
HLA-C*03:04	1	898	906	9	VTIADPGYM	VTIADPGYM	VTIADPGYM	0.403155	0.32
HLA-C*03:03	1	898	906	9	VTIADPGYM	VTIADPGYM	VTIADPGYM	0.403155	0.32
HLA-C*07:02	1	634	642	9	AYQNLVGYY	AYQNLVGYY	AYQNLVGYY	0.384987	0.32
HLA-A*33:03	1	299	307	9	SIRSIQSDR	SIRSIQSDR	SIRSIQSDR	0.34503	0.32
HLA-A*30:01	1	668	676	9	KTHATLFGS	KTHATLFGS	KTHATLFGS	0.314653	0.32
HLA-C*06:02	1	112	120	9	FANGFVVRI	FANGFVVRI	FANGFVVRI	0.287629	0.32
HLA-C*08:01	1	1025	1033	9	AVNNNAQAL	AVNNNAQAL	AVNNNAQAL	0.25861	0.32
HLA-C*01:02	1	1304	1312	9	IAGLVALAL	IAGLVALAL	IAGLVALAL	0.207743	0.32
HLA-B*46:01	1	136	144	9	TSATIRKIY	TSATIRKIY	TSATIRKIY	0.037593	0.32
HLA-B*46:01	1	112	120	9	FANGFVVRI	FANGFVVRI	FANGFVVRI	0.03711	0.32
HLA-B*46:01	1	527	535	9	VSIVPSTVW	VSIVPSTVW	VSIVPSTVW	0.036683	0.32
HLA-C*03:04	1	471	479	9	QSFSNPTCL	QSFSNPTCL	QSFSNPTCL	0.396332	0.33
HLA-C*03:03	1	471	479	9	QSFSNPTCL	QSFSNPTCL	QSFSNPTCL	0.396332	0.33
HLA-C*03:04	1	1214	1222	9	ISTNLPPPL	ISTNLPPPL	ISTNLPPPL	0.393564	0.33
HLA-C*03:03	1	1214	1222	9	ISTNLPPPL	ISTNLPPPL	ISTNLPPPL	0.393564	0.33
HLA-C*04:01	1	480	488	9	ILATVPHNL	ILATVPHNL	ILATVPHNL	0.238574	0.33
HLA-C*01:02	1	433	441	9	IASNCYSSL	IASNCYSSL	IASNCYSSL	0.203666	0.33
HLA-C*01:02	1	1086	1094	9	LVRSESAAL	LVRSESAAL	LVRSESAAL	0.202583	0.33
HLA-B*46:01	1	266	274	9	FSSRYVDLY	FSSRYVDLY	FSSRYVDLY	0.035157	0.33
HLA-A*02:01	1	954	962	9	SIAGVGWTA	SIAGVGWTA	SIAGVGWTA	0.527834	0.34
HLA-C*03:04	1	1189	1197	9	SSFYAPEPI	SSFYAPEPI	SSFYAPEPI	0.388714	0.34
HLA-C*03:03	1	1189	1197	9	SSFYAPEPI	SSFYAPEPI	SSFYAPEPI	0.388714	0.34
HLA-C*03:04	1	85	93	9	YVYSAGHAT	YVYSAGHAT	YVYSAGHAT	0.386867	0.34
HLA-C*03:03	1	85	93	9	YVYSAGHAT	YVYSAGHAT	YVYSAGHAT	0.386867	0.34
HLA-C*03:04	1	270	278	9	YVDLYGGNM	YVDLYGGNM	YVDLYGGNM	0.385798	0.34
HLA-C*03:03	1	270	278	9	YVDLYGGNM	YVDLYGGNM	YVDLYGGNM	0.385798	0.34
HLA-C*06:02	1	1134	1142	9	LYFMHVGYY	LYFMHVGYY	LYFMHVGYY	0.279886	0.34
HLA-C*01:02	1	780	788	9	LSIPTNFSF	LSIPTNFSF	LSIPTNFSF	0.199812	0.34
HLA-B*46:01	1	756	764	9	EMRLASIAF	EMRLASIAF	EMRLASIAF	0.03458	0.34
HLA-C*06:02	1	61	69	9	GRTYSNITI	GRTYSNITI	GRTYSNITI	0.276617	0.35
HLA-B*13:02	1	665	673	9	KETKTHATL	KETKTHATL	KETKTHATL	0.274328	0.35
HLA-B*13:02	1	760	768	9	ASIAFNHPI	ASIAFNHPI	ASIAFNHPI	0.271484	0.35
HLA-C*08:01	1	292	300	9	YYSIIPHSI	YYSIIPHSI	YYSIIPHSI	0.239858	0.35
HLA-C*08:01	1	1227	1235	9	TGIDFQDEL	TGIDFQDEL	TGIDFQDEL	0.239365	0.35
HLA-C*04:01	1	32	40	9	EVDIQQTFF	EVDIQQTFF	EVDIQQTFF	0.226572	0.35
HLA-B*46:01	1	997	1005	9	IANKFNQAL	IANKFNQAL	IANKFNQAL	0.034004	0.35
HLA-A*24:02	1	641	649	9	YYSDDGNYY	YYSDDGNYY	YYSDDGNYY	0.526389	0.36
HLA-A*02:01	1	975	983	9	SIFYRLNGV	SIFYRLNGV	SIFYRLNGV	0.513155	0.36
HLA-C*07:02	1	313	321	9	FYVYKLQPL	FYVYKLQPL	FYVYKLQPL	0.366787	0.36
HLA-C*07:02	1	104	112	9	NYSQDVKQF	NYSQDVKQF	NYSQDVKQF	0.362671	0.36
HLA-A*30:01	1	138	146	9	ATIRKIYPA	ATIRKIYPA	ATIRKIYPA	0.299781	0.36
HLA-A*30:01	1	309	317	9	AWAAFYVYK	AWAAFYVYK	AWAAFYVYK	0.299489	0.36
HLA-A*24:02	1	1299	1307	9	IWLGFIAGL	IWLGFIAGL	IWLGFIAGL	0.516336	0.37
HLA-C*03:04	1	786	794	9	FSFGVTQEY	FSFGVTQEY	FSFGVTQEY	0.373156	0.37
HLA-C*03:03	1	786	794	9	FSFGVTQEY	FSFGVTQEY	FSFGVTQEY	0.373156	0.37
HLA-C*03:04	1	760	768	9	ASIAFNHPI	ASIAFNHPI	ASIAFNHPI	0.372548	0.37
HLA-C*03:03	1	760	768	9	ASIAFNHPI	ASIAFNHPI	ASIAFNHPI	0.372548	0.37
HLA-C*03:04	1	567	575	9	LQMGFGITV	LQMGFGITV	LQMGFGITV	0.372519	0.37
HLA-C*03:03	1	567	575	9	LQMGFGITV	LQMGFGITV	LQMGFGITV	0.372519	0.37
HLA-A*30:01	1	689	697	9	YSRSTRSML	YSRSTRSML	YSRSTRSML	0.295294	0.37
HLA-C*06:02	1	396	404	9	VYNFKRLVF	VYNFKRLVF	VYNFKRLVF	0.26666	0.37
HLA-C*08:01	1	1070	1078	9	LINGRLTTL	LINGRLTTL	LINGRLTTL	0.23199	0.37
HLA-B*46:01	1	389	397	9	LSGTPPQVY	LSGTPPQVY	LSGTPPQVY	0.03135	0.37
HLA-C*03:04	1	689	697	9	YSRSTRSML	YSRSTRSML	YSRSTRSML	0.367837	0.38
HLA-C*03:03	1	689	697	9	YSRSTRSML	YSRSTRSML	YSRSTRSML	0.367837	0.38
HLA-C*03:04	1	609	617	9	YGVSGRGVF	YGVSGRGVF	YGVSGRGVF	0.365769	0.38
HLA-C*03:03	1	609	617	9	YGVSGRGVF	YGVSGRGVF	YGVSGRGVF	0.365769	0.38
HLA-C*03:04	1	1142	1150	9	YPSNHIEVV	YPSNHIEVV	YPSNHIEVV	0.362125	0.38
HLA-C*03:03	1	1142	1150	9	YPSNHIEVV	YPSNHIEVV	YPSNHIEVV	0.362125	0.38
HLA-A*30:01	1	830	838	9	KINQALHGA	KINQALHGA	KINQALHGA	0.292281	0.38
HLA-A*30:01	1	91	99	9	HATGTTPQK	HATGTTPQK	HATGTTPQK	0.292184	0.38
HLA-C*06:02	1	1141	1149	9	YYPSNHIEV	YYPSNHIEV	YYPSNHIEV	0.261733	0.38
HLA-C*08:01	1	442	450	9	ILDYFSYPL	ILDYFSYPL	ILDYFSYPL	0.223822	0.38
HLA-C*04:01	1	762	770	9	IAFNHPIQV	IAFNHPIQV	IAFNHPIQV	0.210916	0.38
HLA-C*04:01	1	1000	1008	9	KFNQALGAM	KFNQALGAM	KFNQALGAM	0.209597	0.38
HLA-C*04:01	1	1258	1266	9	TLLDLTYEM	TLLDLTYEM	TLLDLTYEM	0.2095	0.38
HLA-B*46:01	1	563	571	9	MTEQLQMGF	MTEQLQMGF	MTEQLQMGF	0.029368	0.38
HLA-B*46:01	1	1289	1297	9	YTYYNKWPW	YTYYNKWPW	YTYYNKWPW	0.029251	0.38
HLA-A*02:01	1	110	118	9	KQFANGFVV	KQFANGFVV	KQFANGFVV	0.486427	0.39
HLA-A*02:01	1	42	50	9	KTWPRPIDV	KTWPRPIDV	KTWPRPIDV	0.481817	0.39
HLA-C*03:04	1	559	567	9	STVAMTEQL	STVAMTEQL	STVAMTEQL	0.359643	0.39
HLA-C*03:03	1	559	567	9	STVAMTEQL	STVAMTEQL	STVAMTEQL	0.359643	0.39
HLA-C*07:02	1	1258	1266	9	TLLDLTYEM	TLLDLTYEM	TLLDLTYEM	0.352925	0.39
HLA-C*08:01	1	1142	1150	9	YPSNHIEVV	YPSNHIEVV	YPSNHIEVV	0.222859	0.39
HLA-C*08:01	1	459	467	9	SSAGPISQF	SSAGPISQF	SSAGPISQF	0.222619	0.39
HLA-A*33:03	1	534	542	9	VWEDGDYYR	VWEDGDYYR	VWEDGDYYR	0.301986	0.4
HLA-B*46:01	1	123	131	9	AANSTGTVI	AANSTGTVI	AANSTGTVI	0.02733	0.4
HLA-A*11:01	1	1127	1135	9	VVNAPNGLY	VVNAPNGLY	VVNAPNGLY	0.445149	0.41
HLA-C*07:02	1	1299	1307	9	IWLGFIAGL	IWLGFIAGL	IWLGFIAGL	0.346447	0.41
HLA-C*06:02	1	1184	1192	9	WSYTGSSFY	WSYTGSSFY	WSYTGSSFY	0.25473	0.41
HLA-B*13:02	1	426	434	9	SQISPAAIA	SQISPAAIA	SQISPAAIA	0.251747	0.41
HLA-B*13:02	1	1063	1071	9	QDAQIDRLI	QDAQIDRLI	QDAQIDRLI	0.249817	0.41
HLA-A*24:02	1	1043	1051	9	TFGAISASI	TFGAISASI	TFGAISASI	0.486726	0.42
HLA-A*24:02	1	977	985	9	FYRLNGVGI	FYRLNGVGI	FYRLNGVGI	0.481295	0.42
HLA-A*30:01	1	56	64	9	IIYPQGRTY	IIYPQGRTY	IIYPQGRTY	0.281242	0.42
HLA-C*04:01	1	642	650	9	YSDDGNYYC	YSDDGNYYC	YSDDGNYYC	0.19449	0.42
HLA-C*01:02	1	292	300	9	YYSIIPHSI	YYSIIPHSI	YYSIIPHSI	0.18412	0.42
HLA-C*01:02	1	561	569	9	VAMTEQLQM	VAMTEQLQM	VAMTEQLQM	0.183968	0.42
HLA-C*01:02	1	723	731	9	FVEDCKLPL	FVEDCKLPL	FVEDCKLPL	0.182883	0.42
HLA-B*46:01	1	887	895	9	RSAIEDLLF	RSAIEDLLF	RSAIEDLLF	0.025844	0.42
HLA-A*24:02	1	1011	1019	9	GFTTTNEAF	GFTTTNEAF	GFTTTNEAF	0.470517	0.43
HLA-A*11:01	1	327	335	9	FSVDGYIRR	FSVDGYIRR	FSVDGYIRR	0.436593	0.43
HLA-C*03:04	1	1252	1260	9	LTQINTTLL	LTQINTTLL	LTQINTTLL	0.33182	0.43
HLA-C*03:03	1	1252	1260	9	LTQINTTLL	LTQINTTLL	LTQINTTLL	0.33182	0.43
HLA-C*06:02	1	1203	1211	9	KYVAPQVTY	KYVAPQVTY	KYVAPQVTY	0.248781	0.43
HLA-B*13:02	1	1079	1087	9	NAFVAQQLV	NAFVAQQLV	NAFVAQQLV	0.246928	0.43
HLA-C*08:01	1	786	794	9	FSFGVTQEY	FSFGVTQEY	FSFGVTQEY	0.210217	0.43
HLA-C*08:01	1	1252	1260	9	LTQINTTLL	LTQINTTLL	LTQINTTLL	0.208055	0.43
HLA-A*24:02	1	1128	1136	9	VNAPNGLYF	VNAPNGLYF	VNAPNGLYF	0.46258	0.44
HLA-C*03:04	1	827	835	9	FCSKINQAL	FCSKINQAL	FCSKINQAL	0.32771	0.44
HLA-C*03:03	1	827	835	9	FCSKINQAL	FCSKINQAL	FCSKINQAL	0.32771	0.44
HLA-C*03:04	1	885	893	9	SARSAIEDL	SARSAIEDL	SARSAIEDL	0.32725	0.44
HLA-C*03:03	1	885	893	9	SARSAIEDL	SARSAIEDL	SARSAIEDL	0.32725	0.44
HLA-A*30:01	1	1215	1223	9	STNLPPPLL	STNLPPPLL	STNLPPPLL	0.269735	0.44
HLA-C*06:02	1	306	314	9	DRKAWAAFY	DRKAWAAFY	DRKAWAAFY	0.246149	0.44
HLA-C*06:02	1	510	518	9	DRTEVPQLV	DRTEVPQLV	DRTEVPQLV	0.243209	0.44
HLA-C*06:02	1	737	745	9	ALPDTPSTL	ALPDTPSTL	ALPDTPSTL	0.242601	0.44
HLA-C*06:02	1	1178	1186	9	TRIVDEWSY	TRIVDEWSY	TRIVDEWSY	0.242161	0.44
HLA-C*08:01	1	1050	1058	9	SIGDIIQRL	SIGDIIQRL	SIGDIIQRL	0.206941	0.44
HLA-C*08:01	1	760	768	9	ASIAFNHPI	ASIAFNHPI	ASIAFNHPI	0.206059	0.44
HLA-B*46:01	1	67	75	9	ITITYQGLF	ITITYQGLF	ITITYQGLF	0.025139	0.44
HLA-B*46:01	1	970	978	9	IPFAQSIFY	IPFAQSIFY	IPFAQSIFY	0.024931	0.44
HLA-A*24:02	1	242	250	9	TYNITEDEI	TYNITEDEI	TYNITEDEI	0.452318	0.45
HLA-A*11:01	1	1324	1332	9	GTNCMGKLK	GTNCMGKLK	GTNCMGKLK	0.42805	0.45
HLA-C*07:02	1	1126	1134	9	FVVNAPNGL	FVVNAPNGL	FVVNAPNGL	0.327681	0.45
HLA-C*03:04	1	282	290	9	ATLPVYDTI	ATLPVYDTI	ATLPVYDTI	0.324616	0.45
HLA-C*03:03	1	282	290	9	ATLPVYDTI	ATLPVYDTI	ATLPVYDTI	0.324616	0.45
HLA-C*03:04	1	161	169	9	MGRFFNHTL	MGRFFNHTL	MGRFFNHTL	0.324493	0.45
HLA-C*03:03	1	161	169	9	MGRFFNHTL	MGRFFNHTL	MGRFFNHTL	0.324493	0.45
HLA-A*33:03	1	445	453	9	YFSYPLSMK	YFSYPLSMK	YFSYPLSMK	0.284108	0.45
HLA-B*13:02	1	123	131	9	AANSTGTVI	AANSTGTVI	AANSTGTVI	0.242402	0.45
HLA-B*46:01	1	270	278	9	YVDLYGGNM	YVDLYGGNM	YVDLYGGNM	0.024332	0.45
HLA-A*24:02	1	317	325	9	KLQPLTFLL	KLQPLTFLL	KLQPLTFLL	0.444888	0.46
HLA-A*02:01	1	1032	1040	9	ALSKLASEL	ALSKLASEL	ALSKLASEL	0.436597	0.46
HLA-C*07:02	1	1178	1186	9	TRIVDEWSY	TRIVDEWSY	TRIVDEWSY	0.32327	0.46
HLA-C*06:02	1	231	239	9	YFNLRNCTF	YFNLRNCTF	YFNLRNCTF	0.237229	0.46
HLA-C*08:01	1	933	941	9	KVLPPLMDV	KVLPPLMDV	KVLPPLMDV	0.197456	0.46
HLA-C*08:01	1	1259	1267	9	LLDLTYEML	LLDLTYEML	LLDLTYEML	0.196367	0.46
HLA-C*04:01	1	242	250	9	TYNITEDEI	TYNITEDEI	TYNITEDEI	0.181083	0.46
HLA-C*01:02	1	1139	1147	9	VGYYPSNHI	VGYYPSNHI	VGYYPSNHI	0.175633	0.46
HLA-B*46:01	1	285	293	9	PVYDTIKYY	PVYDTIKYY	PVYDTIKYY	0.02398	0.46
HLA-B*46:01	1	391	399	9	GTPPQVYNF	GTPPQVYNF	GTPPQVYNF	0.023928	0.46
HLA-B*46:01	1	223	231	9	ASLNSFKEY	ASLNSFKEY	ASLNSFKEY	0.023741	0.46
HLA-B*40:01	1	890	898	9	IEDLLFDKV	IEDLLFDKV	IEDLLFDKV	0.437356	0.47
HLA-C*07:02	1	1000	1008	9	KFNQALGAM	KFNQALGAM	KFNQALGAM	0.319927	0.47
HLA-B*46:01	1	598	606	9	SQLGNCVEY	SQLGNCVEY	SQLGNCVEY	0.023089	0.47
HLA-B*46:01	1	1256	1264	9	NTTLLDLTY	NTTLLDLTY	NTTLLDLTY	0.023083	0.47
HLA-A*02:01	1	1234	1242	9	ELDEFFKNV	ELDEFFKNV	ELDEFFKNV	0.423531	0.48
HLA-A*02:01	1	1268	1276	9	SLQQVVKAL	SLQQVVKAL	SLQQVVKAL	0.420396	0.48
HLA-A*02:01	1	101	109	9	FVANYSQDV	FVANYSQDV	FVANYSQDV	0.417389	0.48
HLA-A*11:01	1	1266	1274	9	MLSLQQVVK	MLSLQQVVK	MLSLQQVVK	0.41136	0.48
HLA-A*11:01	1	56	64	9	IIYPQGRTY	IIYPQGRTY	IIYPQGRTY	0.409321	0.48
HLA-C*07:02	1	920	928	9	ARDLICAQY	ARDLICAQY	ARDLICAQY	0.316236	0.48
HLA-C*03:04	1	56	64	9	IIYPQGRTY	IIYPQGRTY	IIYPQGRTY	0.309695	0.48
HLA-C*03:03	1	56	64	9	IIYPQGRTY	IIYPQGRTY	IIYPQGRTY	0.309695	0.48
HLA-C*06:02	1	634	642	9	AYQNLVGYY	AYQNLVGYY	AYQNLVGYY	0.228811	0.48
HLA-C*04:01	1	1128	1136	9	VNAPNGLYF	VNAPNGLYF	VNAPNGLYF	0.175523	0.48
HLA-A*02:01	1	1259	1267	9	LLDLTYEML	LLDLTYEML	LLDLTYEML	0.4156	0.49
HLA-B*13:02	1	1231	1239	9	FQDELDEFF	FQDELDEFF	FQDELDEFF	0.232453	0.49
HLA-C*06:02	1	489	497	9	TTITKPLKY	TTITKPLKY	TTITKPLKY	0.227696	0.49
HLA-B*46:01	1	480	488	9	ILATVPHNL	ILATVPHNL	ILATVPHNL	0.022415	0.49
HLA-B*46:01	1	85	93	9	YVYSAGHAT	YVYSAGHAT	YVYSAGHAT	0.022311	0.49
HLA-A*24:02	1	780	788	9	LSIPTNFSF	LSIPTNFSF	LSIPTNFSF	0.415181	0.5
HLA-B*40:01	1	465	473	9	SQFNYKQSF	SQFNYKQSF	SQFNYKQSF	0.397485	0.5
HLA-C*07:02	1	688	696	9	QYSRSTRSM	QYSRSTRSM	QYSRSTRSM	0.311043	0.5
HLA-C*07:02	1	480	488	9	ILATVPHNL	ILATVPHNL	ILATVPHNL	0.310266	0.5
HLA-A*33:03	1	1080	1088	9	AFVAQQLVR	AFVAQQLVR	AFVAQQLVR	0.264354	0.5
HLA-A*33:03	1	261	269	9	QGVHLFSSR	QGVHLFSSR	QGVHLFSSR	0.264189	0.5
HLA-B*13:02	1	1139	1147	9	VGYYPSNHI	VGYYPSNHI	VGYYPSNHI	0.229975	0.5
HLA-B*13:02	1	317	325	9	KLQPLTFLL	KLQPLTFLL	KLQPLTFLL	0.228602	0.5
HLA-C*06:02	1	1126	1134	9	FVVNAPNGL	FVVNAPNGL	FVVNAPNGL	0.222948	0.5
HLA-C*06:02	1	459	467	9	SSAGPISQF	SSAGPISQF	SSAGPISQF	0.219512	0.5
HLA-C*08:01	1	471	479	9	QSFSNPTCL	QSFSNPTCL	QSFSNPTCL	0.183986	0.5
HLA-C*08:01	1	1189	1197	9	SSFYAPEPI	SSFYAPEPI	SSFYAPEPI	0.182957	0.5
HLA-C*08:01	1	723	731	9	FVEDCKLPL	FVEDCKLPL	FVEDCKLPL	0.182753	0.5
HLA-C*04:01	1	224	232	9	SLNSFKEYF	SLNSFKEYF	SLNSFKEYF	0.171045	0.5
HLA-A*24:02	1	258	266	9	QTAQGVHLF	QTAQGVHLF	QTAQGVHLF	0.414327	0.51
HLA-C*07:02	1	1128	1136	9	VNAPNGLYF	VNAPNGLYF	VNAPNGLYF	0.307281	0.51
HLA-C*03:04	1	483	491	9	TVPHNLTTI	TVPHNLTTI	TVPHNLTTI	0.291968	0.51
HLA-C*03:03	1	483	491	9	TVPHNLTTI	TVPHNLTTI	TVPHNLTTI	0.291968	0.51
HLA-C*06:02	1	841	849	9	RQDDSVRNL	RQDDSVRNL	RQDDSVRNL	0.217341	0.51
HLA-C*04:01	1	1302	1310	9	GFIAGLVAL	GFIAGLVAL	GFIAGLVAL	0.167541	0.51
HLA-C*01:02	1	499	507	9	YINKCSRLL	YINKCSRLL	YINKCSRLL	0.167042	0.51
HLA-C*04:01	1	442	450	9	ILDYFSYPL	ILDYFSYPL	ILDYFSYPL	0.166774	0.51
HLA-C*01:02	1	42	50	9	KTWPRPIDV	KTWPRPIDV	KTWPRPIDV	0.166443	0.51
HLA-C*04:01	1	1299	1307	9	IWLGFIAGL	IWLGFIAGL	IWLGFIAGL	0.163713	0.51
HLA-C*04:01	1	172	180	9	LPDGCGTLL	LPDGCGTLL	LPDGCGTLL	0.162942	0.51
HLA-C*04:01	1	866	874	9	GGDFNLTLL	GGDFNLTLL	GGDFNLTLL	0.16267	0.51
HLA-A*24:02	1	1238	1246	9	FFKNVSTSI	FFKNVSTSI	FFKNVSTSI	0.404692	0.52
HLA-C*07:02	1	569	577	9	MGFGITVQY	MGFGITVQY	MGFGITVQY	0.305863	0.52
HLA-C*07:02	1	61	69	9	GRTYSNITI	GRTYSNITI	GRTYSNITI	0.301862	0.52
HLA-C*03:04	1	1139	1147	9	VGYYPSNHI	VGYYPSNHI	VGYYPSNHI	0.288593	0.52
HLA-C*03:03	1	1139	1147	9	VGYYPSNHI	VGYYPSNHI	VGYYPSNHI	0.288593	0.52
HLA-C*03:04	1	132	140	9	ISPSTSATI	ISPSTSATI	ISPSTSATI	0.287992	0.52
HLA-C*03:03	1	132	140	9	ISPSTSATI	ISPSTSATI	ISPSTSATI	0.287992	0.52
HLA-B*13:02	1	512	520	9	TEVPQLVNA	TEVPQLVNA	TEVPQLVNA	0.225068	0.52
HLA-B*13:02	1	287	295	9	YDTIKYYSI	YDTIKYYSI	YDTIKYYSI	0.224746	0.52
HLA-C*06:02	1	931	939	9	GYKVLPPLM	GYKVLPPLM	GYKVLPPLM	0.215932	0.52
HLA-C*08:01	1	42	50	9	KTWPRPIDV	KTWPRPIDV	KTWPRPIDV	0.178239	0.52
HLA-C*01:02	1	714	722	9	VLGLVNSSL	VLGLVNSSL	VLGLVNSSL	0.165275	0.52
HLA-C*01:02	1	471	479	9	QSFSNPTCL	QSFSNPTCL	QSFSNPTCL	0.164875	0.52
HLA-C*04:01	1	1018	1026	9	AFQKVQDAV	AFQKVQDAV	AFQKVQDAV	0.16015	0.52
HLA-C*04:01	1	972	980	9	FAQSIFYRL	FAQSIFYRL	FAQSIFYRL	0.159287	0.52
HLA-C*06:02	1	1215	1223	9	STNLPPPLL	STNLPPPLL	STNLPPPLL	0.212787	0.53
HLA-C*08:01	1	1214	1222	9	ISTNLPPPL	ISTNLPPPL	ISTNLPPPL	0.173613	0.53
HLA-C*08:01	1	132	140	9	ISPSTSATI	ISPSTSATI	ISPSTSATI	0.173073	0.53
HLA-C*08:01	1	122	130	9	AAANSTGTV	AAANSTGTV	AAANSTGTV	0.172881	0.53
HLA-C*01:02	1	1275	1283	9	ALNESYIDL	ALNESYIDL	ALNESYIDL	0.162345	0.53
HLA-C*04:01	1	1230	1238	9	DFQDELDEF	DFQDELDEF	DFQDELDEF	0.157971	0.53
HLA-A*24:02	1	703	711	9	TYGPLQTPV	TYGPLQTPV	TYGPLQTPV	0.384985	0.54
HLA-C*07:02	1	317	325	9	KLQPLTFLL	KLQPLTFLL	KLQPLTFLL	0.297225	0.54
HLA-A*30:01	1	743	751	9	STLTPRSVR	STLTPRSVR	STLTPRSVR	0.247151	0.54
HLA-A*30:01	1	25	33	9	SVKSACIEV	SVKSACIEV	SVKSACIEV	0.246476	0.54
HLA-C*06:02	1	977	985	9	FYRLNGVGI	FYRLNGVGI	FYRLNGVGI	0.210087	0.54
HLA-C*06:02	1	498	506	9	SYINKCSRL	SYINKCSRL	SYINKCSRL	0.20947	0.54
HLA-C*01:02	1	969	977	9	AIPFAQSIF	AIPFAQSIF	AIPFAQSIF	0.160729	0.54
HLA-C*01:02	1	56	64	9	IIYPQGRTY	IIYPQGRTY	IIYPQGRTY	0.159804	0.54
HLA-C*04:01	1	286	294	9	VYDTIKYYS	VYDTIKYYS	VYDTIKYYS	0.15423	0.54
HLA-C*04:01	1	472	480	9	SFSNPTCLI	SFSNPTCLI	SFSNPTCLI	0.153916	0.54
HLA-B*46:01	1	1251	1259	9	SLTQINTTL	SLTQINTTL	SLTQINTTL	0.02064	0.54
HLA-A*24:02	1	164	172	9	FFNHTLVLL	FFNHTLVLL	FFNHTLVLL	0.378117	0.55
HLA-B*40:01	1	841	849	9	RQDDSVRNL	RQDDSVRNL	RQDDSVRNL	0.365371	0.55
HLA-C*03:04	1	450	458	9	LSMKSDLSV	LSMKSDLSV	LSMKSDLSV	0.276111	0.55
HLA-C*03:03	1	450	458	9	LSMKSDLSV	LSMKSDLSV	LSMKSDLSV	0.276111	0.55
HLA-A*30:01	1	1272	1280	9	VVKALNESY	VVKALNESY	VVKALNESY	0.245033	0.55
HLA-A*30:01	1	221	229	9	RNASLNSFK	RNASLNSFK	RNASLNSFK	0.243334	0.55
HLA-C*06:02	1	480	488	9	ILATVPHNL	ILATVPHNL	ILATVPHNL	0.208635	0.55
HLA-C*08:01	1	866	874	9	GGDFNLTLL	GGDFNLTLL	GGDFNLTLL	0.170183	0.55
HLA-C*08:01	1	1165	1173	9	IAPVNGYFI	IAPVNGYFI	IAPVNGYFI	0.169118	0.55
HLA-C*01:02	1	282	290	9	ATLPVYDTI	ATLPVYDTI	ATLPVYDTI	0.158435	0.55
HLA-C*01:02	1	122	130	9	AAANSTGTV	AAANSTGTV	AAANSTGTV	0.15818	0.55
HLA-B*46:01	1	969	977	9	AIPFAQSIF	AIPFAQSIF	AIPFAQSIF	0.020131	0.55
HLA-A*11:01	1	488	496	9	LTTITKPLK	LTTITKPLK	LTTITKPLK	0.370652	0.56
HLA-B*40:01	1	1284	1292	9	KELGNYTYY	KELGNYTYY	KELGNYTYY	0.36306	0.56
HLA-C*07:02	1	333	341	9	IRRAIDCGF	IRRAIDCGF	IRRAIDCGF	0.291022	0.56
HLA-C*07:02	1	997	1005	9	IANKFNQAL	IANKFNQAL	IANKFNQAL	0.290876	0.56
HLA-C*07:02	1	780	788	9	LSIPTNFSF	LSIPTNFSF	LSIPTNFSF	0.290466	0.56
HLA-A*30:01	1	762	770	9	IAFNHPIQV	IAFNHPIQV	IAFNHPIQV	0.241225	0.56
HLA-C*06:02	1	141	149	9	RKIYPAFML	RKIYPAFML	RKIYPAFML	0.204442	0.56
HLA-C*06:02	1	997	1005	9	IANKFNQAL	IANKFNQAL	IANKFNQAL	0.203863	0.56
HLA-C*08:01	1	172	180	9	LPDGCGTLL	LPDGCGTLL	LPDGCGTLL	0.166028	0.56
HLA-C*08:01	1	559	567	9	STVAMTEQL	STVAMTEQL	STVAMTEQL	0.164128	0.56
HLA-C*01:02	1	930	938	9	AGYKVLPPL	AGYKVLPPL	AGYKVLPPL	0.156815	0.56
HLA-B*46:01	1	483	491	9	TVPHNLTTI	TVPHNLTTI	TVPHNLTTI	0.01992	0.56
HLA-A*02:01	1	373	381	9	SVVEQAEGV	SVVEQAEGV	SVVEQAEGV	0.387199	0.57
HLA-A*02:01	1	721	729	9	SLFVEDCKL	SLFVEDCKL	SLFVEDCKL	0.38108	0.57
HLA-A*24:02	1	1230	1238	9	DFQDELDEF	DFQDELDEF	DFQDELDEF	0.365944	0.57
HLA-C*07:02	1	631	639	9	VYDAYQNLV	VYDAYQNLV	VYDAYQNLV	0.289927	0.57
HLA-C*03:04	1	857	865	9	QSSPIIPGF	QSSPIIPGF	QSSPIIPGF	0.27024	0.57
HLA-C*03:03	1	857	865	9	QSSPIIPGF	QSSPIIPGF	QSSPIIPGF	0.27024	0.57
HLA-C*03:04	1	1227	1235	9	TGIDFQDEL	TGIDFQDEL	TGIDFQDEL	0.269704	0.57
HLA-C*03:03	1	1227	1235	9	TGIDFQDEL	TGIDFQDEL	TGIDFQDEL	0.269704	0.57
HLA-C*03:04	1	1050	1058	9	SIGDIIQRL	SIGDIIQRL	SIGDIIQRL	0.269427	0.57
HLA-C*03:03	1	1050	1058	9	SIGDIIQRL	SIGDIIQRL	SIGDIIQRL	0.269427	0.57
HLA-A*24:02	1	224	232	9	SLNSFKEYF	SLNSFKEYF	SLNSFKEYF	0.362022	0.58
HLA-C*07:02	1	886	894	9	ARSAIEDLL	ARSAIEDLL	ARSAIEDLL	0.287075	0.58
HLA-C*07:02	1	1244	1252	9	TSIPNFGSL	TSIPNFGSL	TSIPNFGSL	0.286463	0.58
HLA-C*07:02	1	409	417	9	YNLTKLLSL	YNLTKLLSL	YNLTKLLSL	0.285817	0.58
HLA-A*30:01	1	1203	1211	9	KYVAPQVTY	KYVAPQVTY	KYVAPQVTY	0.237727	0.58
HLA-C*01:02	1	841	849	9	RQDDSVRNL	RQDDSVRNL	RQDDSVRNL	0.154158	0.58
HLA-B*46:01	1	1050	1058	9	SIGDIIQRL	SIGDIIQRL	SIGDIIQRL	0.019066	0.58
HLA-A*11:01	1	587	595	9	KLEFANDTK	KLEFANDTK	KLEFANDTK	0.354233	0.59
HLA-C*07:02	1	279	287	9	FQFATLPVY	FQFATLPVY	FQFATLPVY	0.28513	0.59
HLA-C*07:02	1	391	399	9	GTPPQVYNF	GTPPQVYNF	GTPPQVYNF	0.28285	0.59
HLA-C*07:02	1	141	149	9	RKIYPAFML	RKIYPAFML	RKIYPAFML	0.281985	0.59
HLA-C*03:04	1	944	952	9	EAAYTSSLL	EAAYTSSLL	EAAYTSSLL	0.264736	0.59
HLA-C*03:03	1	944	952	9	EAAYTSSLL	EAAYTSSLL	EAAYTSSLL	0.264736	0.59
HLA-C*03:04	1	841	849	9	RQDDSVRNL	RQDDSVRNL	RQDDSVRNL	0.263832	0.59
HLA-C*03:03	1	841	849	9	RQDDSVRNL	RQDDSVRNL	RQDDSVRNL	0.263832	0.59
HLA-C*03:04	1	930	938	9	AGYKVLPPL	AGYKVLPPL	AGYKVLPPL	0.26303	0.59
HLA-C*03:03	1	930	938	9	AGYKVLPPL	AGYKVLPPL	AGYKVLPPL	0.26303	0.59
HLA-A*30:01	1	692	700	9	STRSMLKRR	STRSMLKRR	STRSMLKRR	0.235074	0.59
HLA-B*13:02	1	630	638	9	FVYDAYQNL	FVYDAYQNL	FVYDAYQNL	0.210698	0.59
HLA-C*08:01	1	1047	1055	9	ISASIGDII	ISASIGDII	ISASIGDII	0.159319	0.59
HLA-B*46:01	1	224	232	9	SLNSFKEYF	SLNSFKEYF	SLNSFKEYF	0.018876	0.59
HLA-A*11:01	1	440	448	9	SLILDYFSY	SLILDYFSY	SLILDYFSY	0.350031	0.6
HLA-C*07:02	1	224	232	9	SLNSFKEYF	SLNSFKEYF	SLNSFKEYF	0.279108	0.6
HLA-C*07:02	1	841	849	9	RQDDSVRNL	RQDDSVRNL	RQDDSVRNL	0.278349	0.6
HLA-C*03:04	1	947	955	9	YTSSLLGSI	YTSSLLGSI	YTSSLLGSI	0.260416	0.6
HLA-C*03:03	1	947	955	9	YTSSLLGSI	YTSSLLGSI	YTSSLLGSI	0.260416	0.6
HLA-A*33:03	1	54	62	9	DGIIYPQGR	DGIIYPQGR	DGIIYPQGR	0.233301	0.6
HLA-B*13:02	1	1118	1126	9	GQGTHIVSF	GQGTHIVSF	GQGTHIVSF	0.208429	0.6
HLA-C*08:01	1	827	835	9	FCSKINQAL	FCSKINQAL	FCSKINQAL	0.157056	0.6
HLA-C*01:02	1	1189	1197	9	SSFYAPEPI	SSFYAPEPI	SSFYAPEPI	0.150349	0.6
HLA-C*04:01	1	1043	1051	9	TFGAISASI	TFGAISASI	TFGAISASI	0.140391	0.6
HLA-B*46:01	1	1128	1136	9	VNAPNGLYF	VNAPNGLYF	VNAPNGLYF	0.018676	0.6
HLA-B*46:01	1	122	130	9	AAANSTGTV	AAANSTGTV	AAANSTGTV	0.018618	0.6
HLA-A*30:01	1	751	759	9	RSVPGEMRL	RSVPGEMRL	RSVPGEMRL	0.229717	0.61
HLA-A*33:03	1	1066	1074	9	QIDRLINGR	QIDRLINGR	QIDRLINGR	0.228906	0.61
HLA-C*08:01	1	1275	1283	9	ALNESYIDL	ALNESYIDL	ALNESYIDL	0.155583	0.61
HLA-C*08:01	1	871	879	9	LTLLEPVSI	LTLLEPVSI	LTLLEPVSI	0.154146	0.61
HLA-C*08:01	1	258	266	9	QTAQGVHLF	QTAQGVHLF	QTAQGVHLF	0.153967	0.61
HLA-C*01:02	1	1129	1137	9	NAPNGLYFM	NAPNGLYFM	NAPNGLYFM	0.148155	0.61
HLA-C*04:01	1	265	273	9	LFSSRYVDL	LFSSRYVDL	LFSSRYVDL	0.139916	0.61
HLA-C*04:01	1	865	873	9	FGGDFNLTL	FGGDFNLTL	FGGDFNLTL	0.138659	0.61
HLA-A*02:01	1	772	780	9	QLNSSYFKL	QLNSSYFKL	QLNSSYFKL	0.360052	0.62
HLA-A*02:01	1	112	120	9	FANGFVVRI	FANGFVVRI	FANGFVVRI	0.35783	0.62
HLA-A*24:02	1	465	473	9	SQFNYKQSF	SQFNYKQSF	SQFNYKQSF	0.347702	0.62
HLA-A*11:01	1	786	794	9	FSFGVTQEY	FSFGVTQEY	FSFGVTQEY	0.340524	0.62
HLA-C*03:04	1	1047	1055	9	ISASIGDII	ISASIGDII	ISASIGDII	0.250178	0.62
HLA-C*03:03	1	1047	1055	9	ISASIGDII	ISASIGDII	ISASIGDII	0.250178	0.62
HLA-B*13:02	1	124	132	9	ANSTGTVII	ANSTGTVII	ANSTGTVII	0.204989	0.62
HLA-C*06:02	1	491	499	9	ITKPLKYSY	ITKPLKYSY	ITKPLKYSY	0.195883	0.62
HLA-C*06:02	1	199	207	9	NSYTSFATY	NSYTSFATY	NSYTSFATY	0.195031	0.62
HLA-C*08:01	1	438	446	9	YSSLILDYF	YSSLILDYF	YSSLILDYF	0.153365	0.62
HLA-C*08:01	1	164	172	9	FFNHTLVLL	FFNHTLVLL	FFNHTLVLL	0.152322	0.62
HLA-A*02:01	1	1192	1200	9	YAPEPITSL	YAPEPITSL	YAPEPITSL	0.351921	0.63
HLA-A*11:01	1	91	99	9	HATGTTPQK	HATGTTPQK	HATGTTPQK	0.336907	0.63
HLA-B*40:01	1	926	934	9	AQYVAGYKV	AQYVAGYKV	AQYVAGYKV	0.315137	0.63
HLA-C*03:04	1	1268	1276	9	SLQQVVKAL	SLQQVVKAL	SLQQVVKAL	0.246477	0.63
HLA-C*03:03	1	1268	1276	9	SLQQVVKAL	SLQQVVKAL	SLQQVVKAL	0.246477	0.63
HLA-B*13:02	1	933	941	9	KVLPPLMDV	KVLPPLMDV	KVLPPLMDV	0.203411	0.63
HLA-C*06:02	1	42	50	9	KTWPRPIDV	KTWPRPIDV	KTWPRPIDV	0.192664	0.63
HLA-C*08:01	1	857	865	9	QSSPIIPGF	QSSPIIPGF	QSSPIIPGF	0.149698	0.63
HLA-C*08:01	1	110	118	9	KQFANGFVV	KQFANGFVV	KQFANGFVV	0.147877	0.63
HLA-C*01:02	1	1259	1267	9	LLDLTYEML	LLDLTYEML	LLDLTYEML	0.145456	0.63
HLA-B*46:01	1	1172	1180	9	FIKTNNTRI	FIKTNNTRI	FIKTNNTRI	0.017664	0.63
HLA-B*46:01	1	582	590	9	NSVCPKLEF	NSVCPKLEF	NSVCPKLEF	0.017312	0.63
HLA-A*24:02	1	403	411	9	VFTNCNYNL	VFTNCNYNL	VFTNCNYNL	0.335332	0.64
HLA-C*07:02	1	865	873	9	FGGDFNLTL	FGGDFNLTL	FGGDFNLTL	0.269831	0.64
HLA-C*07:02	1	459	467	9	SSAGPISQF	SSAGPISQF	SSAGPISQF	0.266321	0.64
HLA-C*08:01	1	1139	1147	9	VGYYPSNHI	VGYYPSNHI	VGYYPSNHI	0.146985	0.64
HLA-C*08:01	1	483	491	9	TVPHNLTTI	TVPHNLTTI	TVPHNLTTI	0.14657	0.64
HLA-C*01:02	1	391	399	9	GTPPQVYNF	GTPPQVYNF	GTPPQVYNF	0.14387	0.64
HLA-C*01:02	1	164	172	9	FFNHTLVLL	FFNHTLVLL	FFNHTLVLL	0.143734	0.64
HLA-B*46:01	1	262	270	9	GVHLFSSRY	GVHLFSSRY	GVHLFSSRY	0.017158	0.64
HLA-A*11:01	1	606	614	9	YSLYGVSGR	YSLYGVSGR	YSLYGVSGR	0.328667	0.65
HLA-C*07:02	1	1070	1078	9	LINGRLTTL	LINGRLTTL	LINGRLTTL	0.264522	0.65
HLA-C*03:04	1	310	318	9	WAAFYVYKL	WAAFYVYKL	WAAFYVYKL	0.238696	0.65
HLA-C*03:03	1	310	318	9	WAAFYVYKL	WAAFYVYKL	WAAFYVYKL	0.238696	0.65
HLA-C*06:02	1	164	172	9	FFNHTLVLL	FFNHTLVLL	FFNHTLVLL	0.189671	0.65
HLA-C*06:02	1	279	287	9	FQFATLPVY	FQFATLPVY	FQFATLPVY	0.188848	0.65
HLA-C*06:02	1	857	865	9	QSSPIIPGF	QSSPIIPGF	QSSPIIPGF	0.18802	0.65
HLA-C*04:01	1	977	985	9	FYRLNGVGI	FYRLNGVGI	FYRLNGVGI	0.129963	0.65
HLA-B*46:01	1	473	481	9	FSNPTCLIL	FSNPTCLIL	FSNPTCLIL	0.016897	0.65
HLA-B*46:01	1	471	479	9	QSFSNPTCL	QSFSNPTCL	QSFSNPTCL	0.016897	0.65
HLA-C*07:02	1	972	980	9	FAQSIFYRL	FAQSIFYRL	FAQSIFYRL	0.26233	0.66
HLA-A*33:03	1	182	190	9	AFYCILEPR	AFYCILEPR	AFYCILEPR	0.214124	0.66
HLA-B*13:02	1	257	265	9	TQTAQGVHL	TQTAQGVHL	TQTAQGVHL	0.199023	0.66
HLA-C*06:02	1	395	403	9	QVYNFKRLV	QVYNFKRLV	QVYNFKRLV	0.187675	0.66
HLA-C*01:02	1	786	794	9	FSFGVTQEY	FSFGVTQEY	FSFGVTQEY	0.141322	0.66
HLA-B*46:01	1	440	448	9	SLILDYFSY	SLILDYFSY	SLILDYFSY	0.016667	0.66
HLA-B*46:01	1	18	26	9	YVDVGPDSV	YVDVGPDSV	YVDVGPDSV	0.01666	0.66
HLA-B*46:01	1	284	292	9	LPVYDTIKY	LPVYDTIKY	LPVYDTIKY	0.016649	0.66
HLA-A*24:02	1	540	548	9	YYRKQLSPL	YYRKQLSPL	YYRKQLSPL	0.327781	0.67
HLA-A*24:02	1	823	831	9	EYGQFCSKI	EYGQFCSKI	EYGQFCSKI	0.321755	0.67
HLA-B*40:01	1	110	118	9	KQFANGFVV	KQFANGFVV	KQFANGFVV	0.299992	0.67
HLA-C*03:04	1	871	879	9	LTLLEPVSI	LTLLEPVSI	LTLLEPVSI	0.231856	0.67
HLA-C*03:03	1	871	879	9	LTLLEPVSI	LTLLEPVSI	LTLLEPVSI	0.231856	0.67
HLA-C*03:04	1	101	109	9	FVANYSQDV	FVANYSQDV	FVANYSQDV	0.229273	0.67
HLA-C*03:03	1	101	109	9	FVANYSQDV	FVANYSQDV	FVANYSQDV	0.229273	0.67
HLA-A*30:01	1	308	316	9	KAWAAFYVY	KAWAAFYVY	KAWAAFYVY	0.2161	0.67
HLA-C*04:01	1	1011	1019	9	GFTTTNEAF	GFTTTNEAF	GFTTTNEAF	0.1275	0.67
HLA-C*04:01	1	473	481	9	FSNPTCLIL	FSNPTCLIL	FSNPTCLIL	0.127151	0.67
HLA-C*04:01	1	112	120	9	FANGFVVRI	FANGFVVRI	FANGFVVRI	0.127079	0.67
HLA-C*04:01	1	104	112	9	NYSQDVKQF	NYSQDVKQF	NYSQDVKQF	0.12603	0.67
HLA-B*46:01	1	964	972	9	LSSFAAIPF	LSSFAAIPF	LSSFAAIPF	0.016509	0.67
HLA-A*11:01	1	223	231	9	ASLNSFKEY	ASLNSFKEY	ASLNSFKEY	0.31801	0.68
HLA-C*03:04	1	42	50	9	KTWPRPIDV	KTWPRPIDV	KTWPRPIDV	0.227389	0.68
HLA-C*03:03	1	42	50	9	KTWPRPIDV	KTWPRPIDV	KTWPRPIDV	0.227389	0.68
HLA-B*13:02	1	1192	1200	9	YAPEPITSL	YAPEPITSL	YAPEPITSL	0.197025	0.68
HLA-B*13:02	1	48	56	9	IDVSKADGI	IDVSKADGI	IDVSKADGI	0.196981	0.68
HLA-C*01:02	1	1032	1040	9	ALSKLASEL	ALSKLASEL	ALSKLASEL	0.139389	0.68
HLA-C*04:01	1	997	1005	9	IANKFNQAL	IANKFNQAL	IANKFNQAL	0.123914	0.68
HLA-B*46:01	1	1164	1172	9	CIAPVNGYF	CIAPVNGYF	CIAPVNGYF	0.016196	0.68
HLA-A*02:01	1	1306	1314	9	GLVALALCV	GLVALALCV	GLVALALCV	0.331305	0.69
HLA-C*07:02	1	1025	1033	9	AVNNNAQAL	AVNNNAQAL	AVNNNAQAL	0.25814	0.69
HLA-C*07:02	1	1050	1058	9	SIGDIIQRL	SIGDIIQRL	SIGDIIQRL	0.257022	0.69
HLA-C*03:04	1	156	164	9	FSDGKMGRF	FSDGKMGRF	FSDGKMGRF	0.226752	0.69
HLA-C*03:03	1	156	164	9	FSDGKMGRF	FSDGKMGRF	FSDGKMGRF	0.226752	0.69
HLA-B*13:02	1	279	287	9	FQFATLPVY	FQFATLPVY	FQFATLPVY	0.194924	0.69
HLA-C*06:02	1	1050	1058	9	SIGDIIQRL	SIGDIIQRL	SIGDIIQRL	0.181075	0.69
HLA-C*06:02	1	1070	1078	9	LINGRLTTL	LINGRLTTL	LINGRLTTL	0.180266	0.69
HLA-C*08:01	1	161	169	9	MGRFFNHTL	MGRFFNHTL	MGRFFNHTL	0.137438	0.69
HLA-C*04:01	1	403	411	9	VFTNCNYNL	VFTNCNYNL	VFTNCNYNL	0.123618	0.69
HLA-A*11:01	1	199	207	9	NSYTSFATY	NSYTSFATY	NSYTSFATY	0.312128	0.7
HLA-C*03:04	1	933	941	9	KVLPPLMDV	KVLPPLMDV	KVLPPLMDV	0.222971	0.7
HLA-C*03:03	1	933	941	9	KVLPPLMDV	KVLPPLMDV	KVLPPLMDV	0.222971	0.7
HLA-C*03:04	1	723	731	9	FVEDCKLPL	FVEDCKLPL	FVEDCKLPL	0.221338	0.7
HLA-C*03:03	1	723	731	9	FVEDCKLPL	FVEDCKLPL	FVEDCKLPL	0.221338	0.7
HLA-A*30:01	1	69	77	9	ITYQGLFPY	ITYQGLFPY	ITYQGLFPY	0.211148	0.7
HLA-C*06:02	1	258	266	9	QTAQGVHLF	QTAQGVHLF	QTAQGVHLF	0.179513	0.7
HLA-C*06:02	1	1128	1136	9	VNAPNGLYF	VNAPNGLYF	VNAPNGLYF	0.178921	0.7
HLA-C*04:01	1	1050	1058	9	SIGDIIQRL	SIGDIIQRL	SIGDIIQRL	0.121525	0.7
HLA-C*04:01	1	1234	1242	9	ELDEFFKNV	ELDEFFKNV	ELDEFFKNV	0.12135	0.7
HLA-A*02:01	1	553	561	9	WLVASGSTV	WLVASGSTV	WLVASGSTV	0.325595	0.71
HLA-A*11:01	1	262	270	9	GVHLFSSRY	GVHLFSSRY	GVHLFSSRY	0.310154	0.71
HLA-A*24:02	1	969	977	9	AIPFAQSIF	AIPFAQSIF	AIPFAQSIF	0.308574	0.71
HLA-B*40:01	1	1038	1046	9	SELSNTFGA	SELSNTFGA	SELSNTFGA	0.283557	0.71
HLA-C*07:02	1	112	120	9	FANGFVVRI	FANGFVVRI	FANGFVVRI	0.250998	0.71
HLA-C*03:04	1	956	964	9	AGVGWTAGL	AGVGWTAGL	AGVGWTAGL	0.220919	0.71
HLA-C*03:03	1	956	964	9	AGVGWTAGL	AGVGWTAGL	AGVGWTAGL	0.220919	0.71
HLA-C*03:04	1	707	715	9	LQTPVGCVL	LQTPVGCVL	LQTPVGCVL	0.220908	0.71
HLA-C*03:03	1	707	715	9	LQTPVGCVL	LQTPVGCVL	LQTPVGCVL	0.220908	0.71
HLA-A*30:01	1	139	147	9	TIRKIYPAF	TIRKIYPAF	TIRKIYPAF	0.210795	0.71
HLA-C*06:02	1	409	417	9	YNLTKLLSL	YNLTKLLSL	YNLTKLLSL	0.178098	0.71
HLA-C*06:02	1	865	873	9	FGGDFNLTL	FGGDFNLTL	FGGDFNLTL	0.177766	0.71
HLA-C*01:02	1	609	617	9	YGVSGRGVF	YGVSGRGVF	YGVSGRGVF	0.135924	0.71
HLA-C*08:01	1	409	417	9	YNLTKLLSL	YNLTKLLSL	YNLTKLLSL	0.133563	0.71
HLA-C*08:01	1	1129	1137	9	NAPNGLYFM	NAPNGLYFM	NAPNGLYFM	0.133281	0.71
HLA-C*04:01	1	171	179	9	LLPDGCGTL	LLPDGCGTL	LLPDGCGTL	0.120533	0.71
HLA-A*24:02	1	313	321	9	FYVYKLQPL	FYVYKLQPL	FYVYKLQPL	0.306098	0.72
HLA-A*24:02	1	634	642	9	AYQNLVGYY	AYQNLVGYY	AYQNLVGYY	0.303797	0.72
HLA-C*07:02	1	258	266	9	QTAQGVHLF	QTAQGVHLF	QTAQGVHLF	0.248698	0.72
HLA-C*03:04	1	749	757	9	SVRSVPGEM	SVRSVPGEM	SVRSVPGEM	0.216178	0.72
HLA-C*03:03	1	749	757	9	SVRSVPGEM	SVRSVPGEM	SVRSVPGEM	0.216178	0.72
HLA-C*01:02	1	1128	1136	9	VNAPNGLYF	VNAPNGLYF	VNAPNGLYF	0.133328	0.72
HLA-C*08:01	1	101	109	9	FVANYSQDV	FVANYSQDV	FVANYSQDV	0.132482	0.72
HLA-B*46:01	1	1108	1116	9	KAQSKRSGF	KAQSKRSGF	KAQSKRSGF	0.01534	0.72
HLA-A*11:01	1	1184	1192	9	WSYTGSSFY	WSYTGSSFY	WSYTGSSFY	0.3024	0.73
HLA-B*40:01	1	251	259	9	LEWFGITQT	LEWFGITQT	LEWFGITQT	0.274293	0.73
HLA-C*07:02	1	1251	1259	9	SLTQINTTL	SLTQINTTL	SLTQINTTL	0.246305	0.73
HLA-C*07:02	1	156	164	9	FSDGKMGRF	FSDGKMGRF	FSDGKMGRF	0.246007	0.73
HLA-B*13:02	1	229	237	9	KEYFNLRNC	KEYFNLRNC	KEYFNLRNC	0.188722	0.73
HLA-B*13:02	1	248	256	9	DEILEWFGI	DEILEWFGI	DEILEWFGI	0.188606	0.73
HLA-B*13:02	1	780	788	9	LSIPTNFSF	LSIPTNFSF	LSIPTNFSF	0.187165	0.73
HLA-C*06:02	1	920	928	9	ARDLICAQY	ARDLICAQY	ARDLICAQY	0.17422	0.73
HLA-C*08:01	1	1128	1136	9	VNAPNGLYF	VNAPNGLYF	VNAPNGLYF	0.131684	0.73
HLA-C*08:01	1	433	441	9	IASNCYSSL	IASNCYSSL	IASNCYSSL	0.131495	0.73
HLA-C*08:01	1	310	318	9	WAAFYVYKL	WAAFYVYKL	WAAFYVYKL	0.130071	0.73
HLA-C*04:01	1	1203	1211	9	KYVAPQVTY	KYVAPQVTY	KYVAPQVTY	0.118301	0.73
HLA-C*04:01	1	1275	1283	9	ALNESYIDL	ALNESYIDL	ALNESYIDL	0.118056	0.73
HLA-C*04:01	1	1215	1223	9	STNLPPPLL	STNLPPPLL	STNLPPPLL	0.117549	0.73
HLA-B*46:01	1	627	635	9	QQRFVYDAY	QQRFVYDAY	QQRFVYDAY	0.015141	0.73
HLA-A*02:01	1	714	722	9	VLGLVNSSL	VLGLVNSSL	VLGLVNSSL	0.314704	0.74
HLA-A*11:01	1	308	316	9	KAWAAFYVY	KAWAAFYVY	KAWAAFYVY	0.300615	0.74
HLA-C*06:02	1	156	164	9	FSDGKMGRF	FSDGKMGRF	FSDGKMGRF	0.171925	0.74
HLA-C*06:02	1	540	548	9	YYRKQLSPL	YYRKQLSPL	YYRKQLSPL	0.170555	0.74
HLA-C*01:02	1	139	147	9	TIRKIYPAF	TIRKIYPAF	TIRKIYPAF	0.129671	0.74
HLA-C*01:02	1	1214	1222	9	ISTNLPPPL	ISTNLPPPL	ISTNLPPPL	0.129669	0.74
HLA-C*01:02	1	559	567	9	STVAMTEQL	STVAMTEQL	STVAMTEQL	0.129547	0.74
HLA-C*01:02	1	1141	1149	9	YYPSNHIEV	YYPSNHIEV	YYPSNHIEV	0.129414	0.74
HLA-C*08:01	1	898	906	9	VTIADPGYM	VTIADPGYM	VTIADPGYM	0.128093	0.74
HLA-B*46:01	1	315	323	9	VYKLQPLTF	VYKLQPLTF	VYKLQPLTF	0.015003	0.74
HLA-A*11:01	1	655	663	9	VSVPVSVIY	VSVPVSVIY	VSVPVSVIY	0.299218	0.75
HLA-B*13:02	1	246	254	9	TEDEILEWF	TEDEILEWF	TEDEILEWF	0.18512	0.75
HLA-B*13:02	1	1189	1197	9	SSFYAPEPI	SSFYAPEPI	SSFYAPEPI	0.185066	0.75
HLA-B*13:02	1	1038	1046	9	SELSNTFGA	SELSNTFGA	SELSNTFGA	0.184574	0.75
HLA-B*13:02	1	480	488	9	ILATVPHNL	ILATVPHNL	ILATVPHNL	0.184169	0.75
HLA-C*01:02	1	258	266	9	QTAQGVHLF	QTAQGVHLF	QTAQGVHLF	0.129115	0.75
HLA-C*01:02	1	760	768	9	ASIAFNHPI	ASIAFNHPI	ASIAFNHPI	0.128493	0.75
HLA-C*08:01	1	1268	1276	9	SLQQVVKAL	SLQQVVKAL	SLQQVVKAL	0.127336	0.75
HLA-C*08:01	1	450	458	9	LSMKSDLSV	LSMKSDLSV	LSMKSDLSV	0.127046	0.75
HLA-B*46:01	1	1000	1008	9	KFNQALGAM	KFNQALGAM	KFNQALGAM	0.014746	0.75
HLA-B*40:01	1	512	520	9	TEVPQLVNA	TEVPQLVNA	TEVPQLVNA	0.258923	0.76
HLA-C*03:04	1	292	300	9	YYSIIPHSI	YYSIIPHSI	YYSIIPHSI	0.206094	0.76
HLA-C*03:03	1	292	300	9	YYSIIPHSI	YYSIIPHSI	YYSIIPHSI	0.206094	0.76
HLA-B*13:02	1	42	50	9	KTWPRPIDV	KTWPRPIDV	KTWPRPIDV	0.182916	0.76
HLA-C*04:01	1	787	795	9	SFGVTQEYI	SFGVTQEYI	SFGVTQEYI	0.113858	0.76
HLA-C*04:01	1	1251	1259	9	SLTQINTTL	SLTQINTTL	SLTQINTTL	0.113658	0.76
HLA-C*07:02	1	1184	1192	9	WSYTGSSFY	WSYTGSSFY	WSYTGSSFY	0.23768	0.77
HLA-B*13:02	1	707	715	9	LQTPVGCVL	LQTPVGCVL	LQTPVGCVL	0.180747	0.77
HLA-C*08:01	1	1291	1299	9	YYNKWPWYI	YYNKWPWYI	YYNKWPWYI	0.125034	0.77
HLA-B*46:01	1	1241	1249	9	NVSTSIPNF	NVSTSIPNF	NVSTSIPNF	0.014042	0.77
HLA-A*24:02	1	522	530	9	QYSPCVSIV	QYSPCVSIV	QYSPCVSIV	0.28589	0.78
HLA-A*24:02	1	861	869	9	IIPGFGGDF	IIPGFGGDF	IIPGFGGDF	0.285477	0.78
HLA-C*03:04	1	258	266	9	QTAQGVHLF	QTAQGVHLF	QTAQGVHLF	0.203865	0.78
HLA-C*03:03	1	258	266	9	QTAQGVHLF	QTAQGVHLF	QTAQGVHLF	0.203865	0.78
HLA-A*30:01	1	854	862	9	KSSQSSPII	KSSQSSPII	KSSQSSPII	0.20071	0.78
HLA-C*06:02	1	1025	1033	9	AVNNNAQAL	AVNNNAQAL	AVNNNAQAL	0.164776	0.78
HLA-C*01:02	1	749	757	9	SVRSVPGEM	SVRSVPGEM	SVRSVPGEM	0.125453	0.78
HLA-C*01:02	1	172	180	9	LPDGCGTLL	LPDGCGTLL	LPDGCGTLL	0.12458	0.78
HLA-A*02:01	1	1126	1134	9	FVVNAPNGL	FVVNAPNGL	FVVNAPNGL	0.285364	0.79
HLA-C*07:02	1	77	85	9	YQGDHGDMY	YQGDHGDMY	YQGDHGDMY	0.232801	0.79
HLA-C*03:04	1	465	473	9	SQFNYKQSF	SQFNYKQSF	SQFNYKQSF	0.201549	0.79
HLA-C*03:03	1	465	473	9	SQFNYKQSF	SQFNYKQSF	SQFNYKQSF	0.201549	0.79
HLA-A*30:01	1	50	58	9	VSKADGIIY	VSKADGIIY	VSKADGIIY	0.199996	0.79
HLA-C*06:02	1	1244	1252	9	TSIPNFGSL	TSIPNFGSL	TSIPNFGSL	0.162413	0.79
HLA-C*08:01	1	707	715	9	LQTPVGCVL	LQTPVGCVL	LQTPVGCVL	0.12037	0.79
HLA-A*11:01	1	569	577	9	MGFGITVQY	MGFGITVQY	MGFGITVQY	0.282991	0.8
HLA-A*24:02	1	576	584	9	QYGTDTNSV	QYGTDTNSV	QYGTDTNSV	0.279111	0.8
HLA-C*03:04	1	1079	1087	9	NAFVAQQLV	NAFVAQQLV	NAFVAQQLV	0.198554	0.8
HLA-C*03:03	1	1079	1087	9	NAFVAQQLV	NAFVAQQLV	NAFVAQQLV	0.198554	0.8
HLA-C*06:02	1	1036	1044	9	LASELSNTF	LASELSNTF	LASELSNTF	0.161389	0.8
HLA-C*08:01	1	631	639	9	VYDAYQNLV	VYDAYQNLV	VYDAYQNLV	0.120161	0.8
HLA-C*08:01	1	1079	1087	9	NAFVAQQLV	NAFVAQQLV	NAFVAQQLV	0.120152	0.8
HLA-B*46:01	1	1204	1212	9	YVAPQVTYQ	YVAPQVTYQ	YVAPQVTYQ	0.013516	0.8
HLA-A*11:01	1	758	766	9	RLASIAFNH	RLASIAFNH	RLASIAFNH	0.27802	0.81
HLA-A*02:01	1	1122	1130	9	HIVSFVVNA	HIVSFVVNA	HIVSFVVNA	0.276464	0.81
HLA-A*30:01	1	482	490	9	ATVPHNLTT	ATVPHNLTT	ATVPHNLTT	0.196064	0.81
HLA-C*06:02	1	631	639	9	VYDAYQNLV	VYDAYQNLV	VYDAYQNLV	0.160703	0.81
HLA-C*01:02	1	1291	1299	9	YYNKWPWYI	YYNKWPWYI	YYNKWPWYI	0.120036	0.81
HLA-A*11:01	1	683	691	9	SSTMSQYSR	SSTMSQYSR	SSTMSQYSR	0.275304	0.82
HLA-A*24:02	1	2	10	9	IHSVFLLMF	IHSVFLLMF	IHSVFLLMF	0.272336	0.82
HLA-A*24:02	1	472	480	9	SFSNPTCLI	SFSNPTCLI	SFSNPTCLI	0.268818	0.82
HLA-A*30:01	1	1127	1135	9	VVNAPNGLY	VVNAPNGLY	VVNAPNGLY	0.193658	0.82
HLA-B*13:02	1	1258	1266	9	TLLDLTYEM	TLLDLTYEM	TLLDLTYEM	0.173828	0.82
HLA-C*06:02	1	18	26	9	YVDVGPDSV	YVDVGPDSV	YVDVGPDSV	0.158025	0.82
HLA-C*01:02	1	1172	1180	9	FIKTNNTRI	FIKTNNTRI	FIKTNNTRI	0.11919	0.82
HLA-C*01:02	1	1142	1150	9	YPSNHIEVV	YPSNHIEVV	YPSNHIEVV	0.118364	0.82
HLA-C*01:02	1	933	941	9	KVLPPLMDV	KVLPPLMDV	KVLPPLMDV	0.118023	0.82
HLA-C*01:02	1	224	232	9	SLNSFKEYF	SLNSFKEYF	SLNSFKEYF	0.11788	0.82
HLA-C*08:01	1	794	802	9	YIQTTIQKV	YIQTTIQKV	YIQTTIQKV	0.116218	0.82
HLA-C*08:01	1	506	514	9	LLSDDRTEV	LLSDDRTEV	LLSDDRTEV	0.11588	0.82
HLA-B*46:01	1	1231	1239	9	FQDELDEFF	FQDELDEFF	FQDELDEFF	0.013334	0.82
HLA-A*11:01	1	720	728	9	SSLFVEDCK	SSLFVEDCK	SSLFVEDCK	0.274057	0.83
HLA-A*11:01	1	533	541	9	TVWEDGDYY	TVWEDGDYY	TVWEDGDYY	0.27294	0.83
HLA-C*07:02	1	640	648	9	GYYSDDGNY	GYYSDDGNY	GYYSDDGNY	0.225673	0.83
HLA-C*03:04	1	358	366	9	SGVYSVSSF	SGVYSVSSF	SGVYSVSSF	0.19265	0.83
HLA-C*03:03	1	358	366	9	SGVYSVSSF	SGVYSVSSF	SGVYSVSSF	0.19265	0.83
HLA-A*33:03	1	309	317	9	AWAAFYVYK	AWAAFYVYK	AWAAFYVYK	0.17411	0.83
HLA-C*06:02	1	77	85	9	YQGDHGDMY	YQGDHGDMY	YQGDHGDMY	0.156211	0.83
HLA-C*04:01	1	498	506	9	SYINKCSRL	SYINKCSRL	SYINKCSRL	0.106401	0.83
HLA-B*46:01	1	1215	1223	9	STNLPPPLL	STNLPPPLL	STNLPPPLL	0.013197	0.83
HLA-A*02:01	1	926	934	9	AQYVAGYKV	AQYVAGYKV	AQYVAGYKV	0.263059	0.84
HLA-B*40:01	1	755	763	9	GEMRLASIA	GEMRLASIA	GEMRLASIA	0.230467	0.84
HLA-C*07:02	1	751	759	9	RSVPGEMRL	RSVPGEMRL	RSVPGEMRL	0.223761	0.84
HLA-B*13:02	1	1284	1292	9	KELGNYTYY	KELGNYTYY	KELGNYTYY	0.171864	0.84
HLA-C*01:02	1	231	239	9	YFNLRNCTF	YFNLRNCTF	YFNLRNCTF	0.116975	0.84
HLA-C*08:01	1	85	93	9	YVYSAGHAT	YVYSAGHAT	YVYSAGHAT	0.114278	0.84
HLA-C*08:01	1	1141	1149	9	YYPSNHIEV	YYPSNHIEV	YYPSNHIEV	0.113342	0.84
HLA-C*04:01	1	1126	1134	9	FVVNAPNGL	FVVNAPNGL	FVVNAPNGL	0.105016	0.84
HLA-B*46:01	1	559	567	9	STVAMTEQL	STVAMTEQL	STVAMTEQL	0.01301	0.84
HLA-A*02:01	1	416	424	9	SLFSVNDFT	SLFSVNDFT	SLFSVNDFT	0.260048	0.85
HLA-B*40:01	1	567	575	9	LQMGFGITV	LQMGFGITV	LQMGFGITV	0.228798	0.85
HLA-C*03:04	1	1	9	9	MIHSVFLLM	MIHSVFLLM	MIHSVFLLM	0.188526	0.85
HLA-C*03:03	1	1	9	9	MIHSVFLLM	MIHSVFLLM	MIHSVFLLM	0.188526	0.85
HLA-A*30:01	1	1108	1116	9	KAQSKRSGF	KAQSKRSGF	KAQSKRSGF	0.187979	0.85
HLA-C*08:01	1	609	617	9	YGVSGRGVF	YGVSGRGVF	YGVSGRGVF	0.112509	0.85
HLA-B*46:01	1	116	124	9	FVVRIGAAA	FVVRIGAAA	FVVRIGAAA	0.012902	0.85
HLA-B*46:01	1	640	648	9	GYYSDDGNY	GYYSDDGNY	GYYSDDGNY	0.012898	0.85
HLA-B*46:01	1	1252	1260	9	LTQINTTLL	LTQINTTLL	LTQINTTLL	0.012892	0.85
HLA-B*46:01	1	1118	1126	9	GQGTHIVSF	GQGTHIVSF	GQGTHIVSF	0.012779	0.85
HLA-C*07:02	1	857	865	9	QSSPIIPGF	QSSPIIPGF	QSSPIIPGF	0.220419	0.86
HLA-C*03:04	1	1090	1098	9	ESAALSAQL	ESAALSAQL	ESAALSAQL	0.187729	0.86
HLA-C*03:03	1	1090	1098	9	ESAALSAQL	ESAALSAQL	ESAALSAQL	0.187729	0.86
HLA-C*06:02	1	780	788	9	LSIPTNFSF	LSIPTNFSF	LSIPTNFSF	0.151951	0.86
HLA-C*06:02	1	1139	1147	9	VGYYPSNHI	VGYYPSNHI	VGYYPSNHI	0.151169	0.86
HLA-C*06:02	1	217	225	9	GNYNRNASL	GNYNRNASL	GNYNRNASL	0.151105	0.86
HLA-C*08:01	1	563	571	9	MTEQLQMGF	MTEQLQMGF	MTEQLQMGF	0.111773	0.86
HLA-C*08:01	1	316	324	9	YKLQPLTFL	YKLQPLTFL	YKLQPLTFL	0.110698	0.86
HLA-C*08:01	1	930	938	9	AGYKVLPPL	AGYKVLPPL	AGYKVLPPL	0.11064	0.86
HLA-C*04:01	1	1290	1298	9	TYYNKWPWY	TYYNKWPWY	TYYNKWPWY	0.101924	0.86
HLA-B*46:01	1	1238	1246	9	FFKNVSTSI	FFKNVSTSI	FFKNVSTSI	0.012753	0.86
HLA-B*46:01	1	666	674	9	ETKTHATLF	ETKTHATLF	ETKTHATLF	0.012586	0.86
HLA-A*11:01	1	491	499	9	ITKPLKYSY	ITKPLKYSY	ITKPLKYSY	0.257315	0.87
HLA-A*30:01	1	1324	1332	9	GTNCMGKLK	GTNCMGKLK	GTNCMGKLK	0.186797	0.87
HLA-A*30:01	1	1088	1096	9	RSESAALSA	RSESAALSA	RSESAALSA	0.186697	0.87
HLA-A*30:01	1	979	987	9	RLNGVGITQ	RLNGVGITQ	RLNGVGITQ	0.18629	0.87
HLA-A*30:01	1	395	403	9	QVYNFKRLV	QVYNFKRLV	QVYNFKRLV	0.185745	0.87
HLA-C*03:04	1	615	623	9	GVFQNCTAV	GVFQNCTAV	GVFQNCTAV	0.185692	0.87
HLA-C*03:03	1	615	623	9	GVFQNCTAV	GVFQNCTAV	GVFQNCTAV	0.185692	0.87
HLA-C*03:04	1	1165	1173	9	IAPVNGYFI	IAPVNGYFI	IAPVNGYFI	0.18444	0.87
HLA-C*03:03	1	1165	1173	9	IAPVNGYFI	IAPVNGYFI	IAPVNGYFI	0.18444	0.87
HLA-C*01:02	1	898	906	9	VTIADPGYM	VTIADPGYM	VTIADPGYM	0.113873	0.87
HLA-A*11:01	1	309	317	9	AWAAFYVYK	AWAAFYVYK	AWAAFYVYK	0.256304	0.88
HLA-C*03:04	1	1278	1286	9	ESYIDLKEL	ESYIDLKEL	ESYIDLKEL	0.182319	0.88
HLA-C*03:03	1	1278	1286	9	ESYIDLKEL	ESYIDLKEL	ESYIDLKEL	0.182319	0.88
HLA-C*03:04	1	553	561	9	WLVASGSTV	WLVASGSTV	WLVASGSTV	0.182164	0.88
HLA-C*03:03	1	553	561	9	WLVASGSTV	WLVASGSTV	WLVASGSTV	0.182164	0.88
HLA-B*13:02	1	921	929	9	RDLICAQYV	RDLICAQYV	RDLICAQYV	0.167509	0.88
HLA-C*01:02	1	506	514	9	LLSDDRTEV	LLSDDRTEV	LLSDDRTEV	0.113391	0.88
HLA-B*46:01	1	245	253	9	ITEDEILEW	ITEDEILEW	ITEDEILEW	0.012305	0.88
HLA-C*07:02	1	699	707	9	RRDSTYGPL	RRDSTYGPL	RRDSTYGPL	0.216149	0.89
HLA-C*07:02	1	270	278	9	YVDLYGGNM	YVDLYGGNM	YVDLYGGNM	0.215941	0.89
HLA-C*03:04	1	279	287	9	FQFATLPVY	FQFATLPVY	FQFATLPVY	0.179059	0.89
HLA-C*03:03	1	279	287	9	FQFATLPVY	FQFATLPVY	FQFATLPVY	0.179059	0.89
HLA-C*06:02	1	689	697	9	YSRSTRSML	YSRSTRSML	YSRSTRSML	0.147552	0.89
HLA-C*01:02	1	845	853	9	SVRNLFASV	SVRNLFASV	SVRNLFASV	0.112821	0.89
HLA-C*01:02	1	396	404	9	VYNFKRLVF	VYNFKRLVF	VYNFKRLVF	0.112713	0.89
HLA-C*01:02	1	1	9	9	MIHSVFLLM	MIHSVFLLM	MIHSVFLLM	0.112484	0.89
HLA-C*08:01	1	226	234	9	NSFKEYFNL	NSFKEYFNL	NSFKEYFNL	0.107328	0.89
HLA-C*04:01	1	336	344	9	AIDCGFNDL	AIDCGFNDL	AIDCGFNDL	0.099419	0.89
HLA-A*02:01	1	615	623	9	GVFQNCTAV	GVFQNCTAV	GVFQNCTAV	0.246866	0.9
HLA-A*24:02	1	1342	1350	9	EYDLEPHKV	EYDLEPHKV	EYDLEPHKV	0.239935	0.9
HLA-A*24:02	1	787	795	9	SFGVTQEYI	SFGVTQEYI	SFGVTQEYI	0.239598	0.9
HLA-A*24:02	1	459	467	9	SSAGPISQF	SSAGPISQF	SSAGPISQF	0.239495	0.9
HLA-C*08:01	1	521	529	9	NQYSPCVSI	NQYSPCVSI	NQYSPCVSI	0.106309	0.9
HLA-B*46:01	1	861	869	9	IIPGFGGDF	IIPGFGGDF	IIPGFGGDF	0.012016	0.9
HLA-B*46:01	1	590	598	9	FANDTKIAS	FANDTKIAS	FANDTKIAS	0.011999	0.9
HLA-B*46:01	1	567	575	9	LQMGFGITV	LQMGFGITV	LQMGFGITV	0.01196	0.9
HLA-A*24:02	1	857	865	9	QSSPIIPGF	QSSPIIPGF	QSSPIIPGF	0.238228	0.91
HLA-A*30:01	1	223	231	9	ASLNSFKEY	ASLNSFKEY	ASLNSFKEY	0.17969	0.91
HLA-B*13:02	1	1022	1030	9	VQDAVNNNA	VQDAVNNNA	VQDAVNNNA	0.164593	0.91
HLA-C*01:02	1	947	955	9	YTSSLLGSI	YTSSLLGSI	YTSSLLGSI	0.11073	0.91
HLA-C*01:02	1	336	344	9	AIDCGFNDL	AIDCGFNDL	AIDCGFNDL	0.110494	0.91
HLA-C*01:02	1	444	452	9	DYFSYPLSM	DYFSYPLSM	DYFSYPLSM	0.11014	0.91
HLA-C*08:01	1	791	799	9	TQEYIQTTI	TQEYIQTTI	TQEYIQTTI	0.105366	0.91
HLA-B*46:01	1	947	955	9	YTSSLLGSI	YTSSLLGSI	YTSSLLGSI	0.01179	0.91
HLA-B*46:01	1	1129	1137	9	NAPNGLYFM	NAPNGLYFM	NAPNGLYFM	0.011789	0.91
HLA-B*46:01	1	148	156	9	MLGSSVGNF	MLGSSVGNF	MLGSSVGNF	0.011694	0.91
HLA-B*46:01	1	110	118	9	KQFANGFVV	KQFANGFVV	KQFANGFVV	0.011592	0.91
HLA-A*24:02	1	1302	1310	9	GFIAGLVAL	GFIAGLVAL	GFIAGLVAL	0.233747	0.92
HLA-B*13:02	1	1052	1060	9	GDIIQRLDV	GDIIQRLDV	GDIIQRLDV	0.164051	0.92
HLA-C*06:02	1	1258	1266	9	TLLDLTYEM	TLLDLTYEM	TLLDLTYEM	0.144883	0.92
HLA-B*46:01	1	841	849	9	RQDDSVRNL	RQDDSVRNL	RQDDSVRNL	0.01155	0.92
HLA-A*11:01	1	691	699	9	RSTRSMLKR	RSTRSMLKR	RSTRSMLKR	0.241112	0.93
HLA-A*11:01	1	221	229	9	RNASLNSFK	RNASLNSFK	RNASLNSFK	0.240792	0.93
HLA-C*07:02	1	31	39	9	IEVDIQQTF	IEVDIQQTF	IEVDIQQTF	0.208987	0.93
HLA-C*07:02	1	1215	1223	9	STNLPPPLL	STNLPPPLL	STNLPPPLL	0.207545	0.93
HLA-C*03:04	1	499	507	9	YINKCSRLL	YINKCSRLL	YINKCSRLL	0.17535	0.93
HLA-C*03:03	1	499	507	9	YINKCSRLL	YINKCSRLL	YINKCSRLL	0.17535	0.93
HLA-C*03:04	1	1172	1180	9	FIKTNNTRI	FIKTNNTRI	FIKTNNTRI	0.175042	0.93
HLA-C*03:03	1	1172	1180	9	FIKTNNTRI	FIKTNNTRI	FIKTNNTRI	0.175042	0.93
HLA-B*13:02	1	271	279	9	VDLYGGNMF	VDLYGGNMF	VDLYGGNMF	0.162433	0.93
HLA-C*01:02	1	409	417	9	YNLTKLLSL	YNLTKLLSL	YNLTKLLSL	0.108403	0.93
HLA-C*01:02	1	1227	1235	9	TGIDFQDEL	TGIDFQDEL	TGIDFQDEL	0.108349	0.93
HLA-A*02:01	1	617	625	9	FQNCTAVGV	FQNCTAVGV	FQNCTAVGV	0.234234	0.94
HLA-A*24:02	1	67	75	9	ITITYQGLF	ITITYQGLF	ITITYQGLF	0.228855	0.94
HLA-C*07:02	1	199	207	9	NSYTSFATY	NSYTSFATY	NSYTSFATY	0.206861	0.94
HLA-C*07:02	1	10	18	9	FLLTPTESY	FLLTPTESY	FLLTPTESY	0.206465	0.94
HLA-A*30:01	1	1086	1094	9	LVRSESAAL	LVRSESAAL	LVRSESAAL	0.176201	0.94
HLA-A*30:01	1	161	169	9	MGRFFNHTL	MGRFFNHTL	MGRFFNHTL	0.175402	0.94
HLA-B*13:02	1	1251	1259	9	SLTQINTTL	SLTQINTTL	SLTQINTTL	0.161843	0.94
HLA-A*33:03	1	839	847	9	NLRQDDSVR	NLRQDDSVR	NLRQDDSVR	0.155632	0.94
HLA-C*06:02	1	161	169	9	MGRFFNHTL	MGRFFNHTL	MGRFFNHTL	0.142869	0.94
HLA-C*06:02	1	391	399	9	GTPPQVYNF	GTPPQVYNF	GTPPQVYNF	0.142485	0.94
HLA-C*01:02	1	866	874	9	GGDFNLTLL	GGDFNLTLL	GGDFNLTLL	0.107503	0.94
HLA-C*01:02	1	1238	1246	9	FFKNVSTSI	FFKNVSTSI	FFKNVSTSI	0.107251	0.94
HLA-C*04:01	1	959	967	9	GWTAGLSSF	GWTAGLSSF	GWTAGLSSF	0.094879	0.94
HLA-C*07:02	1	489	497	9	TTITKPLKY	TTITKPLKY	TTITKPLKY	0.204246	0.95
HLA-C*03:04	1	110	118	9	KQFANGFVV	KQFANGFVV	KQFANGFVV	0.172126	0.95
HLA-C*03:03	1	110	118	9	KQFANGFVV	KQFANGFVV	KQFANGFVV	0.172126	0.95
HLA-B*13:02	1	997	1005	9	IANKFNQAL	IANKFNQAL	IANKFNQAL	0.1611	0.95
HLA-B*13:02	1	1047	1055	9	ISASIGDII	ISASIGDII	ISASIGDII	0.161057	0.95
HLA-B*13:02	1	871	879	9	LTLLEPVSI	LTLLEPVSI	LTLLEPVSI	0.160701	0.95
HLA-C*06:02	1	699	707	9	RRDSTYGPL	RRDSTYGPL	RRDSTYGPL	0.141504	0.95
HLA-C*08:01	1	171	179	9	LLPDGCGTL	LLPDGCGTL	LLPDGCGTL	0.099675	0.95
HLA-C*04:01	1	1183	1191	9	EWSYTGSSF	EWSYTGSSF	EWSYTGSSF	0.093992	0.95
HLA-C*04:01	1	465	473	9	SQFNYKQSF	SQFNYKQSF	SQFNYKQSF	0.093867	0.95
HLA-C*07:02	1	959	967	9	GWTAGLSSF	GWTAGLSSF	GWTAGLSSF	0.199736	0.96
HLA-C*01:02	1	358	366	9	SGVYSVSSF	SGVYSVSSF	SGVYSVSSF	0.1059	0.96
HLA-C*08:01	1	465	473	9	SQFNYKQSF	SQFNYKQSF	SQFNYKQSF	0.098829	0.96
HLA-C*04:01	1	931	939	9	GYKVLPPLM	GYKVLPPLM	GYKVLPPLM	0.093068	0.96
HLA-B*46:01	1	1	9	9	MIHSVFLLM	MIHSVFLLM	MIHSVFLLM	0.011022	0.96
HLA-B*46:01	1	845	853	9	SVRNLFASV	SVRNLFASV	SVRNLFASV	0.010918	0.96
HLA-A*24:02	1	282	290	9	ATLPVYDTI	ATLPVYDTI	ATLPVYDTI	0.223555	0.97
HLA-C*07:02	1	161	169	9	MGRFFNHTL	MGRFFNHTL	MGRFFNHTL	0.198369	0.97
HLA-C*01:02	1	794	802	9	YIQTTIQKV	YIQTTIQKV	YIQTTIQKV	0.105489	0.97
HLA-C*01:02	1	885	893	9	SARSAIEDL	SARSAIEDL	SARSAIEDL	0.105402	0.97
HLA-C*01:02	1	1210	1218	9	TYQNISTNL	TYQNISTNL	TYQNISTNL	0.105036	0.97
HLA-C*08:01	1	1014	1022	9	TTNEAFQKV	TTNEAFQKV	TTNEAFQKV	0.098126	0.97
HLA-C*04:01	1	391	399	9	GTPPQVYNF	GTPPQVYNF	GTPPQVYNF	0.092446	0.97
HLA-C*04:01	1	1070	1078	9	LINGRLTTL	LINGRLTTL	LINGRLTTL	0.092081	0.97
HLA-B*46:01	1	1268	1276	9	SLQQVVKAL	SLQQVVKAL	SLQQVVKAL	0.010753	0.97
HLA-B*46:01	1	897	905	9	KVTIADPGY	KVTIADPGY	KVTIADPGY	0.010752	0.97
HLA-B*46:01	1	1145	1153	9	NHIEVVSAY	NHIEVVSAY	NHIEVVSAY	0.010724	0.97
HLA-A*11:01	1	681	689	9	HISSTMSQY	HISSTMSQY	HISSTMSQY	0.228712	0.98
HLA-C*07:02	1	1129	1137	9	NAPNGLYFM	NAPNGLYFM	NAPNGLYFM	0.195338	0.98
HLA-C*03:04	1	527	535	9	VSIVPSTVW	VSIVPSTVW	VSIVPSTVW	0.164609	0.98
HLA-C*03:03	1	527	535	9	VSIVPSTVW	VSIVPSTVW	VSIVPSTVW	0.164609	0.98
HLA-C*03:04	1	506	514	9	LLSDDRTEV	LLSDDRTEV	LLSDDRTEV	0.164296	0.98
HLA-C*03:03	1	506	514	9	LLSDDRTEV	LLSDDRTEV	LLSDDRTEV	0.164296	0.98
HLA-C*06:02	1	751	759	9	RSVPGEMRL	RSVPGEMRL	RSVPGEMRL	0.138258	0.98
HLA-C*01:02	1	615	623	9	GVFQNCTAV	GVFQNCTAV	GVFQNCTAV	0.104445	0.98
HLA-B*46:01	1	1302	1310	9	GFIAGLVAL	GFIAGLVAL	GFIAGLVAL	0.0106	0.98
HLA-A*30:01	1	488	496	9	LTTITKPLK	LTTITKPLK	LTTITKPLK	0.170998	0.99
HLA-C*06:02	1	317	325	9	KLQPLTFLL	KLQPLTFLL	KLQPLTFLL	0.136439	0.99
HLA-C*04:01	1	1268	1276	9	SLQQVVKAL	SLQQVVKAL	SLQQVVKAL	0.090553	0.99
HLA-B*46:01	1	444	452	9	DYFSYPLSM	DYFSYPLSM	DYFSYPLSM	0.01053	0.99
HLA-B*46:01	1	132	140	9	ISPSTSATI	ISPSTSATI	ISPSTSATI	0.010447	0.99
HLA-A*24:02	1	480	488	9	ILATVPHNL	ILATVPHNL	ILATVPHNL	0.214894	1
HLA-C*03:04	1	521	529	9	NQYSPCVSI	NQYSPCVSI	NQYSPCVSI	0.158487	1
HLA-C*03:03	1	521	529	9	NQYSPCVSI	NQYSPCVSI	NQYSPCVSI	0.158487	1
HLA-C*06:02	1	688	696	9	QYSRSTRSM	QYSRSTRSM	QYSRSTRSM	0.13578	1
HLA-C*04:01	1	77	85	9	YQGDHGDMY	YQGDHGDMY	YQGDHGDMY	0.089767	1
HLA-B*46:01	1	31	39	9	IEVDIQQTF	IEVDIQQTF	IEVDIQQTF	0.010414	1
HLA-A*02:01	1	1070	1078	9	LINGRLTTL	LINGRLTTL	LINGRLTTL	0.209169	1.1
HLA-A*24:02	1	1192	1200	9	YAPEPITSL	YAPEPITSL	YAPEPITSL	0.20768	1.1
HLA-A*02:01	1	171	179	9	LLPDGCGTL	LLPDGCGTL	LLPDGCGTL	0.203083	1.1
HLA-A*02:01	1	323	331	9	FLLDFSVDG	FLLDFSVDG	FLLDFSVDG	0.202727	1.1
HLA-C*07:02	1	609	617	9	YGVSGRGVF	YGVSGRGVF	YGVSGRGVF	0.191982	1.1
HLA-C*07:02	1	265	273	9	LFSSRYVDL	LFSSRYVDL	LFSSRYVDL	0.186121	1.1
HLA-C*07:02	1	308	316	9	KAWAAFYVY	KAWAAFYVY	KAWAAFYVY	0.185435	1.1
HLA-C*07:02	1	42	50	9	KTWPRPIDV	KTWPRPIDV	KTWPRPIDV	0.184918	1.1
HLA-C*07:02	1	1268	1276	9	SLQQVVKAL	SLQQVVKAL	SLQQVVKAL	0.184809	1.1
HLA-C*07:02	1	1036	1044	9	LASELSNTF	LASELSNTF	LASELSNTF	0.181239	1.1
HLA-C*07:02	1	306	314	9	DRKAWAAFY	DRKAWAAFY	DRKAWAAFY	0.178877	1.1
HLA-A*30:01	1	199	207	9	NSYTSFATY	NSYTSFATY	NSYTSFATY	0.168112	1.1
HLA-A*30:01	1	660	668	9	SVIYDKETK	SVIYDKETK	SVIYDKETK	0.168022	1.1
HLA-A*30:01	1	569	577	9	MGFGITVQY	MGFGITVQY	MGFGITVQY	0.167343	1.1
HLA-A*30:01	1	1069	1077	9	RLINGRLTT	RLINGRLTT	RLINGRLTT	0.166624	1.1
HLA-A*30:01	1	1201	1209	9	NTKYVAPQV	NTKYVAPQV	NTKYVAPQV	0.166618	1.1
HLA-B*40:01	1	1118	1126	9	GQGTHIVSF	GQGTHIVSF	GQGTHIVSF	0.165257	1.1
HLA-A*30:01	1	282	290	9	ATLPVYDTI	ATLPVYDTI	ATLPVYDTI	0.164899	1.1
HLA-A*30:01	1	227	235	9	SFKEYFNLR	SFKEYFNLR	SFKEYFNLR	0.164361	1.1
HLA-A*30:01	1	110	118	9	KQFANGFVV	KQFANGFVV	KQFANGFVV	0.164133	1.1
HLA-A*30:01	1	262	270	9	GVHLFSSRY	GVHLFSSRY	GVHLFSSRY	0.161809	1.1
HLA-A*30:01	1	361	369	9	YSVSSFEAK	YSVSSFEAK	YSVSSFEAK	0.159668	1.1
HLA-C*03:04	1	409	417	9	YNLTKLLSL	YNLTKLLSL	YNLTKLLSL	0.154533	1.1
HLA-C*03:03	1	409	417	9	YNLTKLLSL	YNLTKLLSL	YNLTKLLSL	0.154533	1.1
HLA-B*13:02	1	276	284	9	GNMFQFATL	GNMFQFATL	GNMFQFATL	0.154276	1.1
HLA-C*03:04	1	226	234	9	NSFKEYFNL	NSFKEYFNL	NSFKEYFNL	0.153819	1.1
HLA-C*03:03	1	226	234	9	NSFKEYFNL	NSFKEYFNL	NSFKEYFNL	0.153819	1.1
HLA-B*13:02	1	251	259	9	LEWFGITQT	LEWFGITQT	LEWFGITQT	0.153315	1.1
HLA-C*03:04	1	596	604	9	IASQLGNCV	IASQLGNCV	IASQLGNCV	0.151923	1.1
HLA-C*03:03	1	596	604	9	IASQLGNCV	IASQLGNCV	IASQLGNCV	0.151923	1.1
HLA-C*03:04	1	569	577	9	MGFGITVQY	MGFGITVQY	MGFGITVQY	0.151822	1.1
HLA-C*03:03	1	569	577	9	MGFGITVQY	MGFGITVQY	MGFGITVQY	0.151822	1.1
HLA-C*03:04	1	116	124	9	FVVRIGAAA	FVVRIGAAA	FVVRIGAAA	0.150837	1.1
HLA-C*03:03	1	116	124	9	FVVRIGAAA	FVVRIGAAA	FVVRIGAAA	0.150837	1.1
HLA-C*03:04	1	655	663	9	VSVPVSVIY	VSVPVSVIY	VSVPVSVIY	0.149817	1.1
HLA-C*03:03	1	655	663	9	VSVPVSVIY	VSVPVSVIY	VSVPVSVIY	0.149817	1.1
HLA-B*13:02	1	163	171	9	RFFNHTLVL	RFFNHTLVL	RFFNHTLVL	0.149748	1.1
HLA-B*13:02	1	395	403	9	QVYNFKRLV	QVYNFKRLV	QVYNFKRLV	0.149712	1.1
HLA-B*13:02	1	962	970	9	AGLSSFAAI	AGLSSFAAI	AGLSSFAAI	0.149538	1.1
HLA-C*03:04	1	794	802	9	YIQTTIQKV	YIQTTIQKV	YIQTTIQKV	0.149495	1.1
HLA-C*03:03	1	794	802	9	YIQTTIQKV	YIQTTIQKV	YIQTTIQKV	0.149495	1.1
HLA-C*03:04	1	1275	1283	9	ALNESYIDL	ALNESYIDL	ALNESYIDL	0.149172	1.1
HLA-C*03:03	1	1275	1283	9	ALNESYIDL	ALNESYIDL	ALNESYIDL	0.149172	1.1
HLA-C*03:04	1	1129	1137	9	NAPNGLYFM	NAPNGLYFM	NAPNGLYFM	0.148403	1.1
HLA-C*03:03	1	1129	1137	9	NAPNGLYFM	NAPNGLYFM	NAPNGLYFM	0.148403	1.1
HLA-B*13:02	1	965	973	9	SSFAAIPFA	SSFAAIPFA	SSFAAIPFA	0.146572	1.1
HLA-C*03:04	1	171	179	9	LLPDGCGTL	LLPDGCGTL	LLPDGCGTL	0.144546	1.1
HLA-C*03:03	1	171	179	9	LLPDGCGTL	LLPDGCGTL	LLPDGCGTL	0.144546	1.1
HLA-C*03:04	1	316	324	9	YKLQPLTFL	YKLQPLTFL	YKLQPLTFL	0.144544	1.1
HLA-C*03:03	1	316	324	9	YKLQPLTFL	YKLQPLTFL	YKLQPLTFL	0.144544	1.1
HLA-A*33:03	1	491	499	9	ITKPLKYSY	ITKPLKYSY	ITKPLKYSY	0.144301	1.1
HLA-C*03:04	1	1014	1022	9	TTNEAFQKV	TTNEAFQKV	TTNEAFQKV	0.142326	1.1
HLA-C*03:03	1	1014	1022	9	TTNEAFQKV	TTNEAFQKV	TTNEAFQKV	0.142326	1.1
HLA-C*03:04	1	199	207	9	NSYTSFATY	NSYTSFATY	NSYTSFATY	0.142108	1.1
HLA-C*03:03	1	199	207	9	NSYTSFATY	NSYTSFATY	NSYTSFATY	0.142108	1.1
HLA-C*03:04	1	943	951	9	MEAAYTSSL	MEAAYTSSL	MEAAYTSSL	0.14189	1.1
HLA-C*03:03	1	943	951	9	MEAAYTSSL	MEAAYTSSL	MEAAYTSSL	0.14189	1.1
HLA-A*33:03	1	569	577	9	MGFGITVQY	MGFGITVQY	MGFGITVQY	0.140347	1.1
HLA-A*33:03	1	771	779	9	DQLNSSYFK	DQLNSSYFK	DQLNSSYFK	0.136293	1.1
HLA-C*06:02	1	1127	1135	9	VVNAPNGLY	VVNAPNGLY	VVNAPNGLY	0.134513	1.1
HLA-A*33:03	1	63	71	9	TYSNITITY	TYSNITITY	TYSNITITY	0.134384	1.1
HLA-A*33:03	1	213	221	9	DCSDGNYNR	DCSDGNYNR	DCSDGNYNR	0.134259	1.1
HLA-C*06:02	1	970	978	9	IPFAQSIFY	IPFAQSIFY	IPFAQSIFY	0.129904	1.1
HLA-C*06:02	1	104	112	9	NYSQDVKQF	NYSQDVKQF	NYSQDVKQF	0.129704	1.1
HLA-C*06:02	1	927	935	9	QYVAGYKVL	QYVAGYKVL	QYVAGYKVL	0.127561	1.1
HLA-C*06:02	1	972	980	9	FAQSIFYRL	FAQSIFYRL	FAQSIFYRL	0.126521	1.1
HLA-C*06:02	1	567	575	9	LQMGFGITV	LQMGFGITV	LQMGFGITV	0.125957	1.1
HLA-C*06:02	1	633	641	9	DAYQNLVGY	DAYQNLVGY	DAYQNLVGY	0.125609	1.1
HLA-C*01:02	1	1047	1055	9	ISASIGDII	ISASIGDII	ISASIGDII	0.102176	1.1
HLA-C*01:02	1	989	997	9	VLSENQKLI	VLSENQKLI	VLSENQKLI	0.101695	1.1
HLA-C*01:02	1	1302	1310	9	GFIAGLVAL	GFIAGLVAL	GFIAGLVAL	0.099565	1.1
HLA-C*01:02	1	861	869	9	IIPGFGGDF	IIPGFGGDF	IIPGFGGDF	0.097579	1.1
HLA-C*01:02	1	101	109	9	FVANYSQDV	FVANYSQDV	FVANYSQDV	0.096761	1.1
HLA-C*01:02	1	631	639	9	VYDAYQNLV	VYDAYQNLV	VYDAYQNLV	0.096477	1.1
HLA-C*01:02	1	450	458	9	LSMKSDLSV	LSMKSDLSV	LSMKSDLSV	0.096078	1.1
HLA-C*08:01	1	887	895	9	RSAIEDLLF	RSAIEDLLF	RSAIEDLLF	0.095041	1.1
HLA-C*01:02	1	85	93	9	YVYSAGHAT	YVYSAGHAT	YVYSAGHAT	0.094808	1.1
HLA-C*08:01	1	956	964	9	AGVGWTAGL	AGVGWTAGL	AGVGWTAGL	0.094324	1.1
HLA-C*08:01	1	336	344	9	AIDCGFNDL	AIDCGFNDL	AIDCGFNDL	0.094067	1.1
HLA-C*08:01	1	1302	1310	9	GFIAGLVAL	GFIAGLVAL	GFIAGLVAL	0.093871	1.1
HLA-C*08:01	1	569	577	9	MGFGITVQY	MGFGITVQY	MGFGITVQY	0.09007	1.1
HLA-C*08:01	1	926	934	9	AQYVAGYKV	AQYVAGYKV	AQYVAGYKV	0.089	1.1
HLA-C*04:01	1	39	47	9	FFDKTWPRP	FFDKTWPRP	FFDKTWPRP	0.088476	1.1
HLA-C*04:01	1	563	571	9	MTEQLQMGF	MTEQLQMGF	MTEQLQMGF	0.088417	1.1
HLA-C*04:01	1	1036	1044	9	LASELSNTF	LASELSNTF	LASELSNTF	0.088355	1.1
HLA-C*04:01	1	634	642	9	AYQNLVGYY	AYQNLVGYY	AYQNLVGYY	0.087766	1.1
HLA-C*08:01	1	615	623	9	GVFQNCTAV	GVFQNCTAV	GVFQNCTAV	0.086676	1.1
HLA-C*04:01	1	31	39	9	IEVDIQQTF	IEVDIQQTF	IEVDIQQTF	0.08659	1.1
HLA-C*04:01	1	1025	1033	9	AVNNNAQAL	AVNNNAQAL	AVNNNAQAL	0.086195	1.1
HLA-C*04:01	1	258	266	9	QTAQGVHLF	QTAQGVHLF	QTAQGVHLF	0.085843	1.1
HLA-C*04:01	1	842	850	9	QDDSVRNLF	QDDSVRNLF	QDDSVRNLF	0.085594	1.1
HLA-C*04:01	1	794	802	9	YIQTTIQKV	YIQTTIQKV	YIQTTIQKV	0.085154	1.1
HLA-C*08:01	1	947	955	9	YTSSLLGSI	YTSSLLGSI	YTSSLLGSI	0.08515	1.1
HLA-C*04:01	1	780	788	9	LSIPTNFSF	LSIPTNFSF	LSIPTNFSF	0.084064	1.1
HLA-C*04:01	1	1165	1173	9	IAPVNGYFI	IAPVNGYFI	IAPVNGYFI	0.082687	1.1
HLA-C*04:01	1	772	780	9	QLNSSYFKL	QLNSSYFKL	QLNSSYFKL	0.082393	1.1
HLA-B*46:01	1	865	873	9	FGGDFNLTL	FGGDFNLTL	FGGDFNLTL	0.009938	1.1
HLA-B*46:01	1	42	50	9	KTWPRPIDV	KTWPRPIDV	KTWPRPIDV	0.009922	1.1
HLA-B*46:01	1	933	941	9	KVLPPLMDV	KVLPPLMDV	KVLPPLMDV	0.009913	1.1
HLA-B*46:01	1	292	300	9	YYSIIPHSI	YYSIIPHSI	YYSIIPHSI	0.009496	1.1
HLA-A*02:01	1	938	946	9	LMDVNMEAA	LMDVNMEAA	LMDVNMEAA	0.196871	1.2
HLA-A*02:01	1	1035	1043	9	KLASELSNT	KLASELSNT	KLASELSNT	0.193562	1.2
HLA-A*11:01	1	445	453	9	YFSYPLSMK	YFSYPLSMK	YFSYPLSMK	0.191787	1.2
HLA-A*11:01	1	102	110	9	VANYSQDVK	VANYSQDVK	VANYSQDVK	0.191122	1.2
HLA-A*02:01	1	1309	1317	9	ALALCVFFI	ALALCVFFI	ALALCVFFI	0.189581	1.2
HLA-A*24:02	1	483	491	9	TVPHNLTTI	TVPHNLTTI	TVPHNLTTI	0.188979	1.2
HLA-A*24:02	1	737	745	9	ALPDTPSTL	ALPDTPSTL	ALPDTPSTL	0.187966	1.2
HLA-A*02:01	1	989	997	9	VLSENQKLI	VLSENQKLI	VLSENQKLI	0.18094	1.2
HLA-C*07:02	1	18	26	9	YVDVGPDSV	YVDVGPDSV	YVDVGPDSV	0.17357	1.2
HLA-A*24:02	1	1036	1044	9	LASELSNTF	LASELSNTF	LASELSNTF	0.172755	1.2
HLA-C*07:02	1	491	499	9	ITKPLKYSY	ITKPLKYSY	ITKPLKYSY	0.169566	1.2
HLA-C*07:02	1	69	77	9	ITYQGLFPY	ITYQGLFPY	ITYQGLFPY	0.166603	1.2
HLA-C*07:02	1	633	641	9	DAYQNLVGY	DAYQNLVGY	DAYQNLVGY	0.164661	1.2
HLA-C*07:02	1	217	225	9	GNYNRNASL	GNYNRNASL	GNYNRNASL	0.164033	1.2
HLA-C*07:02	1	1011	1019	9	GFTTTNEAF	GFTTTNEAF	GFTTTNEAF	0.163236	1.2
HLA-C*07:02	1	139	147	9	TIRKIYPAF	TIRKIYPAF	TIRKIYPAF	0.1619	1.2
HLA-A*30:01	1	130	138	9	VIISPSTSA	VIISPSTSA	VIISPSTSA	0.158304	1.2
HLA-A*30:01	1	686	694	9	MSQYSRSTR	MSQYSRSTR	MSQYSRSTR	0.152747	1.2
HLA-A*30:01	1	696	704	9	MLKRRDSTY	MLKRRDSTY	MLKRRDSTY	0.152032	1.2
HLA-A*30:01	1	1000	1008	9	KFNQALGAM	KFNQALGAM	KFNQALGAM	0.150343	1.2
HLA-B*40:01	1	229	237	9	KEYFNLRNC	KEYFNLRNC	KEYFNLRNC	0.150273	1.2
HLA-A*30:01	1	94	102	9	GTTPQKLFV	GTTPQKLFV	GTTPQKLFV	0.15023	1.2
HLA-B*40:01	1	248	256	9	DEILEWFGI	DEILEWFGI	DEILEWFGI	0.150167	1.2
HLA-A*30:01	1	301	309	9	RSIQSDRKA	RSIQSDRKA	RSIQSDRKA	0.149746	1.2
HLA-B*40:01	1	548	556	9	LEGGGWLVA	LEGGGWLVA	LEGGGWLVA	0.14321	1.2
HLA-B*13:02	1	751	759	9	RSVPGEMRL	RSVPGEMRL	RSVPGEMRL	0.140713	1.2
HLA-C*03:04	1	317	325	9	KLQPLTFLL	KLQPLTFLL	KLQPLTFLL	0.140485	1.2
HLA-C*03:03	1	317	325	9	KLQPLTFLL	KLQPLTFLL	KLQPLTFLL	0.140485	1.2
HLA-B*13:02	1	842	850	9	QDDSVRNLF	QDDSVRNLF	QDDSVRNLF	0.139914	1.2
HLA-B*13:02	1	18	26	9	YVDVGPDSV	YVDVGPDSV	YVDVGPDSV	0.139771	1.2
HLA-C*03:04	1	295	303	9	IIPHSIRSI	IIPHSIRSI	IIPHSIRSI	0.139509	1.2
HLA-C*03:03	1	295	303	9	IIPHSIRSI	IIPHSIRSI	IIPHSIRSI	0.139509	1.2
HLA-C*03:04	1	438	446	9	YSSLILDYF	YSSLILDYF	YSSLILDYF	0.137792	1.2
HLA-C*03:03	1	438	446	9	YSSLILDYF	YSSLILDYF	YSSLILDYF	0.137792	1.2
HLA-C*03:04	1	172	180	9	LPDGCGTLL	LPDGCGTLL	LPDGCGTLL	0.137163	1.2
HLA-C*03:03	1	172	180	9	LPDGCGTLL	LPDGCGTLL	LPDGCGTLL	0.137163	1.2
HLA-C*03:04	1	1128	1136	9	VNAPNGLYF	VNAPNGLYF	VNAPNGLYF	0.135372	1.2
HLA-C*03:03	1	1128	1136	9	VNAPNGLYF	VNAPNGLYF	VNAPNGLYF	0.135372	1.2
HLA-C*03:04	1	139	147	9	TIRKIYPAF	TIRKIYPAF	TIRKIYPAF	0.134383	1.2
HLA-C*03:03	1	139	147	9	TIRKIYPAF	TIRKIYPAF	TIRKIYPAF	0.134383	1.2
HLA-C*03:04	1	590	598	9	FANDTKIAS	FANDTKIAS	FANDTKIAS	0.13307	1.2
HLA-C*03:03	1	590	598	9	FANDTKIAS	FANDTKIAS	FANDTKIAS	0.13307	1.2
HLA-C*03:04	1	962	970	9	AGLSSFAAI	AGLSSFAAI	AGLSSFAAI	0.132312	1.2
HLA-C*03:03	1	962	970	9	AGLSSFAAI	AGLSSFAAI	AGLSSFAAI	0.132312	1.2
HLA-C*03:04	1	832	840	9	NQALHGANL	NQALHGANL	NQALHGANL	0.132036	1.2
HLA-C*03:03	1	832	840	9	NQALHGANL	NQALHGANL	NQALHGANL	0.132036	1.2
HLA-A*33:03	1	34	42	9	DIQQTFFDK	DIQQTFFDK	DIQQTFFDK	0.125424	1.2
HLA-C*06:02	1	609	617	9	YGVSGRGVF	YGVSGRGVF	YGVSGRGVF	0.123692	1.2
HLA-C*06:02	1	224	232	9	SLNSFKEYF	SLNSFKEYF	SLNSFKEYF	0.119718	1.2
HLA-C*06:02	1	270	278	9	YVDLYGGNM	YVDLYGGNM	YVDLYGGNM	0.11947	1.2
HLA-C*06:02	1	655	663	9	VSVPVSVIY	VSVPVSVIY	VSVPVSVIY	0.117057	1.2
HLA-C*06:02	1	1251	1259	9	SLTQINTTL	SLTQINTTL	SLTQINTTL	0.115718	1.2
HLA-C*01:02	1	226	234	9	NSFKEYFNL	NSFKEYFNL	NSFKEYFNL	0.092791	1.2
HLA-C*01:02	1	438	446	9	YSSLILDYF	YSSLILDYF	YSSLILDYF	0.091727	1.2
HLA-C*01:02	1	857	865	9	QSSPIIPGF	QSSPIIPGF	QSSPIIPGF	0.090533	1.2
HLA-C*01:02	1	871	879	9	LTLLEPVSI	LTLLEPVSI	LTLLEPVSI	0.089989	1.2
HLA-C*01:02	1	772	780	9	QLNSSYFKL	QLNSSYFKL	QLNSSYFKL	0.088677	1.2
HLA-C*01:02	1	642	650	9	YSDDGNYYC	YSDDGNYYC	YSDDGNYYC	0.088414	1.2
HLA-C*08:01	1	689	697	9	YSRSTRSML	YSRSTRSML	YSRSTRSML	0.08483	1.2
HLA-C*08:01	1	444	452	9	DYFSYPLSM	DYFSYPLSM	DYFSYPLSM	0.084314	1.2
HLA-C*08:01	1	388	396	9	LLSGTPPQV	LLSGTPPQV	LLSGTPPQV	0.08382	1.2
HLA-C*08:01	1	655	663	9	VSVPVSVIY	VSVPVSVIY	VSVPVSVIY	0.083335	1.2
HLA-C*04:01	1	246	254	9	TEDEILEWF	TEDEILEWF	TEDEILEWF	0.081567	1.2
HLA-C*08:01	1	10	18	9	FLLTPTESY	FLLTPTESY	FLLTPTESY	0.081513	1.2
HLA-C*08:01	1	1	9	9	MIHSVFLLM	MIHSVFLLM	MIHSVFLLM	0.08129	1.2
HLA-C*08:01	1	279	287	9	FQFATLPVY	FQFATLPVY	FQFATLPVY	0.081268	1.2
HLA-C*04:01	1	459	467	9	SSAGPISQF	SSAGPISQF	SSAGPISQF	0.081254	1.2
HLA-C*04:01	1	1062	1070	9	EQDAQIDRL	EQDAQIDRL	EQDAQIDRL	0.080515	1.2
HLA-C*04:01	1	769	777	9	QVDQLNSSY	QVDQLNSSY	QVDQLNSSY	0.080205	1.2
HLA-C*04:01	1	438	446	9	YSSLILDYF	YSSLILDYF	YSSLILDYF	0.080175	1.2
HLA-C*04:01	1	10	18	9	FLLTPTESY	FLLTPTESY	FLLTPTESY	0.080009	1.2
HLA-C*08:01	1	391	399	9	GTPPQVYNF	GTPPQVYNF	GTPPQVYNF	0.078392	1.2
HLA-C*04:01	1	540	548	9	YYRKQLSPL	YYRKQLSPL	YYRKQLSPL	0.078287	1.2
HLA-C*04:01	1	1344	1352	9	DLEPHKVHV	DLEPHKVHV	DLEPHKVHV	0.077445	1.2
HLA-C*08:01	1	714	722	9	VLGLVNSSL	VLGLVNSSL	VLGLVNSSL	0.076906	1.2
HLA-C*08:01	1	905	913	9	YMQGYDDCM	YMQGYDDCM	YMQGYDDCM	0.076794	1.2
HLA-C*04:01	1	920	928	9	ARDLICAQY	ARDLICAQY	ARDLICAQY	0.076748	1.2
HLA-C*04:01	1	1191	1199	9	FYAPEPITS	FYAPEPITS	FYAPEPITS	0.074558	1.2
HLA-B*46:01	1	506	514	9	LLSDDRTEV	LLSDDRTEV	LLSDDRTEV	0.009417	1.2
HLA-B*46:01	1	231	239	9	YFNLRNCTF	YFNLRNCTF	YFNLRNCTF	0.009207	1.2
HLA-B*46:01	1	1223	1231	9	LGNSTGIDF	LGNSTGIDF	LGNSTGIDF	0.009089	1.2
HLA-B*46:01	1	885	893	9	SARSAIEDL	SARSAIEDL	SARSAIEDL	0.008646	1.2
HLA-A*11:01	1	1133	1141	9	GLYFMHVGY	GLYFMHVGY	GLYFMHVGY	0.182223	1.3
HLA-A*11:01	1	293	301	9	YSIIPHSIR	YSIIPHSIR	YSIIPHSIR	0.179869	1.3
HLA-A*02:01	1	873	881	9	LLEPVSIST	LLEPVSIST	LLEPVSIST	0.176518	1.3
HLA-A*02:01	1	1231	1239	9	FQDELDEFF	FQDELDEFF	FQDELDEFF	0.168358	1.3
HLA-A*24:02	1	438	446	9	YSSLILDYF	YSSLILDYF	YSSLILDYF	0.160987	1.3
HLA-C*07:02	1	970	978	9	IPFAQSIFY	IPFAQSIFY	IPFAQSIFY	0.157144	1.3
HLA-A*24:02	1	688	696	9	QYSRSTRSM	QYSRSTRSM	QYSRSTRSM	0.156859	1.3
HLA-A*24:02	1	31	39	9	IEVDIQQTF	IEVDIQQTF	IEVDIQQTF	0.156162	1.3
HLA-C*07:02	1	2	10	9	IHSVFLLMF	IHSVFLLMF	IHSVFLLMF	0.153902	1.3
HLA-C*07:02	1	1231	1239	9	FQDELDEFF	FQDELDEFF	FQDELDEFF	0.153169	1.3
HLA-C*07:02	1	353	361	9	SFDVESGVY	SFDVESGVY	SFDVESGVY	0.152066	1.3
HLA-C*07:02	1	1293	1301	9	NKWPWYIWL	NKWPWYIWL	NKWPWYIWL	0.152064	1.3
HLA-C*07:02	1	567	575	9	LQMGFGITV	LQMGFGITV	LQMGFGITV	0.150111	1.3
HLA-A*30:01	1	494	502	9	PLKYSYINK	PLKYSYINK	PLKYSYINK	0.146222	1.3
HLA-A*30:01	1	702	710	9	STYGPLQTP	STYGPLQTP	STYGPLQTP	0.145835	1.3
HLA-A*30:01	1	135	143	9	STSATIRKI	STSATIRKI	STSATIRKI	0.145459	1.3
HLA-A*30:01	1	968	976	9	AAIPFAQSI	AAIPFAQSI	AAIPFAQSI	0.140342	1.3
HLA-A*30:01	1	445	453	9	YFSYPLSMK	YFSYPLSMK	YFSYPLSMK	0.140249	1.3
HLA-B*40:01	1	1231	1239	9	FQDELDEFF	FQDELDEFF	FQDELDEFF	0.139934	1.3
HLA-B*13:02	1	316	324	9	YKLQPLTFL	YKLQPLTFL	YKLQPLTFL	0.136461	1.3
HLA-B*13:02	1	1014	1022	9	TTNEAFQKV	TTNEAFQKV	TTNEAFQKV	0.135841	1.3
HLA-B*13:02	1	832	840	9	NQALHGANL	NQALHGANL	NQALHGANL	0.135591	1.3
HLA-B*13:02	1	643	651	9	SDDGNYYCL	SDDGNYYCL	SDDGNYYCL	0.135127	1.3
HLA-B*13:02	1	141	149	9	RKIYPAFML	RKIYPAFML	RKIYPAFML	0.134287	1.3
HLA-B*13:02	1	459	467	9	SSAGPISQF	SSAGPISQF	SSAGPISQF	0.134254	1.3
HLA-B*13:02	1	1287	1295	9	GNYTYYNKW	GNYTYYNKW	GNYTYYNKW	0.132884	1.3
HLA-B*13:02	1	1128	1136	9	VNAPNGLYF	VNAPNGLYF	VNAPNGLYF	0.132386	1.3
HLA-B*40:01	1	791	799	9	TQEYIQTTI	TQEYIQTTI	TQEYIQTTI	0.13011	1.3
HLA-C*03:04	1	448	456	9	YPLSMKSDL	YPLSMKSDL	YPLSMKSDL	0.127308	1.3
HLA-C*03:03	1	448	456	9	YPLSMKSDL	YPLSMKSDL	YPLSMKSDL	0.127308	1.3
HLA-C*03:04	1	1302	1310	9	GFIAGLVAL	GFIAGLVAL	GFIAGLVAL	0.126941	1.3
HLA-C*03:03	1	1302	1310	9	GFIAGLVAL	GFIAGLVAL	GFIAGLVAL	0.126941	1.3
HLA-C*03:04	1	444	452	9	DYFSYPLSM	DYFSYPLSM	DYFSYPLSM	0.126288	1.3
HLA-C*03:03	1	444	452	9	DYFSYPLSM	DYFSYPLSM	DYFSYPLSM	0.126288	1.3
HLA-C*03:04	1	845	853	9	SVRNLFASV	SVRNLFASV	SVRNLFASV	0.124839	1.3
HLA-C*03:03	1	845	853	9	SVRNLFASV	SVRNLFASV	SVRNLFASV	0.124839	1.3
HLA-C*03:04	1	130	138	9	VIISPSTSA	VIISPSTSA	VIISPSTSA	0.124365	1.3
HLA-C*03:03	1	130	138	9	VIISPSTSA	VIISPSTSA	VIISPSTSA	0.124365	1.3
HLA-C*03:04	1	546	554	9	SPLEGGGWL	SPLEGGGWL	SPLEGGGWL	0.124188	1.3
HLA-C*03:03	1	546	554	9	SPLEGGGWL	SPLEGGGWL	SPLEGGGWL	0.124188	1.3
HLA-C*03:04	1	10	18	9	FLLTPTESY	FLLTPTESY	FLLTPTESY	0.122798	1.3
HLA-C*03:03	1	10	18	9	FLLTPTESY	FLLTPTESY	FLLTPTESY	0.122798	1.3
HLA-C*03:04	1	164	172	9	FFNHTLVLL	FFNHTLVLL	FFNHTLVLL	0.120775	1.3
HLA-C*03:03	1	164	172	9	FFNHTLVLL	FFNHTLVLL	FFNHTLVLL	0.120775	1.3
HLA-C*03:04	1	204	212	9	FATYHTPAT	FATYHTPAT	FATYHTPAT	0.1207	1.3
HLA-C*03:03	1	204	212	9	FATYHTPAT	FATYHTPAT	FATYHTPAT	0.1207	1.3
HLA-C*03:04	1	456	464	9	LSVSSAGPI	LSVSSAGPI	LSVSSAGPI	0.120223	1.3
HLA-C*03:03	1	456	464	9	LSVSSAGPI	LSVSSAGPI	LSVSSAGPI	0.120223	1.3
HLA-C*03:04	1	1184	1192	9	WSYTGSSFY	WSYTGSSFY	WSYTGSSFY	0.120052	1.3
HLA-C*03:03	1	1184	1192	9	WSYTGSSFY	WSYTGSSFY	WSYTGSSFY	0.120052	1.3
HLA-C*03:04	1	964	972	9	LSSFAAIPF	LSSFAAIPF	LSSFAAIPF	0.119566	1.3
HLA-C*03:03	1	964	972	9	LSSFAAIPF	LSSFAAIPF	LSSFAAIPF	0.119566	1.3
HLA-C*03:04	1	367	375	9	EAKPSGSVV	EAKPSGSVV	EAKPSGSVV	0.118926	1.3
HLA-C*03:03	1	367	375	9	EAKPSGSVV	EAKPSGSVV	EAKPSGSVV	0.118926	1.3
HLA-C*03:04	1	1238	1246	9	FFKNVSTSI	FFKNVSTSI	FFKNVSTSI	0.11755	1.3
HLA-C*03:03	1	1238	1246	9	FFKNVSTSI	FFKNVSTSI	FFKNVSTSI	0.11755	1.3
HLA-C*03:04	1	69	77	9	ITYQGLFPY	ITYQGLFPY	ITYQGLFPY	0.116736	1.3
HLA-C*03:03	1	69	77	9	ITYQGLFPY	ITYQGLFPY	ITYQGLFPY	0.116736	1.3
HLA-C*03:04	1	1032	1040	9	ALSKLASEL	ALSKLASEL	ALSKLASEL	0.116442	1.3
HLA-C*03:03	1	1032	1040	9	ALSKLASEL	ALSKLASEL	ALSKLASEL	0.116442	1.3
HLA-A*33:03	1	1290	1298	9	TYYNKWPWY	TYYNKWPWY	TYYNKWPWY	0.115092	1.3
HLA-C*06:02	1	10	18	9	FLLTPTESY	FLLTPTESY	FLLTPTESY	0.114834	1.3
HLA-C*03:04	1	1231	1239	9	FQDELDEFF	FQDELDEFF	FQDELDEFF	0.114672	1.3
HLA-C*03:03	1	1231	1239	9	FQDELDEFF	FQDELDEFF	FQDELDEFF	0.114672	1.3
HLA-C*06:02	1	640	648	9	GYYSDDGNY	GYYSDDGNY	GYYSDDGNY	0.113525	1.3
HLA-C*06:02	1	1268	1276	9	SLQQVVKAL	SLQQVVKAL	SLQQVVKAL	0.112916	1.3
HLA-C*06:02	1	555	563	9	VASGSTVAM	VASGSTVAM	VASGSTVAM	0.110466	1.3
HLA-C*06:02	1	1172	1180	9	FIKTNNTRI	FIKTNNTRI	FIKTNNTRI	0.109861	1.3
HLA-C*06:02	1	1129	1137	9	NAPNGLYFM	NAPNGLYFM	NAPNGLYFM	0.109364	1.3
HLA-C*01:02	1	975	983	9	SIFYRLNGV	SIFYRLNGV	SIFYRLNGV	0.08725	1.3
HLA-C*01:02	1	962	970	9	AGLSSFAAI	AGLSSFAAI	AGLSSFAAI	0.085847	1.3
HLA-C*01:02	1	388	396	9	LLSGTPPQV	LLSGTPPQV	LLSGTPPQV	0.085728	1.3
HLA-C*01:02	1	310	318	9	WAAFYVYKL	WAAFYVYKL	WAAFYVYKL	0.084916	1.3
HLA-C*01:02	1	540	548	9	YYRKQLSPL	YYRKQLSPL	YYRKQLSPL	0.084514	1.3
HLA-C*01:02	1	465	473	9	SQFNYKQSF	SQFNYKQSF	SQFNYKQSF	0.08315	1.3
HLA-C*01:02	1	567	575	9	LQMGFGITV	LQMGFGITV	LQMGFGITV	0.082842	1.3
HLA-C*08:01	1	944	952	9	EAAYTSSLL	EAAYTSSLL	EAAYTSSLL	0.075742	1.3
HLA-C*04:01	1	968	976	9	AAIPFAQSI	AAIPFAQSI	AAIPFAQSI	0.07407	1.3
HLA-C*08:01	1	56	64	9	IIYPQGRTY	IIYPQGRTY	IIYPQGRTY	0.074044	1.3
HLA-C*04:01	1	324	332	9	LLDFSVDGY	LLDFSVDGY	LLDFSVDGY	0.073429	1.3
HLA-C*04:01	1	316	324	9	YKLQPLTFL	YKLQPLTFL	YKLQPLTFL	0.072762	1.3
HLA-C*04:01	1	1142	1150	9	YPSNHIEVV	YPSNHIEVV	YPSNHIEVV	0.07235	1.3
HLA-C*04:01	1	813	821	9	GFQKCEQLL	GFQKCEQLL	GFQKCEQLL	0.071725	1.3
HLA-C*08:01	1	962	970	9	AGLSSFAAI	AGLSSFAAI	AGLSSFAAI	0.071635	1.3
HLA-C*08:01	1	943	951	9	MEAAYTSSL	MEAAYTSSL	MEAAYTSSL	0.071159	1.3
HLA-C*04:01	1	703	711	9	TYGPLQTPV	TYGPLQTPV	TYGPLQTPV	0.071016	1.3
HLA-C*08:01	1	553	561	9	WLVASGSTV	WLVASGSTV	WLVASGSTV	0.070826	1.3
HLA-C*08:01	1	1032	1040	9	ALSKLASEL	ALSKLASEL	ALSKLASEL	0.07069	1.3
HLA-C*04:01	1	1252	1260	9	LTQINTTLL	LTQINTTLL	LTQINTTLL	0.07048	1.3
HLA-C*04:01	1	278	286	9	MFQFATLPV	MFQFATLPV	MFQFATLPV	0.070453	1.3
HLA-C*08:01	1	32	40	9	EVDIQQTFF	EVDIQQTFF	EVDIQQTFF	0.069994	1.3
HLA-C*08:01	1	245	253	9	ITEDEILEW	ITEDEILEW	ITEDEILEW	0.069023	1.3
HLA-C*08:01	1	1238	1246	9	FFKNVSTSI	FFKNVSTSI	FFKNVSTSI	0.06881	1.3
HLA-C*08:01	1	358	366	9	SGVYSVSSF	SGVYSVSSF	SGVYSVSSF	0.068533	1.3
HLA-C*08:01	1	499	507	9	YINKCSRLL	YINKCSRLL	YINKCSRLL	0.068504	1.3
HLA-B*46:01	1	1189	1197	9	SSFYAPEPI	SSFYAPEPI	SSFYAPEPI	0.008503	1.3
HLA-B*46:01	1	972	980	9	FAQSIFYRL	FAQSIFYRL	FAQSIFYRL	0.008417	1.3
HLA-B*46:01	1	778	786	9	FKLSIPTNF	FKLSIPTNF	FKLSIPTNF	0.008338	1.3
HLA-B*46:01	1	302	310	9	SIQSDRKAW	SIQSDRKAW	SIQSDRKAW	0.0079	1.3
HLA-B*46:01	1	1134	1142	9	LYFMHVGYY	LYFMHVGYY	LYFMHVGYY	0.007888	1.3
HLA-A*11:01	1	1286	1294	9	LGNYTYYNK	LGNYTYYNK	LGNYTYYNK	0.167745	1.4
HLA-A*11:01	1	1204	1212	9	YVAPQVTYQ	YVAPQVTYQ	YVAPQVTYQ	0.164801	1.4
HLA-A*11:01	1	285	293	9	PVYDTIKYY	PVYDTIKYY	PVYDTIKYY	0.160461	1.4
HLA-A*11:01	1	771	779	9	DQLNSSYFK	DQLNSSYFK	DQLNSSYFK	0.160129	1.4
HLA-A*11:01	1	38	46	9	TFFDKTWPR	TFFDKTWPR	TFFDKTWPR	0.156711	1.4
HLA-A*11:01	1	925	933	9	CAQYVAGYK	CAQYVAGYK	CAQYVAGYK	0.156523	1.4
HLA-A*02:01	1	1069	1077	9	RLINGRLTT	RLINGRLTT	RLINGRLTT	0.153037	1.4
HLA-A*24:02	1	139	147	9	TIRKIYPAF	TIRKIYPAF	TIRKIYPAF	0.152973	1.4
HLA-A*24:02	1	1118	1126	9	GQGTHIVSF	GQGTHIVSF	GQGTHIVSF	0.151293	1.4
HLA-A*02:01	1	905	913	9	YMQGYDDCM	YMQGYDDCM	YMQGYDDCM	0.150926	1.4
HLA-A*24:02	1	1165	1173	9	IAPVNGYFI	IAPVNGYFI	IAPVNGYFI	0.149162	1.4
HLA-A*24:02	1	148	156	9	MLGSSVGNF	MLGSSVGNF	MLGSSVGNF	0.147883	1.4
HLA-C*07:02	1	510	518	9	DRTEVPQLV	DRTEVPQLV	DRTEVPQLV	0.146901	1.4
HLA-C*07:02	1	110	118	9	KQFANGFVV	KQFANGFVV	KQFANGFVV	0.145901	1.4
HLA-A*24:02	1	1134	1142	9	LYFMHVGYY	LYFMHVGYY	LYFMHVGYY	0.144504	1.4
HLA-C*07:02	1	483	491	9	TVPHNLTTI	TVPHNLTTI	TVPHNLTTI	0.143988	1.4
HLA-C*07:02	1	533	541	9	TVWEDGDYY	TVWEDGDYY	TVWEDGDYY	0.142787	1.4
HLA-C*07:02	1	943	951	9	MEAAYTSSL	MEAAYTSSL	MEAAYTSSL	0.142393	1.4
HLA-C*07:02	1	933	941	9	KVLPPLMDV	KVLPPLMDV	KVLPPLMDV	0.140279	1.4
HLA-A*30:01	1	267	275	9	SSRYVDLYG	SSRYVDLYG	SSRYVDLYG	0.138041	1.4
HLA-A*30:01	1	197	205	9	AGNSYTSFA	AGNSYTSFA	AGNSYTSFA	0.136538	1.4
HLA-A*30:01	1	453	461	9	KSDLSVSSA	KSDLSVSSA	KSDLSVSSA	0.136389	1.4
HLA-A*30:01	1	760	768	9	ASIAFNHPI	ASIAFNHPI	ASIAFNHPI	0.135006	1.4
HLA-A*30:01	1	317	325	9	KLQPLTFLL	KLQPLTFLL	KLQPLTFLL	0.134118	1.4
HLA-B*13:02	1	1062	1070	9	EQDAQIDRL	EQDAQIDRL	EQDAQIDRL	0.131527	1.4
HLA-B*13:02	1	226	234	9	NSFKEYFNL	NSFKEYFNL	NSFKEYFNL	0.131416	1.4
HLA-B*13:02	1	1215	1223	9	STNLPPPLL	STNLPPPLL	STNLPPPLL	0.130405	1.4
HLA-B*13:02	1	972	980	9	FAQSIFYRL	FAQSIFYRL	FAQSIFYRL	0.129343	1.4
HLA-B*13:02	1	617	625	9	FQNCTAVGV	FQNCTAVGV	FQNCTAVGV	0.128203	1.4
HLA-B*13:02	1	36	44	9	QQTFFDKTW	QQTFFDKTW	QQTFFDKTW	0.128187	1.4
HLA-B*13:02	1	857	865	9	QSSPIIPGF	QSSPIIPGF	QSSPIIPGF	0.126908	1.4
HLA-B*13:02	1	569	577	9	MGFGITVQY	MGFGITVQY	MGFGITVQY	0.126842	1.4
HLA-B*13:02	1	122	130	9	AAANSTGTV	AAANSTGTV	AAANSTGTV	0.126715	1.4
HLA-B*13:02	1	409	417	9	YNLTKLLSL	YNLTKLLSL	YNLTKLLSL	0.126125	1.4
HLA-B*13:02	1	1120	1128	9	GTHIVSFVV	GTHIVSFVV	GTHIVSFVV	0.125287	1.4
HLA-B*13:02	1	329	337	9	VDGYIRRAI	VDGYIRRAI	VDGYIRRAI	0.124955	1.4
HLA-A*33:03	1	69	77	9	ITYQGLFPY	ITYQGLFPY	ITYQGLFPY	0.110074	1.4
HLA-C*03:04	1	970	978	9	IPFAQSIFY	IPFAQSIFY	IPFAQSIFY	0.109522	1.4
HLA-C*03:03	1	970	978	9	IPFAQSIFY	IPFAQSIFY	IPFAQSIFY	0.109522	1.4
HLA-C*06:02	1	975	983	9	SIFYRLNGV	SIFYRLNGV	SIFYRLNGV	0.108102	1.4
HLA-C*06:02	1	943	951	9	MEAAYTSSL	MEAAYTSSL	MEAAYTSSL	0.107329	1.4
HLA-C*06:02	1	1014	1022	9	TTNEAFQKV	TTNEAFQKV	TTNEAFQKV	0.107192	1.4
HLA-C*06:02	1	933	941	9	KVLPPLMDV	KVLPPLMDV	KVLPPLMDV	0.106869	1.4
HLA-C*06:02	1	794	802	9	YIQTTIQKV	YIQTTIQKV	YIQTTIQKV	0.106704	1.4
HLA-C*03:04	1	554	562	9	LVASGSTVA	LVASGSTVA	LVASGSTVA	0.106619	1.4
HLA-C*03:03	1	554	562	9	LVASGSTVA	LVASGSTVA	LVASGSTVA	0.106619	1.4
HLA-C*06:02	1	285	293	9	PVYDTIKYY	PVYDTIKYY	PVYDTIKYY	0.106135	1.4
HLA-C*06:02	1	472	480	9	SFSNPTCLI	SFSNPTCLI	SFSNPTCLI	0.105377	1.4
HLA-A*33:03	1	876	884	9	PVSISTGSR	PVSISTGSR	PVSISTGSR	0.10489	1.4
HLA-C*03:04	1	893	901	9	LLFDKVTIA	LLFDKVTIA	LLFDKVTIA	0.104861	1.4
HLA-C*03:03	1	893	901	9	LLFDKVTIA	LLFDKVTIA	LLFDKVTIA	0.104861	1.4
HLA-C*06:02	1	483	491	9	TVPHNLTTI	TVPHNLTTI	TVPHNLTTI	0.104561	1.4
HLA-C*06:02	1	110	118	9	KQFANGFVV	KQFANGFVV	KQFANGFVV	0.104145	1.4
HLA-C*06:02	1	471	479	9	QSFSNPTCL	QSFSNPTCL	QSFSNPTCL	0.10368	1.4
HLA-C*01:02	1	92	100	9	ATGTTPQKL	ATGTTPQKL	ATGTTPQKL	0.081378	1.4
HLA-C*01:02	1	1000	1008	9	KFNQALGAM	KFNQALGAM	KFNQALGAM	0.079997	1.4
HLA-C*01:02	1	10	18	9	FLLTPTESY	FLLTPTESY	FLLTPTESY	0.079348	1.4
HLA-C*01:02	1	553	561	9	WLVASGSTV	WLVASGSTV	WLVASGSTV	0.079011	1.4
HLA-C*01:02	1	1053	1061	9	DIIQRLDVL	DIIQRLDVL	DIIQRLDVL	0.07845	1.4
HLA-C*01:02	1	315	323	9	VYKLQPLTF	VYKLQPLTF	VYKLQPLTF	0.078173	1.4
HLA-C*01:02	1	596	604	9	IASQLGNCV	IASQLGNCV	IASQLGNCV	0.07646	1.4
HLA-C*01:02	1	1164	1172	9	CIAPVNGYF	CIAPVNGYF	CIAPVNGYF	0.076368	1.4
HLA-C*04:01	1	699	707	9	RRDSTYGPL	RRDSTYGPL	RRDSTYGPL	0.067363	1.4
HLA-C*08:01	1	970	978	9	IPFAQSIFY	IPFAQSIFY	IPFAQSIFY	0.065522	1.4
HLA-C*08:01	1	1172	1180	9	FIKTNNTRI	FIKTNNTRI	FIKTNNTRI	0.064958	1.4
HLA-C*04:01	1	56	64	9	IIYPQGRTY	IIYPQGRTY	IIYPQGRTY	0.064647	1.4
HLA-C*08:01	1	596	604	9	IASQLGNCV	IASQLGNCV	IASQLGNCV	0.064393	1.4
HLA-C*04:01	1	927	935	9	QYVAGYKVL	QYVAGYKVL	QYVAGYKVL	0.064254	1.4
HLA-C*04:01	1	1129	1137	9	NAPNGLYFM	NAPNGLYFM	NAPNGLYFM	0.063979	1.4
HLA-C*08:01	1	257	265	9	TQTAQGVHL	TQTAQGVHL	TQTAQGVHL	0.063783	1.4
HLA-C*08:01	1	1090	1098	9	ESAALSAQL	ESAALSAQL	ESAALSAQL	0.063697	1.4
HLA-C*08:01	1	772	780	9	QLNSSYFKL	QLNSSYFKL	QLNSSYFKL	0.063458	1.4
HLA-B*46:01	1	171	179	9	LLPDGCGTL	LLPDGCGTL	LLPDGCGTL	0.007787	1.4
HLA-B*46:01	1	101	109	9	FVANYSQDV	FVANYSQDV	FVANYSQDV	0.00774	1.4
HLA-B*46:01	1	415	423	9	LSLFSVNDF	LSLFSVNDF	LSLFSVNDF	0.007711	1.4
HLA-B*46:01	1	554	562	9	LVASGSTVA	LVASGSTVA	LVASGSTVA	0.007496	1.4
HLA-B*46:01	1	161	169	9	MGRFFNHTL	MGRFFNHTL	MGRFFNHTL	0.007468	1.4
HLA-B*46:01	1	540	548	9	YYRKQLSPL	YYRKQLSPL	YYRKQLSPL	0.007334	1.4
HLA-B*46:01	1	353	361	9	SFDVESGVY	SFDVESGVY	SFDVESGVY	0.007288	1.4
HLA-B*46:01	1	893	901	9	LLFDKVTIA	LLFDKVTIA	LLFDKVTIA	0.007249	1.4
HLA-B*46:01	1	282	290	9	ATLPVYDTI	ATLPVYDTI	ATLPVYDTI	0.007242	1.4
HLA-A*02:01	1	239	247	9	FMYTYNITE	FMYTYNITE	FMYTYNITE	0.14991	1.5
HLA-A*24:02	1	1231	1239	9	FQDELDEFF	FQDELDEFF	FQDELDEFF	0.142094	1.5
HLA-A*11:01	1	283	291	9	TLPVYDTIK	TLPVYDTIK	TLPVYDTIK	0.141707	1.5
HLA-A*24:02	1	410	418	9	NLTKLLSLF	NLTKLLSLF	NLTKLLSLF	0.141075	1.5
HLA-A*24:02	1	1289	1297	9	YTYYNKWPW	YTYYNKWPW	YTYYNKWPW	0.139152	1.5
HLA-C*07:02	1	193	201	9	NHCPAGNSY	NHCPAGNSY	NHCPAGNSY	0.138704	1.5
HLA-C*07:02	1	1191	1199	9	FYAPEPITS	FYAPEPITS	FYAPEPITS	0.137408	1.5
HLA-C*07:02	1	561	569	9	VAMTEQLQM	VAMTEQLQM	VAMTEQLQM	0.137104	1.5
HLA-C*07:02	1	1183	1191	9	EWSYTGSSF	EWSYTGSSF	EWSYTGSSF	0.136546	1.5
HLA-A*24:02	1	630	638	9	FVYDAYQNL	FVYDAYQNL	FVYDAYQNL	0.135858	1.5
HLA-C*07:02	1	1165	1173	9	IAPVNGYFI	IAPVNGYFI	IAPVNGYFI	0.1352	1.5
HLA-A*24:02	1	1241	1249	9	NVSTSIPNF	NVSTSIPNF	NVSTSIPNF	0.134725	1.5
HLA-A*24:02	1	819	827	9	QLLREYGQF	QLLREYGQF	QLLREYGQF	0.134283	1.5
HLA-C*07:02	1	655	663	9	VSVPVSVIY	VSVPVSVIY	VSVPVSVIY	0.133853	1.5
HLA-C*07:02	1	1127	1135	9	VVNAPNGLY	VVNAPNGLY	VVNAPNGLY	0.132805	1.5
HLA-C*07:02	1	1227	1235	9	TGIDFQDEL	TGIDFQDEL	TGIDFQDEL	0.131887	1.5
HLA-A*30:01	1	1049	1057	9	ASIGDIIQR	ASIGDIIQR	ASIGDIIQR	0.130623	1.5
HLA-A*30:01	1	684	692	9	STMSQYSRS	STMSQYSRS	STMSQYSRS	0.129833	1.5
HLA-A*30:01	1	822	830	9	REYGQFCSK	REYGQFCSK	REYGQFCSK	0.128935	1.5
HLA-A*30:01	1	690	698	9	SRSTRSMLK	SRSTRSMLK	SRSTRSMLK	0.12891	1.5
HLA-A*30:01	1	1	9	9	MIHSVFLLM	MIHSVFLLM	MIHSVFLLM	0.128571	1.5
HLA-A*30:01	1	489	497	9	TTITKPLKY	TTITKPLKY	TTITKPLKY	0.128546	1.5
HLA-A*30:01	1	1025	1033	9	AVNNNAQAL	AVNNNAQAL	AVNNNAQAL	0.127228	1.5
HLA-A*30:01	1	152	160	9	SVGNFSDGK	SVGNFSDGK	SVGNFSDGK	0.126916	1.5
HLA-A*30:01	1	102	110	9	VANYSQDVK	VANYSQDVK	VANYSQDVK	0.125647	1.5
HLA-A*30:01	1	1286	1294	9	LGNYTYYNK	LGNYTYYNK	LGNYTYYNK	0.125268	1.5
HLA-A*30:01	1	852	860	9	SVKSSQSSP	SVKSSQSSP	SVKSSQSSP	0.124847	1.5
HLA-B*13:02	1	1227	1235	9	TGIDFQDEL	TGIDFQDEL	TGIDFQDEL	0.122616	1.5
HLA-B*13:02	1	308	316	9	KAWAAFYVY	KAWAAFYVY	KAWAAFYVY	0.119097	1.5
HLA-B*13:02	1	981	989	9	NGVGITQQV	NGVGITQQV	NGVGITQQV	0.118574	1.5
HLA-B*40:01	1	141	149	9	RKIYPAFML	RKIYPAFML	RKIYPAFML	0.103139	1.5
HLA-C*06:02	1	101	109	9	FVANYSQDV	FVANYSQDV	FVANYSQDV	0.103055	1.5
HLA-C*03:04	1	257	265	9	TQTAQGVHL	TQTAQGVHL	TQTAQGVHL	0.103038	1.5
HLA-C*03:03	1	257	265	9	TQTAQGVHL	TQTAQGVHL	TQTAQGVHL	0.103038	1.5
HLA-A*33:03	1	361	369	9	YSVSSFEAK	YSVSSFEAK	YSVSSFEAK	0.102927	1.5
HLA-B*40:01	1	521	529	9	NQYSPCVSI	NQYSPCVSI	NQYSPCVSI	0.102741	1.5
HLA-A*33:03	1	966	974	9	SFAAIPFAQ	SFAAIPFAQ	SFAAIPFAQ	0.102098	1.5
HLA-A*33:03	1	814	822	9	FQKCEQLLR	FQKCEQLLR	FQKCEQLLR	0.100737	1.5
HLA-A*33:03	1	808	816	9	QYVCNGFQK	QYVCNGFQK	QYVCNGFQK	0.100736	1.5
HLA-C*06:02	1	193	201	9	NHCPAGNSY	NHCPAGNSY	NHCPAGNSY	0.098993	1.5
HLA-C*06:02	1	1000	1008	9	KFNQALGAM	KFNQALGAM	KFNQALGAM	0.098925	1.5
HLA-C*06:02	1	313	321	9	FYVYKLQPL	FYVYKLQPL	FYVYKLQPL	0.098799	1.5
HLA-C*03:04	1	1289	1297	9	YTYYNKWPW	YTYYNKWPW	YTYYNKWPW	0.098007	1.5
HLA-C*03:03	1	1289	1297	9	YTYYNKWPW	YTYYNKWPW	YTYYNKWPW	0.098007	1.5
HLA-C*06:02	1	123	131	9	AANSTGTVI	AANSTGTVI	AANSTGTVI	0.097078	1.5
HLA-C*06:02	1	1108	1116	9	KAQSKRSGF	KAQSKRSGF	KAQSKRSGF	0.097055	1.5
HLA-C*03:04	1	308	316	9	KAWAAFYVY	KAWAAFYVY	KAWAAFYVY	0.095802	1.5
HLA-C*03:03	1	308	316	9	KAWAAFYVY	KAWAAFYVY	KAWAAFYVY	0.095802	1.5
HLA-B*40:01	1	832	840	9	NQALHGANL	NQALHGANL	NQALHGANL	0.095297	1.5
HLA-C*03:04	1	714	722	9	VLGLVNSSL	VLGLVNSSL	VLGLVNSSL	0.094965	1.5
HLA-C*03:03	1	714	722	9	VLGLVNSSL	VLGLVNSSL	VLGLVNSSL	0.094965	1.5
HLA-B*40:01	1	257	265	9	TQTAQGVHL	TQTAQGVHL	TQTAQGVHL	0.092493	1.5
HLA-C*01:02	1	956	964	9	AGVGWTAGL	AGVGWTAGL	AGVGWTAGL	0.075858	1.5
HLA-C*01:02	1	893	901	9	LLFDKVTIA	LLFDKVTIA	LLFDKVTIA	0.075595	1.5
HLA-C*01:02	1	1108	1116	9	KAQSKRSGF	KAQSKRSGF	KAQSKRSGF	0.075178	1.5
HLA-C*01:02	1	448	456	9	YPLSMKSDL	YPLSMKSDL	YPLSMKSDL	0.0748	1.5
HLA-C*01:02	1	130	138	9	VIISPSTSA	VIISPSTSA	VIISPSTSA	0.072542	1.5
HLA-C*04:01	1	522	530	9	QYSPCVSIV	QYSPCVSIV	QYSPCVSIV	0.062073	1.5
HLA-C*08:01	1	69	77	9	ITYQGLFPY	ITYQGLFPY	ITYQGLFPY	0.061817	1.5
HLA-C*08:01	1	527	535	9	VSIVPSTVW	VSIVPSTVW	VSIVPSTVW	0.061594	1.5
HLA-C*04:01	1	499	507	9	YINKCSRLL	YINKCSRLL	YINKCSRLL	0.061558	1.5
HLA-C*04:01	1	409	417	9	YNLTKLLSL	YNLTKLLSL	YNLTKLLSL	0.061551	1.5
HLA-C*08:01	1	224	232	9	SLNSFKEYF	SLNSFKEYF	SLNSFKEYF	0.061425	1.5
HLA-C*04:01	1	943	951	9	MEAAYTSSL	MEAAYTSSL	MEAAYTSSL	0.061416	1.5
HLA-C*04:01	1	857	865	9	QSSPIIPGF	QSSPIIPGF	QSSPIIPGF	0.061254	1.5
HLA-C*08:01	1	950	958	9	SLLGSIAGV	SLLGSIAGV	SLLGSIAGV	0.060858	1.5
HLA-C*08:01	1	1234	1242	9	ELDEFFKNV	ELDEFFKNV	ELDEFFKNV	0.060492	1.5
HLA-C*08:01	1	1086	1094	9	LVRSESAAL	LVRSESAAL	LVRSESAAL	0.060259	1.5
HLA-C*04:01	1	78	86	9	QGDHGDMYV	QGDHGDMYV	QGDHGDMYV	0.059151	1.5
HLA-C*08:01	1	308	316	9	KAWAAFYVY	KAWAAFYVY	KAWAAFYVY	0.058952	1.5
HLA-C*08:01	1	964	972	9	LSSFAAIPF	LSSFAAIPF	LSSFAAIPF	0.05884	1.5
HLA-C*08:01	1	885	893	9	SARSAIEDL	SARSAIEDL	SARSAIEDL	0.058557	1.5
HLA-C*08:01	1	1062	1070	9	EQDAQIDRL	EQDAQIDRL	EQDAQIDRL	0.057734	1.5
HLA-C*08:01	1	3	11	9	HSVFLLMFL	HSVFLLMFL	HSVFLLMFL	0.057708	1.5
HLA-C*08:01	1	893	901	9	LLFDKVTIA	LLFDKVTIA	LLFDKVTIA	0.057128	1.5
HLA-B*46:01	1	130	138	9	VIISPSTSA	VIISPSTSA	VIISPSTSA	0.007182	1.5
HLA-B*46:01	1	532	540	9	STVWEDGDY	STVWEDGDY	STVWEDGDY	0.007157	1.5
HLA-B*46:01	1	401	409	9	RLVFTNCNY	RLVFTNCNY	RLVFTNCNY	0.007057	1.5
HLA-B*46:01	1	1183	1191	9	EWSYTGSSF	EWSYTGSSF	EWSYTGSSF	0.006938	1.5
HLA-B*46:01	1	1304	1312	9	IAGLVALAL	IAGLVALAL	IAGLVALAL	0.006901	1.5
HLA-B*46:01	1	396	404	9	VYNFKRLVF	VYNFKRLVF	VYNFKRLVF	0.006901	1.5
HLA-B*46:01	1	707	715	9	LQTPVGCVL	LQTPVGCVL	LQTPVGCVL	0.006742	1.5
HLA-B*46:01	1	1275	1283	9	ALNESYIDL	ALNESYIDL	ALNESYIDL	0.006708	1.5
HLA-B*46:01	1	220	228	9	NRNASLNSF	NRNASLNSF	NRNASLNSF	0.006707	1.5
HLA-A*11:01	1	979	987	9	RLNGVGITQ	RLNGVGITQ	RLNGVGITQ	0.137917	1.6
HLA-A*11:01	1	1272	1280	9	VVKALNESY	VVKALNESY	VVKALNESY	0.137709	1.6
HLA-A*02:01	1	841	849	9	RQDDSVRNL	RQDDSVRNL	RQDDSVRNL	0.134366	1.6
HLA-C*07:02	1	555	563	9	VASGSTVAM	VASGSTVAM	VASGSTVAM	0.131539	1.6
HLA-C*07:02	1	1118	1126	9	GQGTHIVSF	GQGTHIVSF	GQGTHIVSF	0.130918	1.6
HLA-C*07:02	1	472	480	9	SFSNPTCLI	SFSNPTCLI	SFSNPTCLI	0.129714	1.6
HLA-C*07:02	1	703	711	9	TYGPLQTPV	TYGPLQTPV	TYGPLQTPV	0.127824	1.6
HLA-C*07:02	1	765	773	9	NHPIQVDQL	NHPIQVDQL	NHPIQVDQL	0.125756	1.6
HLA-C*07:02	1	1284	1292	9	KELGNYTYY	KELGNYTYY	KELGNYTYY	0.125466	1.6
HLA-C*07:02	1	438	446	9	YSSLILDYF	YSSLILDYF	YSSLILDYF	0.125192	1.6
HLA-C*07:02	1	38	46	9	TFFDKTWPR	TFFDKTWPR	TFFDKTWPR	0.124778	1.6
HLA-A*30:01	1	294	302	9	SIIPHSIRS	SIIPHSIRS	SIIPHSIRS	0.124317	1.6
HLA-A*24:02	1	887	895	9	RSAIEDLLF	RSAIEDLLF	RSAIEDLLF	0.12411	1.6
HLA-A*30:01	1	1244	1252	9	TSIPNFGSL	TSIPNFGSL	TSIPNFGSL	0.12318	1.6
HLA-A*24:02	1	265	273	9	LFSSRYVDL	LFSSRYVDL	LFSSRYVDL	0.12265	1.6
HLA-A*24:02	1	1292	1300	9	YNKWPWYIW	YNKWPWYIW	YNKWPWYIW	0.121712	1.6
HLA-A*30:01	1	1266	1274	9	MLSLQQVVK	MLSLQQVVK	MLSLQQVVK	0.120059	1.6
HLA-B*13:02	1	865	873	9	FGGDFNLTL	FGGDFNLTL	FGGDFNLTL	0.118149	1.6
HLA-B*13:02	1	786	794	9	FSFGVTQEY	FSFGVTQEY	FSFGVTQEY	0.115718	1.6
HLA-B*13:02	1	1142	1150	9	YPSNHIEVV	YPSNHIEVV	YPSNHIEVV	0.115009	1.6
HLA-B*13:02	1	135	143	9	STSATIRKI	STSATIRKI	STSATIRKI	0.113612	1.6
HLA-B*13:02	1	1036	1044	9	LASELSNTF	LASELSNTF	LASELSNTF	0.11352	1.6
HLA-C*06:02	1	666	674	9	ETKTHATLF	ETKTHATLF	ETKTHATLF	0.096567	1.6
HLA-C*06:02	1	563	571	9	MTEQLQMGF	MTEQLQMGF	MTEQLQMGF	0.095342	1.6
HLA-C*06:02	1	1252	1260	9	LTQINTTLL	LTQINTTLL	LTQINTTLL	0.094863	1.6
HLA-C*06:02	1	898	906	9	VTIADPGYM	VTIADPGYM	VTIADPGYM	0.093998	1.6
HLA-C*06:02	1	561	569	9	VAMTEQLQM	VAMTEQLQM	VAMTEQLQM	0.0938	1.6
HLA-C*03:04	1	135	143	9	STSATIRKI	STSATIRKI	STSATIRKI	0.093093	1.6
HLA-C*03:03	1	135	143	9	STSATIRKI	STSATIRKI	STSATIRKI	0.093093	1.6
HLA-A*33:03	1	200	208	9	SYTSFATYH	SYTSFATYH	SYTSFATYH	0.092633	1.6
HLA-C*06:02	1	845	853	9	SVRNLFASV	SVRNLFASV	SVRNLFASV	0.091857	1.6
HLA-C*06:02	1	266	274	9	FSSRYVDLY	FSSRYVDLY	FSSRYVDLY	0.091563	1.6
HLA-C*03:04	1	791	799	9	TQEYIQTTI	TQEYIQTTI	TQEYIQTTI	0.091318	1.6
HLA-C*03:03	1	791	799	9	TQEYIQTTI	TQEYIQTTI	TQEYIQTTI	0.091318	1.6
HLA-C*03:04	1	887	895	9	RSAIEDLLF	RSAIEDLLF	RSAIEDLLF	0.090786	1.6
HLA-C*03:03	1	887	895	9	RSAIEDLLF	RSAIEDLLF	RSAIEDLLF	0.090786	1.6
HLA-C*03:04	1	582	590	9	NSVCPKLEF	NSVCPKLEF	NSVCPKLEF	0.089648	1.6
HLA-C*03:03	1	582	590	9	NSVCPKLEF	NSVCPKLEF	NSVCPKLEF	0.089648	1.6
HLA-C*03:04	1	1151	1159	9	SAYGLCDAA	SAYGLCDAA	SAYGLCDAA	0.089518	1.6
HLA-C*03:03	1	1151	1159	9	SAYGLCDAA	SAYGLCDAA	SAYGLCDAA	0.089518	1.6
HLA-C*03:04	1	388	396	9	LLSGTPPQV	LLSGTPPQV	LLSGTPPQV	0.089126	1.6
HLA-C*03:03	1	388	396	9	LLSGTPPQV	LLSGTPPQV	LLSGTPPQV	0.089126	1.6
HLA-C*03:04	1	988	996	9	QVLSENQKL	QVLSENQKL	QVLSENQKL	0.089041	1.6
HLA-C*03:03	1	988	996	9	QVLSENQKL	QVLSENQKL	QVLSENQKL	0.089041	1.6
HLA-C*03:04	1	67	75	9	ITITYQGLF	ITITYQGLF	ITITYQGLF	0.088236	1.6
HLA-C*03:03	1	67	75	9	ITITYQGLF	ITITYQGLF	ITITYQGLF	0.088236	1.6
HLA-C*03:04	1	670	678	9	HATLFGSVA	HATLFGSVA	HATLFGSVA	0.087429	1.6
HLA-C*03:03	1	670	678	9	HATLFGSVA	HATLFGSVA	HATLFGSVA	0.087429	1.6
HLA-B*40:01	1	375	383	9	VEQAEGVEC	VEQAEGVEC	VEQAEGVEC	0.086877	1.6
HLA-C*03:04	1	446	454	9	FSYPLSMKS	FSYPLSMKS	FSYPLSMKS	0.085172	1.6
HLA-C*03:03	1	446	454	9	FSYPLSMKS	FSYPLSMKS	FSYPLSMKS	0.085172	1.6
HLA-B*40:01	1	592	600	9	NDTKIASQL	NDTKIASQL	NDTKIASQL	0.085105	1.6
HLA-B*40:01	1	707	715	9	LQTPVGCVL	LQTPVGCVL	LQTPVGCVL	0.082339	1.6
HLA-B*40:01	1	842	850	9	QDDSVRNLF	QDDSVRNLF	QDDSVRNLF	0.079915	1.6
HLA-C*01:02	1	641	649	9	YYSDDGNYY	YYSDDGNYY	YYSDDGNYY	0.072007	1.6
HLA-C*01:02	1	944	952	9	EAAYTSSLL	EAAYTSSLL	EAAYTSSLL	0.071905	1.6
HLA-C*01:02	1	1014	1022	9	TTNEAFQKV	TTNEAFQKV	TTNEAFQKV	0.069618	1.6
HLA-C*01:02	1	472	480	9	SFSNPTCLI	SFSNPTCLI	SFSNPTCLI	0.069101	1.6
HLA-C*01:02	1	32	40	9	EVDIQQTFF	EVDIQQTFF	EVDIQQTFF	0.068708	1.6
HLA-C*04:01	1	42	50	9	KTWPRPIDV	KTWPRPIDV	KTWPRPIDV	0.058716	1.6
HLA-C*04:01	1	778	786	9	FKLSIPTNF	FKLSIPTNF	FKLSIPTNF	0.056537	1.6
HLA-C*08:01	1	900	908	9	IADPGYMQG	IADPGYMQG	IADPGYMQG	0.055812	1.6
HLA-C*08:01	1	641	649	9	YYSDDGNYY	YYSDDGNYY	YYSDDGNYY	0.05568	1.6
HLA-C*08:01	1	981	989	9	NGVGITQQV	NGVGITQQV	NGVGITQQV	0.055235	1.6
HLA-C*08:01	1	78	86	9	QGDHGDMYV	QGDHGDMYV	QGDHGDMYV	0.055138	1.6
HLA-C*04:01	1	751	759	9	RSVPGEMRL	RSVPGEMRL	RSVPGEMRL	0.054774	1.6
HLA-C*08:01	1	832	840	9	NQALHGANL	NQALHGANL	NQALHGANL	0.05249	1.6
HLA-C*08:01	1	448	456	9	YPLSMKSDL	YPLSMKSDL	YPLSMKSDL	0.052398	1.6
HLA-C*08:01	1	546	554	9	SPLEGGGWL	SPLEGGGWL	SPLEGGGWL	0.05219	1.6
HLA-B*46:01	1	715	723	9	LGLVNSSLF	LGLVNSSLF	LGLVNSSLF	0.006609	1.6
HLA-B*46:01	1	1004	1012	9	ALGAMQTGF	ALGAMQTGF	ALGAMQTGF	0.006605	1.6
HLA-B*46:01	1	634	642	9	AYQNLVGYY	AYQNLVGYY	AYQNLVGYY	0.006548	1.6
HLA-B*46:01	1	882	890	9	GSRSARSAI	GSRSARSAI	GSRSARSAI	0.006498	1.6
HLA-B*46:01	1	433	441	9	IASNCYSSL	IASNCYSSL	IASNCYSSL	0.006434	1.6
HLA-B*46:01	1	794	802	9	YIQTTIQKV	YIQTTIQKV	YIQTTIQKV	0.006381	1.6
HLA-A*11:01	1	769	777	9	QVDQLNSSY	QVDQLNSSY	QVDQLNSSY	0.12871	1.7
HLA-A*11:01	1	497	505	9	YSYINKCSR	YSYINKCSR	YSYINKCSR	0.128151	1.7
HLA-A*02:01	1	521	529	9	NQYSPCVSI	NQYSPCVSI	NQYSPCVSI	0.127068	1.7
HLA-A*02:01	1	1302	1310	9	GFIAGLVAL	GFIAGLVAL	GFIAGLVAL	0.123785	1.7
HLA-A*02:01	1	282	290	9	ATLPVYDTI	ATLPVYDTI	ATLPVYDTI	0.12322	1.7
HLA-C*07:02	1	471	479	9	QSFSNPTCL	QSFSNPTCL	QSFSNPTCL	0.122287	1.7
HLA-A*30:01	1	1184	1192	9	WSYTGSSFY	WSYTGSSFY	WSYTGSSFY	0.118595	1.7
HLA-A*30:01	1	1072	1080	9	NGRLTTLNA	NGRLTTLNA	NGRLTTLNA	0.117638	1.7
HLA-A*30:01	1	779	787	9	KLSIPTNFS	KLSIPTNFS	KLSIPTNFS	0.115856	1.7
HLA-A*30:01	1	655	663	9	VSVPVSVIY	VSVPVSVIY	VSVPVSVIY	0.11423	1.7
HLA-B*13:02	1	1050	1058	9	SIGDIIQRL	SIGDIIQRL	SIGDIIQRL	0.11119	1.7
HLA-A*24:02	1	972	980	9	FAQSIFYRL	FAQSIFYRL	FAQSIFYRL	0.11118	1.7
HLA-B*13:02	1	258	266	9	QTAQGVHLF	QTAQGVHLF	QTAQGVHLF	0.110212	1.7
HLA-B*13:02	1	1265	1273	9	EMLSLQQVV	EMLSLQQVV	EMLSLQQVV	0.109304	1.7
HLA-A*24:02	1	640	648	9	GYYSDDGNY	GYYSDDGNY	GYYSDDGNY	0.107542	1.7
HLA-C*06:02	1	273	281	9	LYGGNMFQF	LYGGNMFQF	LYGGNMFQF	0.090523	1.7
HLA-C*06:02	1	521	529	9	NQYSPCVSI	NQYSPCVSI	NQYSPCVSI	0.08978	1.7
HLA-A*33:03	1	462	470	9	GPISQFNYK	GPISQFNYK	GPISQFNYK	0.088567	1.7
HLA-C*06:02	1	1231	1239	9	FQDELDEFF	FQDELDEFF	FQDELDEFF	0.088556	1.7
HLA-C*06:02	1	749	757	9	SVRSVPGEM	SVRSVPGEM	SVRSVPGEM	0.088086	1.7
HLA-A*33:03	1	199	207	9	NSYTSFATY	NSYTSFATY	NSYTSFATY	0.088022	1.7
HLA-C*06:02	1	473	481	9	FSNPTCLIL	FSNPTCLIL	FSNPTCLIL	0.087858	1.7
HLA-A*33:03	1	444	452	9	DYFSYPLSM	DYFSYPLSM	DYFSYPLSM	0.087856	1.7
HLA-C*06:02	1	69	77	9	ITYQGLFPY	ITYQGLFPY	ITYQGLFPY	0.087361	1.7
HLA-C*06:02	1	769	777	9	QVDQLNSSY	QVDQLNSSY	QVDQLNSSY	0.087358	1.7
HLA-C*06:02	1	31	39	9	IEVDIQQTF	IEVDIQQTF	IEVDIQQTF	0.08712	1.7
HLA-C*03:04	1	854	862	9	KSSQSSPII	KSSQSSPII	KSSQSSPII	0.083628	1.7
HLA-C*03:03	1	854	862	9	KSSQSSPII	KSSQSSPII	KSSQSSPII	0.083628	1.7
HLA-C*03:04	1	1197	1205	9	ITSLNTKYV	ITSLNTKYV	ITSLNTKYV	0.08245	1.7
HLA-C*03:03	1	1197	1205	9	ITSLNTKYV	ITSLNTKYV	ITSLNTKYV	0.08245	1.7
HLA-C*03:04	1	395	403	9	QVYNFKRLV	QVYNFKRLV	QVYNFKRLV	0.079605	1.7
HLA-C*03:03	1	395	403	9	QVYNFKRLV	QVYNFKRLV	QVYNFKRLV	0.079605	1.7
HLA-C*03:04	1	633	641	9	DAYQNLVGY	DAYQNLVGY	DAYQNLVGY	0.078638	1.7
HLA-C*03:03	1	633	641	9	DAYQNLVGY	DAYQNLVGY	DAYQNLVGY	0.078638	1.7
HLA-C*03:04	1	1241	1249	9	NVSTSIPNF	NVSTSIPNF	NVSTSIPNF	0.07794	1.7
HLA-C*03:03	1	1241	1249	9	NVSTSIPNF	NVSTSIPNF	NVSTSIPNF	0.07794	1.7
HLA-C*03:04	1	967	975	9	FAAIPFAQS	FAAIPFAQS	FAAIPFAQS	0.077624	1.7
HLA-C*03:03	1	967	975	9	FAAIPFAQS	FAAIPFAQS	FAAIPFAQS	0.077624	1.7
HLA-B*40:01	1	1062	1070	9	EQDAQIDRL	EQDAQIDRL	EQDAQIDRL	0.077247	1.7
HLA-B*40:01	1	279	287	9	FQFATLPVY	FQFATLPVY	FQFATLPVY	0.07654	1.7
HLA-B*40:01	1	565	573	9	EQLQMGFGI	EQLQMGFGI	EQLQMGFGI	0.075187	1.7
HLA-B*40:01	1	643	651	9	SDDGNYYCL	SDDGNYYCL	SDDGNYYCL	0.073332	1.7
HLA-B*40:01	1	271	279	9	VDLYGGNMF	VDLYGGNMF	VDLYGGNMF	0.07311	1.7
HLA-C*01:02	1	546	554	9	SPLEGGGWL	SPLEGGGWL	SPLEGGGWL	0.067606	1.7
HLA-C*01:02	1	135	143	9	STSATIRKI	STSATIRKI	STSATIRKI	0.067428	1.7
HLA-C*01:02	1	199	207	9	NSYTSFATY	NSYTSFATY	NSYTSFATY	0.067159	1.7
HLA-C*01:02	1	827	835	9	FCSKINQAL	FCSKINQAL	FCSKINQAL	0.067138	1.7
HLA-C*01:02	1	67	75	9	ITITYQGLF	ITITYQGLF	ITITYQGLF	0.065936	1.7
HLA-C*01:02	1	11	19	9	LLTPTESYV	LLTPTESYV	LLTPTESYV	0.065908	1.7
HLA-C*01:02	1	745	753	9	LTPRSVRSV	LTPRSVRSV	LTPRSVRSV	0.065668	1.7
HLA-C*04:01	1	688	696	9	QYSRSTRSM	QYSRSTRSM	QYSRSTRSM	0.05415	1.7
HLA-C*04:01	1	1145	1153	9	NHIEVVSAY	NHIEVVSAY	NHIEVVSAY	0.053725	1.7
HLA-C*04:01	1	714	722	9	VLGLVNSSL	VLGLVNSSL	VLGLVNSSL	0.053683	1.7
HLA-C*04:01	1	1118	1126	9	GQGTHIVSF	GQGTHIVSF	GQGTHIVSF	0.053512	1.7
HLA-C*04:01	1	723	731	9	FVEDCKLPL	FVEDCKLPL	FVEDCKLPL	0.05219	1.7
HLA-C*04:01	1	567	575	9	LQMGFGITV	LQMGFGITV	LQMGFGITV	0.052039	1.7
HLA-C*04:01	1	861	869	9	IIPGFGGDF	IIPGFGGDF	IIPGFGGDF	0.0518	1.7
HLA-C*08:01	1	582	590	9	NSVCPKLEF	NSVCPKLEF	NSVCPKLEF	0.051635	1.7
HLA-C*04:01	1	388	396	9	LLSGTPPQV	LLSGTPPQV	LLSGTPPQV	0.051068	1.7
HLA-C*08:01	1	774	782	9	NSSYFKLSI	NSSYFKLSI	NSSYFKLSI	0.050958	1.7
HLA-C*08:01	1	1197	1205	9	ITSLNTKYV	ITSLNTKYV	ITSLNTKYV	0.050425	1.7
HLA-C*08:01	1	295	303	9	IIPHSIRSI	IIPHSIRSI	IIPHSIRSI	0.050028	1.7
HLA-C*08:01	1	31	39	9	IEVDIQQTF	IEVDIQQTF	IEVDIQQTF	0.049927	1.7
HLA-C*08:01	1	1210	1218	9	TYQNISTNL	TYQNISTNL	TYQNISTNL	0.048704	1.7
HLA-B*46:01	1	1214	1222	9	ISTNLPPPL	ISTNLPPPL	ISTNLPPPL	0.006109	1.7
HLA-B*46:01	1	1307	1315	9	LVALALCVF	LVALALCVF	LVALALCVF	0.005835	1.7
HLA-B*46:01	1	993	1001	9	NQKLIANKF	NQKLIANKF	NQKLIANKF	0.005802	1.7
HLA-B*46:01	1	905	913	9	YMQGYDDCM	YMQGYDDCM	YMQGYDDCM	0.005802	1.7
HLA-B*46:01	1	1032	1040	9	ALSKLASEL	ALSKLASEL	ALSKLASEL	0.005788	1.7
HLA-B*46:01	1	446	454	9	FSYPLSMKS	FSYPLSMKS	FSYPLSMKS	0.005747	1.7
HLA-C*07:02	1	358	366	9	SGVYSVSSF	SGVYSVSSF	SGVYSVSSF	0.11781	1.8
HLA-A*11:01	1	897	905	9	KVTIADPGY	KVTIADPGY	KVTIADPGY	0.117612	1.8
HLA-C*07:02	1	282	290	9	ATLPVYDTI	ATLPVYDTI	ATLPVYDTI	0.11725	1.8
HLA-C*07:02	1	1108	1116	9	KAQSKRSGF	KAQSKRSGF	KAQSKRSGF	0.117035	1.8
HLA-C*07:02	1	226	234	9	NSFKEYFNL	NSFKEYFNL	NSFKEYFNL	0.116914	1.8
HLA-C*07:02	1	689	697	9	YSRSTRSML	YSRSTRSML	YSRSTRSML	0.115122	1.8
HLA-A*02:01	1	85	93	9	YVYSAGHAT	YVYSAGHAT	YVYSAGHAT	0.114519	1.8
HLA-C*07:02	1	395	403	9	QVYNFKRLV	QVYNFKRLV	QVYNFKRLV	0.114101	1.8
HLA-C*07:02	1	1275	1283	9	ALNESYIDL	ALNESYIDL	ALNESYIDL	0.113822	1.8
HLA-A*02:01	1	178	186	9	TLLRAFYCI	TLLRAFYCI	TLLRAFYCI	0.113086	1.8
HLA-A*11:01	1	419	427	9	SVNDFTCSQ	SVNDFTCSQ	SVNDFTCSQ	0.11162	1.8
HLA-A*30:01	1	931	939	9	GYKVLPPLM	GYKVLPPLM	GYKVLPPLM	0.11074	1.8
HLA-A*30:01	1	123	131	9	AANSTGTVI	AANSTGTVI	AANSTGTVI	0.110327	1.8
HLA-A*30:01	1	1120	1128	9	GTHIVSFVV	GTHIVSFVV	GTHIVSFVV	0.108519	1.8
HLA-B*13:02	1	755	763	9	GEMRLASIA	GEMRLASIA	GEMRLASIA	0.107416	1.8
HLA-B*13:02	1	161	169	9	MGRFFNHTL	MGRFFNHTL	MGRFFNHTL	0.107355	1.8
HLA-B*13:02	1	737	745	9	ALPDTPSTL	ALPDTPSTL	ALPDTPSTL	0.106786	1.8
HLA-B*13:02	1	892	900	9	DLLFDKVTI	DLLFDKVTI	DLLFDKVTI	0.106474	1.8
HLA-B*13:02	1	527	535	9	VSIVPSTVW	VSIVPSTVW	VSIVPSTVW	0.105549	1.8
HLA-B*13:02	1	1065	1073	9	AQIDRLING	AQIDRLING	AQIDRLING	0.105383	1.8
HLA-B*13:02	1	1268	1276	9	SLQQVVKAL	SLQQVVKAL	SLQQVVKAL	0.105098	1.8
HLA-B*13:02	1	217	225	9	GNYNRNASL	GNYNRNASL	GNYNRNASL	0.104949	1.8
HLA-B*13:02	1	592	600	9	NDTKIASQL	NDTKIASQL	NDTKIASQL	0.10459	1.8
HLA-A*24:02	1	1164	1172	9	CIAPVNGYF	CIAPVNGYF	CIAPVNGYF	0.099144	1.8
HLA-C*06:02	1	533	541	9	TVWEDGDYY	TVWEDGDYY	TVWEDGDYY	0.085074	1.8
HLA-C*06:02	1	438	446	9	YSSLILDYF	YSSLILDYF	YSSLILDYF	0.08447	1.8
HLA-C*06:02	1	696	704	9	MLKRRDSTY	MLKRRDSTY	MLKRRDSTY	0.084157	1.8
HLA-C*06:02	1	308	316	9	KAWAAFYVY	KAWAAFYVY	KAWAAFYVY	0.083575	1.8
HLA-C*06:02	1	1299	1307	9	IWLGFIAGL	IWLGFIAGL	IWLGFIAGL	0.083547	1.8
HLA-C*06:02	1	727	735	9	CKLPLGQSL	CKLPLGQSL	CKLPLGQSL	0.083471	1.8
HLA-C*06:02	1	295	303	9	IIPHSIRSI	IIPHSIRSI	IIPHSIRSI	0.082589	1.8
HLA-C*06:02	1	492	500	9	TKPLKYSYI	TKPLKYSYI	TKPLKYSYI	0.082238	1.8
HLA-C*06:02	1	1302	1310	9	GFIAGLVAL	GFIAGLVAL	GFIAGLVAL	0.082052	1.8
HLA-A*33:03	1	786	794	9	FSFGVTQEY	FSFGVTQEY	FSFGVTQEY	0.081787	1.8
HLA-C*06:02	1	1165	1173	9	IAPVNGYFI	IAPVNGYFI	IAPVNGYFI	0.081688	1.8
HLA-A*33:03	1	1204	1212	9	YVAPQVTYQ	YVAPQVTYQ	YVAPQVTYQ	0.081169	1.8
HLA-C*06:02	1	353	361	9	SFDVESGVY	SFDVESGVY	SFDVESGVY	0.080136	1.8
HLA-C*03:04	1	975	983	9	SIFYRLNGV	SIFYRLNGV	SIFYRLNGV	0.073594	1.8
HLA-C*03:03	1	975	983	9	SIFYRLNGV	SIFYRLNGV	SIFYRLNGV	0.073594	1.8
HLA-C*03:04	1	715	723	9	LGLVNSSLF	LGLVNSSLF	LGLVNSSLF	0.073375	1.8
HLA-C*03:03	1	715	723	9	LGLVNSSLF	LGLVNSSLF	LGLVNSSLF	0.073375	1.8
HLA-C*03:04	1	756	764	9	EMRLASIAF	EMRLASIAF	EMRLASIAF	0.072144	1.8
HLA-C*03:03	1	756	764	9	EMRLASIAF	EMRLASIAF	EMRLASIAF	0.072144	1.8
HLA-C*03:04	1	373	381	9	SVVEQAEGV	SVVEQAEGV	SVVEQAEGV	0.072099	1.8
HLA-C*03:03	1	373	381	9	SVVEQAEGV	SVVEQAEGV	SVVEQAEGV	0.072099	1.8
HLA-C*03:04	1	926	934	9	AQYVAGYKV	AQYVAGYKV	AQYVAGYKV	0.071572	1.8
HLA-C*03:03	1	926	934	9	AQYVAGYKV	AQYVAGYKV	AQYVAGYKV	0.071572	1.8
HLA-C*03:04	1	1053	1061	9	DIIQRLDVL	DIIQRLDVL	DIIQRLDVL	0.071528	1.8
HLA-C*03:03	1	1053	1061	9	DIIQRLDVL	DIIQRLDVL	DIIQRLDVL	0.071528	1.8
HLA-C*03:04	1	442	450	9	ILDYFSYPL	ILDYFSYPL	ILDYFSYPL	0.070875	1.8
HLA-C*03:03	1	442	450	9	ILDYFSYPL	ILDYFSYPL	ILDYFSYPL	0.070875	1.8
HLA-C*03:04	1	774	782	9	NSSYFKLSI	NSSYFKLSI	NSSYFKLSI	0.070331	1.8
HLA-C*03:03	1	774	782	9	NSSYFKLSI	NSSYFKLSI	NSSYFKLSI	0.070331	1.8
HLA-B*40:01	1	316	324	9	YKLQPLTFL	YKLQPLTFL	YKLQPLTFL	0.067307	1.8
HLA-C*01:02	1	905	913	9	YMQGYDDCM	YMQGYDDCM	YMQGYDDCM	0.064187	1.8
HLA-C*01:02	1	1231	1239	9	FQDELDEFF	FQDELDEFF	FQDELDEFF	0.064107	1.8
HLA-C*01:02	1	63	71	9	TYSNITITY	TYSNITITY	TYSNITITY	0.063479	1.8
HLA-C*01:02	1	1043	1051	9	TFGAISASI	TFGAISASI	TFGAISASI	0.063131	1.8
HLA-C*01:02	1	1206	1214	9	APQVTYQNI	APQVTYQNI	APQVTYQNI	0.061745	1.8
HLA-C*04:01	1	161	169	9	MGRFFNHTL	MGRFFNHTL	MGRFFNHTL	0.050857	1.8
HLA-C*04:01	1	1127	1135	9	VVNAPNGLY	VVNAPNGLY	VVNAPNGLY	0.049846	1.8
HLA-C*04:01	1	555	563	9	VASGSTVAM	VASGSTVAM	VASGSTVAM	0.049515	1.8
HLA-C*04:01	1	38	46	9	TFFDKTWPR	TFFDKTWPR	TFFDKTWPR	0.049146	1.8
HLA-C*04:01	1	609	617	9	YGVSGRGVF	YGVSGRGVF	YGVSGRGVF	0.048941	1.8
HLA-C*04:01	1	791	799	9	TQEYIQTTI	TQEYIQTTI	TQEYIQTTI	0.048864	1.8
HLA-C*08:01	1	1184	1192	9	WSYTGSSFY	WSYTGSSFY	WSYTGSSFY	0.047431	1.8
HLA-C*08:01	1	1278	1286	9	ESYIDLKEL	ESYIDLKEL	ESYIDLKEL	0.046903	1.8
HLA-C*08:01	1	854	862	9	KSSQSSPII	KSSQSSPII	KSSQSSPII	0.046665	1.8
HLA-C*08:01	1	1264	1272	9	YEMLSLQQV	YEMLSLQQV	YEMLSLQQV	0.04563	1.8
HLA-B*46:01	1	1047	1055	9	ISASIGDII	ISASIGDII	ISASIGDII	0.005721	1.8
HLA-B*46:01	1	135	143	9	STSATIRKI	STSATIRKI	STSATIRKI	0.005689	1.8
HLA-B*46:01	1	943	951	9	MEAAYTSSL	MEAAYTSSL	MEAAYTSSL	0.005687	1.8
HLA-B*46:01	1	343	351	9	DLSQLHCSY	DLSQLHCSY	DLSQLHCSY	0.005667	1.8
HLA-B*46:01	1	546	554	9	SPLEGGGWL	SPLEGGGWL	SPLEGGGWL	0.005473	1.8
HLA-B*46:01	1	553	561	9	WLVASGSTV	WLVASGSTV	WLVASGSTV	0.00547	1.8
HLA-B*46:01	1	327	335	9	FSVDGYIRR	FSVDGYIRR	FSVDGYIRR	0.00543	1.8
HLA-B*46:01	1	944	952	9	EAAYTSSLL	EAAYTSSLL	EAAYTSSLL	0.0054	1.8
HLA-B*46:01	1	497	505	9	YSYINKCSR	YSYINKCSR	YSYINKCSR	0.005349	1.8
HLA-C*07:02	1	769	777	9	QVDQLNSSY	QVDQLNSSY	QVDQLNSSY	0.112817	1.9
HLA-C*07:02	1	1043	1051	9	TFGAISASI	TFGAISASI	TFGAISASI	0.112295	1.9
HLA-C*07:02	1	598	606	9	SQLGNCVEY	SQLGNCVEY	SQLGNCVEY	0.111511	1.9
HLA-A*11:01	1	598	606	9	SQLGNCVEY	SQLGNCVEY	SQLGNCVEY	0.110233	1.9
HLA-C*07:02	1	1230	1238	9	DFQDELDEF	DFQDELDEF	DFQDELDEF	0.108793	1.9
HLA-C*07:02	1	473	481	9	FSNPTCLIL	FSNPTCLIL	FSNPTCLIL	0.108791	1.9
HLA-C*07:02	1	1139	1147	9	VGYYPSNHI	VGYYPSNHI	VGYYPSNHI	0.108549	1.9
HLA-A*11:01	1	401	409	9	RLVFTNCNY	RLVFTNCNY	RLVFTNCNY	0.10849	1.9
HLA-C*07:02	1	772	780	9	QLNSSYFKL	QLNSSYFKL	QLNSSYFKL	0.108437	1.9
HLA-A*30:01	1	799	807	9	IQKVTVDCK	IQKVTVDCK	IQKVTVDCK	0.107255	1.9
HLA-A*02:01	1	642	650	9	YSDDGNYYC	YSDDGNYYC	YSDDGNYYC	0.107083	1.9
HLA-A*30:01	1	793	801	9	EYIQTTIQK	EYIQTTIQK	EYIQTTIQK	0.107055	1.9
HLA-C*07:02	1	521	529	9	NQYSPCVSI	NQYSPCVSI	NQYSPCVSI	0.10693	1.9
HLA-C*07:02	1	1289	1297	9	YTYYNKWPW	YTYYNKWPW	YTYYNKWPW	0.106191	1.9
HLA-A*30:01	1	1158	1166	9	AANPTNCIA	AANPTNCIA	AANPTNCIA	0.105732	1.9
HLA-A*02:01	1	4	12	9	SVFLLMFLL	SVFLLMFLL	SVFLLMFLL	0.105336	1.9
HLA-A*11:01	1	1076	1084	9	TTLNAFVAQ	TTLNAFVAQ	TTLNAFVAQ	0.1044	1.9
HLA-B*13:02	1	561	569	9	VAMTEQLQM	VAMTEQLQM	VAMTEQLQM	0.103733	1.9
HLA-B*13:02	1	1165	1173	9	IAPVNGYFI	IAPVNGYFI	IAPVNGYFI	0.103641	1.9
HLA-B*13:02	1	950	958	9	SLLGSIAGV	SLLGSIAGV	SLLGSIAGV	0.103465	1.9
HLA-A*02:01	1	968	976	9	AAIPFAQSI	AAIPFAQSI	AAIPFAQSI	0.103396	1.9
HLA-B*13:02	1	1067	1075	9	IDRLINGRL	IDRLINGRL	IDRLINGRL	0.103328	1.9
HLA-A*11:01	1	686	694	9	MSQYSRSTR	MSQYSRSTR	MSQYSRSTR	0.10288	1.9
HLA-A*30:01	1	459	467	9	SSAGPISQF	SSAGPISQF	SSAGPISQF	0.102559	1.9
HLA-B*13:02	1	307	315	9	RKAWAAFYV	RKAWAAFYV	RKAWAAFYV	0.102151	1.9
HLA-B*13:02	1	930	938	9	AGYKVLPPL	AGYKVLPPL	AGYKVLPPL	0.101613	1.9
HLA-A*02:01	1	224	232	9	SLNSFKEYF	SLNSFKEYF	SLNSFKEYF	0.101514	1.9
HLA-A*24:02	1	813	821	9	GFQKCEQLL	GFQKCEQLL	GFQKCEQLL	0.094105	1.9
HLA-A*24:02	1	132	140	9	ISPSTSATI	ISPSTSATI	ISPSTSATI	0.093729	1.9
HLA-A*24:02	1	968	976	9	AAIPFAQSI	AAIPFAQSI	AAIPFAQSI	0.091665	1.9
HLA-A*24:02	1	527	535	9	VSIVPSTVW	VSIVPSTVW	VSIVPSTVW	0.089985	1.9
HLA-A*24:02	1	1000	1008	9	KFNQALGAM	KFNQALGAM	KFNQALGAM	0.08967	1.9
HLA-C*06:02	1	282	290	9	ATLPVYDTI	ATLPVYDTI	ATLPVYDTI	0.078661	1.9
HLA-C*06:02	1	1293	1301	9	NKWPWYIWL	NKWPWYIWL	NKWPWYIWL	0.07767	1.9
HLA-C*06:02	1	1284	1292	9	KELGNYTYY	KELGNYTYY	KELGNYTYY	0.077467	1.9
HLA-C*06:02	1	993	1001	9	NQKLIANKF	NQKLIANKF	NQKLIANKF	0.076271	1.9
HLA-C*06:02	1	893	901	9	LLFDKVTIA	LLFDKVTIA	LLFDKVTIA	0.075894	1.9
HLA-A*33:03	1	1291	1299	9	YYNKWPWYI	YYNKWPWYI	YYNKWPWYI	0.07567	1.9
HLA-C*03:04	1	563	571	9	MTEQLQMGF	MTEQLQMGF	MTEQLQMGF	0.069432	1.9
HLA-C*03:03	1	563	571	9	MTEQLQMGF	MTEQLQMGF	MTEQLQMGF	0.069432	1.9
HLA-C*03:04	1	905	913	9	YMQGYDDCM	YMQGYDDCM	YMQGYDDCM	0.068757	1.9
HLA-C*03:03	1	905	913	9	YMQGYDDCM	YMQGYDDCM	YMQGYDDCM	0.068757	1.9
HLA-C*03:04	1	217	225	9	GNYNRNASL	GNYNRNASL	GNYNRNASL	0.068006	1.9
HLA-C*03:03	1	217	225	9	GNYNRNASL	GNYNRNASL	GNYNRNASL	0.068006	1.9
HLA-C*03:04	1	1108	1116	9	KAQSKRSGF	KAQSKRSGF	KAQSKRSGF	0.066516	1.9
HLA-C*03:03	1	1108	1116	9	KAQSKRSGF	KAQSKRSGF	KAQSKRSGF	0.066516	1.9
HLA-C*03:04	1	965	973	9	SSFAAIPFA	SSFAAIPFA	SSFAAIPFA	0.066075	1.9
HLA-C*03:03	1	965	973	9	SSFAAIPFA	SSFAAIPFA	SSFAAIPFA	0.066075	1.9
HLA-C*03:04	1	981	989	9	NGVGITQQV	NGVGITQQV	NGVGITQQV	0.065486	1.9
HLA-C*03:03	1	981	989	9	NGVGITQQV	NGVGITQQV	NGVGITQQV	0.065486	1.9
HLA-B*40:01	1	305	313	9	SDRKAWAAF	SDRKAWAAF	SDRKAWAAF	0.062836	1.9
HLA-C*01:02	1	854	862	9	KSSQSSPII	KSSQSSPII	KSSQSSPII	0.060408	1.9
HLA-C*01:02	1	328	336	9	SVDGYIRRA	SVDGYIRRA	SVDGYIRRA	0.060348	1.9
HLA-C*01:02	1	1203	1211	9	KYVAPQVTY	KYVAPQVTY	KYVAPQVTY	0.059752	1.9
HLA-C*01:02	1	1241	1249	9	NVSTSIPNF	NVSTSIPNF	NVSTSIPNF	0.058772	1.9
HLA-C*01:02	1	887	895	9	RSAIEDLLF	RSAIEDLLF	RSAIEDLLF	0.058563	1.9
HLA-C*01:02	1	977	985	9	FYRLNGVGI	FYRLNGVGI	FYRLNGVGI	0.058527	1.9
HLA-B*40:01	1	968	976	9	AAIPFAQSI	AAIPFAQSI	AAIPFAQSI	0.058498	1.9
HLA-C*01:02	1	527	535	9	VSIVPSTVW	VSIVPSTVW	VSIVPSTVW	0.05839	1.9
HLA-C*01:02	1	721	729	9	SLFVEDCKL	SLFVEDCKL	SLFVEDCKL	0.058143	1.9
HLA-C*01:02	1	950	958	9	SLLGSIAGV	SLLGSIAGV	SLLGSIAGV	0.057709	1.9
HLA-C*04:01	1	1073	1081	9	GRLTTLNAF	GRLTTLNAF	GRLTTLNAF	0.048259	1.9
HLA-C*04:01	1	313	321	9	FYVYKLQPL	FYVYKLQPL	FYVYKLQPL	0.047781	1.9
HLA-C*04:01	1	123	131	9	AANSTGTVI	AANSTGTVI	AANSTGTVI	0.047147	1.9
HLA-C*04:01	1	220	228	9	NRNASLNSF	NRNASLNSF	NRNASLNSF	0.047014	1.9
HLA-C*04:01	1	1004	1012	9	ALGAMQTGF	ALGAMQTGF	ALGAMQTGF	0.046332	1.9
HLA-C*04:01	1	506	514	9	LLSDDRTEV	LLSDDRTEV	LLSDDRTEV	0.046148	1.9
HLA-C*08:01	1	1223	1231	9	LGNSTGIDF	LGNSTGIDF	LGNSTGIDF	0.044096	1.9
HLA-C*08:01	1	590	598	9	FANDTKIAS	FANDTKIAS	FANDTKIAS	0.043599	1.9
HLA-C*08:01	1	653	661	9	ACVSVPVSV	ACVSVPVSV	ACVSVPVSV	0.043344	1.9
HLA-C*08:01	1	715	723	9	LGLVNSSLF	LGLVNSSLF	LGLVNSSLF	0.042098	1.9
HLA-C*08:01	1	533	541	9	TVWEDGDYY	TVWEDGDYY	TVWEDGDYY	0.042026	1.9
HLA-B*46:01	1	1303	1311	9	FIAGLVALA	FIAGLVALA	FIAGLVALA	0.005304	1.9
HLA-B*46:01	1	1090	1098	9	ESAALSAQL	ESAALSAQL	ESAALSAQL	0.005235	1.9
HLA-B*46:01	1	1142	1150	9	YPSNHIEVV	YPSNHIEVV	YPSNHIEVV	0.005222	1.9
HLA-B*46:01	1	954	962	9	SIAGVGWTA	SIAGVGWTA	SIAGVGWTA	0.00518	1.9
HLA-B*46:01	1	367	375	9	EAKPSGSVV	EAKPSGSVV	EAKPSGSVV	0.005095	1.9
HLA-B*46:01	1	1014	1022	9	TTNEAFQKV	TTNEAFQKV	TTNEAFQKV	0.004985	1.9
HLA-B*46:01	1	233	241	9	NLRNCTFMY	NLRNCTFMY	NLRNCTFMY	0.004959	1.9
HLA-B*46:01	1	410	418	9	NLTKLLSLF	NLTKLLSLF	NLTKLLSLF	0.004954	1.9
HLA-C*07:02	1	67	75	9	ITITYQGLF	ITITYQGLF	ITITYQGLF	0.105035	2
HLA-C*07:02	1	563	571	9	MTEQLQMGF	MTEQLQMGF	MTEQLQMGF	0.104074	2
HLA-C*07:02	1	975	983	9	SIFYRLNGV	SIFYRLNGV	SIFYRLNGV	0.103833	2
HLA-C*07:02	1	295	303	9	IIPHSIRSI	IIPHSIRSI	IIPHSIRSI	0.102723	2
HLA-C*07:02	1	403	411	9	VFTNCNYNL	VFTNCNYNL	VFTNCNYNL	0.102662	2
HLA-C*07:02	1	242	250	9	TYNITEDEI	TYNITEDEI	TYNITEDEI	0.10221	2
HLA-C*07:02	1	898	906	9	VTIADPGYM	VTIADPGYM	VTIADPGYM	0.1022	2
HLA-C*07:02	1	310	318	9	WAAFYVYKL	WAAFYVYKL	WAAFYVYKL	0.102012	2
HLA-A*30:01	1	691	699	9	RSTRSMLKR	RSTRSMLKR	RSTRSMLKR	0.101588	2
HLA-C*07:02	1	1	9	9	MIHSVFLLM	MIHSVFLLM	MIHSVFLLM	0.101578	2
HLA-A*30:01	1	878	886	9	SISTGSRSA	SISTGSRSA	SISTGSRSA	0.101164	2
HLA-A*30:01	1	136	144	9	TSATIRKIY	TSATIRKIY	TSATIRKIY	0.100959	2
HLA-A*30:01	1	587	595	9	KLEFANDTK	KLEFANDTK	KLEFANDTK	0.100733	2
HLA-A*30:01	1	38	46	9	TFFDKTWPR	TFFDKTWPR	TFFDKTWPR	0.100641	2
HLA-A*02:01	1	321	329	9	LTFLLDFSV	LTFLLDFSV	LTFLLDFSV	0.100251	2
HLA-A*30:01	1	687	695	9	SQYSRSTRS	SQYSRSTRS	SQYSRSTRS	0.099905	2
HLA-A*30:01	1	1185	1193	9	SYTGSSFYA	SYTGSSFYA	SYTGSSFYA	0.099657	2
HLA-A*30:01	1	1197	1205	9	ITSLNTKYV	ITSLNTKYV	ITSLNTKYV	0.099575	2
HLA-A*11:01	1	1066	1074	9	QIDRLINGR	QIDRLINGR	QIDRLINGR	0.098942	2
HLA-A*02:01	1	314	322	9	YVYKLQPLT	YVYKLQPLT	YVYKLQPLT	0.098906	2
HLA-A*30:01	1	758	766	9	RLASIAFNH	RLASIAFNH	RLASIAFNH	0.09855	2
HLA-B*13:02	1	1247	1255	9	PNFGSLTQI	PNFGSLTQI	PNFGSLTQI	0.097694	2
HLA-A*02:01	1	138	146	9	ATIRKIYPA	ATIRKIYPA	ATIRKIYPA	0.097618	2
HLA-B*13:02	1	559	567	9	STVAMTEQL	STVAMTEQL	STVAMTEQL	0.096732	2
HLA-B*13:02	1	132	140	9	ISPSTSATI	ISPSTSATI	ISPSTSATI	0.096531	2
HLA-A*02:01	1	1007	1015	9	AMQTGFTTT	AMQTGFTTT	AMQTGFTTT	0.096333	2
HLA-B*13:02	1	162	170	9	GRFFNHTLV	GRFFNHTLV	GRFFNHTLV	0.096271	2
HLA-A*11:01	1	494	502	9	PLKYSYINK	PLKYSYINK	PLKYSYINK	0.095187	2
HLA-A*24:02	1	1004	1012	9	ALGAMQTGF	ALGAMQTGF	ALGAMQTGF	0.087599	2
HLA-A*24:02	1	993	1001	9	NQKLIANKF	NQKLIANKF	NQKLIANKF	0.084978	2
HLA-C*06:02	1	135	143	9	STSATIRKI	STSATIRKI	STSATIRKI	0.074278	2
HLA-C*06:02	1	1191	1199	9	FYAPEPITS	FYAPEPITS	FYAPEPITS	0.07419	2
HLA-A*33:03	1	641	649	9	YYSDDGNYY	YYSDDGNYY	YYSDDGNYY	0.0738	2
HLA-C*06:02	1	1142	1150	9	YPSNHIEVV	YPSNHIEVV	YPSNHIEVV	0.07378	2
HLA-C*06:02	1	1183	1191	9	EWSYTGSSF	EWSYTGSSF	EWSYTGSSF	0.07327	2
HLA-A*33:03	1	630	638	9	FVYDAYQNL	FVYDAYQNL	FVYDAYQNL	0.072701	2
HLA-C*06:02	1	307	315	9	RKAWAAFYV	RKAWAAFYV	RKAWAAFYV	0.072625	2
HLA-C*06:02	1	132	140	9	ISPSTSATI	ISPSTSATI	ISPSTSATI	0.07251	2
HLA-C*03:04	1	1141	1149	9	YYPSNHIEV	YYPSNHIEV	YYPSNHIEV	0.064438	2
HLA-C*03:03	1	1141	1149	9	YYPSNHIEV	YYPSNHIEV	YYPSNHIEV	0.064438	2
HLA-C*03:04	1	709	717	9	TPVGCVLGL	TPVGCVLGL	TPVGCVLGL	0.063762	2
HLA-C*03:03	1	709	717	9	TPVGCVLGL	TPVGCVLGL	TPVGCVLGL	0.063762	2
HLA-C*03:04	1	642	650	9	YSDDGNYYC	YSDDGNYYC	YSDDGNYYC	0.063141	2
HLA-C*03:03	1	642	650	9	YSDDGNYYC	YSDDGNYYC	YSDDGNYYC	0.063141	2
HLA-C*03:04	1	778	786	9	FKLSIPTNF	FKLSIPTNF	FKLSIPTNF	0.062397	2
HLA-C*03:03	1	778	786	9	FKLSIPTNF	FKLSIPTNF	FKLSIPTNF	0.062397	2
HLA-C*03:04	1	653	661	9	ACVSVPVSV	ACVSVPVSV	ACVSVPVSV	0.062324	2
HLA-C*03:03	1	653	661	9	ACVSVPVSV	ACVSVPVSV	ACVSVPVSV	0.062324	2
HLA-C*03:04	1	1223	1231	9	LGNSTGIDF	LGNSTGIDF	LGNSTGIDF	0.061578	2
HLA-C*03:03	1	1223	1231	9	LGNSTGIDF	LGNSTGIDF	LGNSTGIDF	0.061578	2
HLA-C*03:04	1	3	11	9	HSVFLLMFL	HSVFLLMFL	HSVFLLMFL	0.059983	2
HLA-C*03:03	1	3	11	9	HSVFLLMFL	HSVFLLMFL	HSVFLLMFL	0.059983	2
HLA-B*40:01	1	1073	1081	9	GRLTTLNAF	GRLTTLNAF	GRLTTLNAF	0.058106	2
HLA-C*01:02	1	1197	1205	9	ITSLNTKYV	ITSLNTKYV	ITSLNTKYV	0.056597	2
HLA-C*01:02	1	1127	1135	9	VVNAPNGLY	VVNAPNGLY	VVNAPNGLY	0.056257	2
HLA-C*01:02	1	313	321	9	FYVYKLQPL	FYVYKLQPL	FYVYKLQPL	0.055662	2
HLA-B*40:01	1	993	1001	9	NQKLIANKF	NQKLIANKF	NQKLIANKF	0.055627	2
HLA-C*01:02	1	882	890	9	GSRSARSAI	GSRSARSAI	GSRSARSAI	0.055528	2
HLA-C*01:02	1	791	799	9	TQEYIQTTI	TQEYIQTTI	TQEYIQTTI	0.055491	2
HLA-C*01:02	1	774	782	9	NSSYFKLSI	NSSYFKLSI	NSSYFKLSI	0.05549	2
HLA-C*01:02	1	707	715	9	LQTPVGCVL	LQTPVGCVL	LQTPVGCVL	0.054427	2
HLA-B*40:01	1	1236	1244	9	DEFFKNVST	DEFFKNVST	DEFFKNVST	0.054126	2
HLA-B*40:01	1	1192	1200	9	YAPEPITSL	YAPEPITSL	YAPEPITSL	0.052742	2
HLA-C*04:01	1	1244	1252	9	TSIPNFGSL	TSIPNFGSL	TSIPNFGSL	0.045479	2
HLA-C*04:01	1	786	794	9	FSFGVTQEY	FSFGVTQEY	FSFGVTQEY	0.045342	2
HLA-C*04:01	1	1134	1142	9	LYFMHVGYY	LYFMHVGYY	LYFMHVGYY	0.045304	2
HLA-C*04:01	1	643	651	9	SDDGNYYCL	SDDGNYYCL	SDDGNYYCL	0.044962	2
HLA-C*04:01	1	483	491	9	TVPHNLTTI	TVPHNLTTI	TVPHNLTTI	0.044923	2
HLA-C*04:01	1	576	584	9	QYGTDTNSV	QYGTDTNSV	QYGTDTNSV	0.044785	2
HLA-C*04:01	1	561	569	9	VAMTEQLQM	VAMTEQLQM	VAMTEQLQM	0.044473	2
HLA-C*04:01	1	1264	1272	9	YEMLSLQQV	YEMLSLQQV	YEMLSLQQV	0.044194	2
HLA-C*08:01	1	1289	1297	9	YTYYNKWPW	YTYYNKWPW	YTYYNKWPW	0.041395	2
HLA-C*08:01	1	199	207	9	NSYTSFATY	NSYTSFATY	NSYTSFATY	0.041003	2
HLA-C*08:01	1	989	997	9	VLSENQKLI	VLSENQKLI	VLSENQKLI	0.040946	2
HLA-C*08:01	1	965	973	9	SSFAAIPFA	SSFAAIPFA	SSFAAIPFA	0.040524	2
HLA-C*08:01	1	217	225	9	GNYNRNASL	GNYNRNASL	GNYNRNASL	0.039393	2
HLA-C*08:01	1	77	85	9	YQGDHGDMY	YQGDHGDMY	YQGDHGDMY	0.039162	2
HLA-C*08:01	1	395	403	9	QVYNFKRLV	QVYNFKRLV	QVYNFKRLV	0.038924	2
HLA-C*08:01	1	721	729	9	SLFVEDCKL	SLFVEDCKL	SLFVEDCKL	0.038687	2
HLA-B*46:01	1	1139	1147	9	VGYYPSNHI	VGYYPSNHI	VGYYPSNHI	0.004945	2
HLA-B*46:01	1	295	303	9	IIPHSIRSI	IIPHSIRSI	IIPHSIRSI	0.004897	2
HLA-B*46:01	1	317	325	9	KLQPLTFLL	KLQPLTFLL	KLQPLTFLL	0.004818	2
HLA-B*46:01	1	615	623	9	GVFQNCTAV	GVFQNCTAV	GVFQNCTAV	0.004806	2
HLA-B*46:01	1	1133	1141	9	GLYFMHVGY	GLYFMHVGY	GLYFMHVGY	0.004793	2
HLA-B*46:01	1	450	458	9	LSMKSDLSV	LSMKSDLSV	LSMKSDLSV	0.00478	2
HLA-B*46:01	1	1073	1081	9	GRLTTLNAF	GRLTTLNAF	GRLTTLNAF	0.004715	2
HLA-B*46:01	1	1163	1171	9	NCIAPVNGY	NCIAPVNGY	NCIAPVNGY	0.004693	2
HLA-B*46:01	1	760	768	9	ASIAFNHPI	ASIAFNHPI	ASIAFNHPI	0.004691	2
M protein
allele	seq_num	start	end	length	peptide	core	icore	score	rank
HLA-A*11:01	1	41	49	9	RSMTVYVFK	RSMTVYVFK	RSMTVYVFK	0.929677	0.01
HLA-A*30:01	1	41	49	9	RSMTVYVFK	RSMTVYVFK	RSMTVYVFK	0.738889	0.01
HLA-C*07:02	1	93	101	9	SYFVQSIRL	SYFVQSIRL	SYFVQSIRL	0.802163	0.02
HLA-B*13:02	1	8	16	9	TEAQIIAII	TEAQIIAII	TEAQIIAII	0.626231	0.02
HLA-A*24:02	1	94	102	9	YFVQSIRLF	YFVQSIRLF	YFVQSIRLF	0.945009	0.03
HLA-C*03:04	1	208	216	9	ITADIELAL	ITADIELAL	ITADIELAL	0.856623	0.03
HLA-C*03:03	1	208	216	9	ITADIELAL	ITADIELAL	ITADIELAL	0.856623	0.03
HLA-C*08:01	1	208	216	9	ITADIELAL	ITADIELAL	ITADIELAL	0.720704	0.03
HLA-C*01:02	1	55	63	9	LLWPSSMAL	LLWPSSMAL	LLWPSSMAL	0.427046	0.03
HLA-B*40:01	1	8	16	9	TEAQIIAII	TEAQIIAII	TEAQIIAII	0.942954	0.04
HLA-A*02:01	1	55	63	9	LLWPSSMAL	LLWPSSMAL	LLWPSSMAL	0.915569	0.04
HLA-A*11:01	1	141	149	9	AVVTNGHLK	AVVTNGHLK	AVVTNGHLK	0.854138	0.04
HLA-C*07:02	1	40	48	9	SRSMTVYVF	SRSMTVYVF	SRSMTVYVF	0.725758	0.04
HLA-C*07:02	1	94	102	9	YFVQSIRLF	YFVQSIRLF	YFVQSIRLF	0.723607	0.05
HLA-C*06:02	1	40	48	9	SRSMTVYVF	SRSMTVYVF	SRSMTVYVF	0.590041	0.05
HLA-B*13:02	1	17	25	9	KDWNFAWSL	KDWNFAWSL	KDWNFAWSL	0.506156	0.05
HLA-C*01:02	1	208	216	9	ITADIELAL	ITADIELAL	ITADIELAL	0.393256	0.05
HLA-A*24:02	1	93	101	9	SYFVQSIRL	SYFVQSIRL	SYFVQSIRL	0.901379	0.06
HLA-C*08:01	1	55	63	9	LLWPSSMAL	LLWPSSMAL	LLWPSSMAL	0.567772	0.06
HLA-C*03:04	1	55	63	9	LLWPSSMAL	LLWPSSMAL	LLWPSSMAL	0.727296	0.07
HLA-C*03:03	1	55	63	9	LLWPSSMAL	LLWPSSMAL	LLWPSSMAL	0.727296	0.07
HLA-B*46:01	1	208	216	9	ITADIELAL	ITADIELAL	ITADIELAL	0.114988	0.08
HLA-B*46:01	1	187	195	9	GTNSGVAIY	GTNSGVAIY	GTNSGVAIY	0.109825	0.08
HLA-A*02:01	1	78	86	9	IISGIVAAV	IISGIVAAV	IISGIVAAV	0.840645	0.09
HLA-C*07:02	1	103	111	9	MRTGSWWSF	MRTGSWWSF	MRTGSWWSF	0.626408	0.09
HLA-C*04:01	1	110	118	9	SFNPETNCL	SFNPETNCL	SFNPETNCL	0.498043	0.09
HLA-B*13:02	1	5	13	9	TQLTEAQII	TQLTEAQII	TQLTEAQII	0.437588	0.09
HLA-C*01:02	1	167	175	9	VTVAKPNVL	VTVAKPNVL	VTVAKPNVL	0.318514	0.09
HLA-C*03:04	1	167	175	9	VTVAKPNVL	VTVAKPNVL	VTVAKPNVL	0.67044	0.1
HLA-C*03:03	1	167	175	9	VTVAKPNVL	VTVAKPNVL	VTVAKPNVL	0.67044	0.1
HLA-A*30:01	1	191	199	9	GVAIYHRYK	GVAIYHRYK	GVAIYHRYK	0.460994	0.1
HLA-C*03:04	1	61	69	9	MALSIFSAV	MALSIFSAV	MALSIFSAV	0.654411	0.11
HLA-C*03:03	1	61	69	9	MALSIFSAV	MALSIFSAV	MALSIFSAV	0.654411	0.11
HLA-C*04:01	1	159	167	9	DYDRLPNEV	DYDRLPNEV	DYDRLPNEV	0.448521	0.11
HLA-C*04:01	1	94	102	9	YFVQSIRLF	YFVQSIRLF	YFVQSIRLF	0.446108	0.11
HLA-C*03:04	1	186	194	9	YGTNSGVAI	YGTNSGVAI	YGTNSGVAI	0.63234	0.12
HLA-C*03:03	1	186	194	9	YGTNSGVAI	YGTNSGVAI	YGTNSGVAI	0.63234	0.12
HLA-C*08:01	1	209	217	9	TADIELALL	TADIELALL	TADIELALL	0.4338	0.12
HLA-A*02:01	1	88	96	9	AMMWISYFV	AMMWISYFV	AMMWISYFV	0.781178	0.13
HLA-A*11:01	1	191	199	9	GVAIYHRYK	GVAIYHRYK	GVAIYHRYK	0.711912	0.13
HLA-C*06:02	1	103	111	9	MRTGSWWSF	MRTGSWWSF	MRTGSWWSF	0.450949	0.13
HLA-C*08:01	1	66	74	9	FSAVYPIDL	FSAVYPIDL	FSAVYPIDL	0.389488	0.14
HLA-A*24:02	1	45	53	9	VYVFKMFVL	VYVFKMFVL	VYVFKMFVL	0.746447	0.15
HLA-C*03:04	1	121	129	9	VPFGGTTVV	VPFGGTTVV	VPFGGTTVV	0.594834	0.16
HLA-C*03:03	1	121	129	9	VPFGGTTVV	VPFGGTTVV	VPFGGTTVV	0.594834	0.16
HLA-C*03:04	1	82	90	9	IVAAVSAMM	IVAAVSAMM	IVAAVSAMM	0.573847	0.16
HLA-C*03:03	1	82	90	9	IVAAVSAMM	IVAAVSAMM	IVAAVSAMM	0.573847	0.16
HLA-C*06:02	1	93	101	9	SYFVQSIRL	SYFVQSIRL	SYFVQSIRL	0.403108	0.16
HLA-A*30:01	1	141	149	9	AVVTNGHLK	AVVTNGHLK	AVVTNGHLK	0.400033	0.16
HLA-C*03:04	1	66	74	9	FSAVYPIDL	FSAVYPIDL	FSAVYPIDL	0.566599	0.17
HLA-C*03:03	1	66	74	9	FSAVYPIDL	FSAVYPIDL	FSAVYPIDL	0.566599	0.17
HLA-C*03:04	1	70	78	9	YPIDLASQI	YPIDLASQI	YPIDLASQI	0.562451	0.17
HLA-C*03:03	1	70	78	9	YPIDLASQI	YPIDLASQI	YPIDLASQI	0.562451	0.17
HLA-B*46:01	1	82	90	9	IVAAVSAMM	IVAAVSAMM	IVAAVSAMM	0.063798	0.17
HLA-C*08:01	1	121	129	9	VPFGGTTVV	VPFGGTTVV	VPFGGTTVV	0.350763	0.18
HLA-B*46:01	1	87	95	9	SAMMWISYF	SAMMWISYF	SAMMWISYF	0.06037	0.18
HLA-B*46:01	1	147	155	9	HLKMAGMHF	HLKMAGMHF	HLKMAGMHF	0.059803	0.18
HLA-A*33:03	1	92	100	9	ISYFVQSIR	ISYFVQSIR	ISYFVQSIR	0.440565	0.19
HLA-C*08:01	1	186	194	9	YGTNSGVAI	YGTNSGVAI	YGTNSGVAI	0.344634	0.19
HLA-A*24:02	1	37	45	9	GYPSRSMTV	GYPSRSMTV	GYPSRSMTV	0.683592	0.2
HLA-C*08:01	1	70	78	9	YPIDLASQI	YPIDLASQI	YPIDLASQI	0.334516	0.2
HLA-C*08:01	1	61	69	9	MALSIFSAV	MALSIFSAV	MALSIFSAV	0.328799	0.21
HLA-A*11:01	1	187	195	9	GTNSGVAIY	GTNSGVAIY	GTNSGVAIY	0.628764	0.22
HLA-A*33:03	1	189	197	9	NSGVAIYHR	NSGVAIYHR	NSGVAIYHR	0.41295	0.23
HLA-C*06:02	1	94	102	9	YFVQSIRLF	YFVQSIRLF	YFVQSIRLF	0.352843	0.23
HLA-C*01:02	1	82	90	9	IVAAVSAMM	IVAAVSAMM	IVAAVSAMM	0.241274	0.23
HLA-C*04:01	1	93	101	9	SYFVQSIRL	SYFVQSIRL	SYFVQSIRL	0.310336	0.24
HLA-B*46:01	1	81	89	9	GIVAAVSAM	GIVAAVSAM	GIVAAVSAM	0.047645	0.24
HLA-C*03:04	1	87	95	9	SAMMWISYF	SAMMWISYF	SAMMWISYF	0.453033	0.25
HLA-C*03:03	1	87	95	9	SAMMWISYF	SAMMWISYF	SAMMWISYF	0.453033	0.25
HLA-A*33:03	1	175	183	9	LIALKMVKR	LIALKMVKR	LIALKMVKR	0.39859	0.25
HLA-A*11:01	1	174	182	9	VLIALKMVK	VLIALKMVK	VLIALKMVK	0.55713	0.27
HLA-C*01:02	1	121	129	9	VPFGGTTVV	VPFGGTTVV	VPFGGTTVV	0.224504	0.27
HLA-B*46:01	1	55	63	9	LLWPSSMAL	LLWPSSMAL	LLWPSSMAL	0.044924	0.27
HLA-C*08:01	1	21	29	9	FAWSLIFLL	FAWSLIFLL	FAWSLIFLL	0.276387	0.28
HLA-C*08:01	1	167	175	9	VTVAKPNVL	VTVAKPNVL	VTVAKPNVL	0.275341	0.28
HLA-B*46:01	1	38	46	9	YPSRSMTVY	YPSRSMTVY	YPSRSMTVY	0.042042	0.28
HLA-C*01:02	1	209	217	9	TADIELALL	TADIELALL	TADIELALL	0.216433	0.29
HLA-C*03:04	1	142	150	9	VVTNGHLKM	VVTNGHLKM	VVTNGHLKM	0.412983	0.3
HLA-C*03:03	1	142	150	9	VVTNGHLKM	VVTNGHLKM	VVTNGHLKM	0.412983	0.3
HLA-C*01:02	1	66	74	9	FSAVYPIDL	FSAVYPIDL	FSAVYPIDL	0.211276	0.3
HLA-C*01:02	1	204	212	9	RSPPITADI	RSPPITADI	RSPPITADI	0.209448	0.31
HLA-A*02:01	1	60	68	9	SMALSIFSA	SMALSIFSA	SMALSIFSA	0.54806	0.32
HLA-A*02:01	1	64	72	9	SIFSAVYPI	SIFSAVYPI	SIFSAVYPI	0.53982	0.33
HLA-A*33:03	1	33	41	9	VLQYGYPSR	VLQYGYPSR	VLQYGYPSR	0.336564	0.33
HLA-B*46:01	1	142	150	9	VVTNGHLKM	VVTNGHLKM	VVTNGHLKM	0.035402	0.33
HLA-C*04:01	1	55	63	9	LLWPSSMAL	LLWPSSMAL	LLWPSSMAL	0.226653	0.35
HLA-B*40:01	1	17	25	9	KDWNFAWSL	KDWNFAWSL	KDWNFAWSL	0.536616	0.36
HLA-C*07:02	1	110	118	9	SFNPETNCL	SFNPETNCL	SFNPETNCL	0.367163	0.36
HLA-C*08:01	1	82	90	9	IVAAVSAMM	IVAAVSAMM	IVAAVSAMM	0.236934	0.36
HLA-B*46:01	1	94	102	9	YFVQSIRLF	YFVQSIRLF	YFVQSIRLF	0.032059	0.36
HLA-C*01:02	1	186	194	9	YGTNSGVAI	YGTNSGVAI	YGTNSGVAI	0.191822	0.37
HLA-B*46:01	1	167	175	9	VTVAKPNVL	VTVAKPNVL	VTVAKPNVL	0.030162	0.37
HLA-C*03:04	1	74	82	9	LASQIISGI	LASQIISGI	LASQIISGI	0.364494	0.38
HLA-C*03:03	1	74	82	9	LASQIISGI	LASQIISGI	LASQIISGI	0.364494	0.38
HLA-B*46:01	1	95	103	9	FVQSIRLFM	FVQSIRLFM	FVQSIRLFM	0.029592	0.38
HLA-C*01:02	1	64	72	9	SIFSAVYPI	SIFSAVYPI	SIFSAVYPI	0.188068	0.39
HLA-A*30:01	1	202	210	9	NYRSPPITA	NYRSPPITA	NYRSPPITA	0.286317	0.4
HLA-C*01:02	1	95	103	9	FVQSIRLFM	FVQSIRLFM	FVQSIRLFM	0.185526	0.41
HLA-A*02:01	1	24	32	9	SLIFLLITI	SLIFLLITI	SLIFLLITI	0.461931	0.42
HLA-C*07:02	1	45	53	9	VYVFKMFVL	VYVFKMFVL	VYVFKMFVL	0.343133	0.42
HLA-A*30:01	1	197	205	9	RYKAGNYRS	RYKAGNYRS	RYKAGNYRS	0.280621	0.42
HLA-B*46:01	1	28	36	9	LLITIVLQY	LLITIVLQY	LLITIVLQY	0.026229	0.42
HLA-C*07:02	1	55	63	9	LLWPSSMAL	LLWPSSMAL	LLWPSSMAL	0.335459	0.43
HLA-C*07:02	1	37	45	9	GYPSRSMTV	GYPSRSMTV	GYPSRSMTV	0.335353	0.43
HLA-C*03:04	1	140	148	9	TAVVTNGHL	TAVVTNGHL	TAVVTNGHL	0.333979	0.43
HLA-C*03:03	1	140	148	9	TAVVTNGHL	TAVVTNGHL	TAVVTNGHL	0.333979	0.43
HLA-C*01:02	1	87	95	9	SAMMWISYF	SAMMWISYF	SAMMWISYF	0.180799	0.43
HLA-C*03:04	1	81	89	9	GIVAAVSAM	GIVAAVSAM	GIVAAVSAM	0.329231	0.44
HLA-C*03:03	1	81	89	9	GIVAAVSAM	GIVAAVSAM	GIVAAVSAM	0.329231	0.44
HLA-C*01:02	1	168	176	9	TVAKPNVLI	TVAKPNVLI	TVAKPNVLI	0.179427	0.44
HLA-C*07:02	1	87	95	9	SAMMWISYF	SAMMWISYF	SAMMWISYF	0.327373	0.45
[truncated: 804 more rows]

## Sheet: SARS
S protein
allele	seq_num	start	end	length	peptide	core	icore	score	rank
HLA-A*24:02	1	621	629	9	IYSTGNNVF	IYSTGNNVF	IYSTGNNVF	0.96859	0.01
HLA-C*04:01	1	1119	1127	9	VYDPLQPEL	VYDPLQPEL	VYDPLQPEL	0.967166	0.01
HLA-C*07:02	1	314	322	9	VRFPNITNL	VRFPNITNL	VRFPNITNL	0.955776	0.01
HLA-C*06:02	1	314	322	9	VRFPNITNL	VRFPNITNL	VRFPNITNL	0.932597	0.01
HLA-C*03:03	1	694	702	9	IAIPTNFSI	IAIPTNFSI	IAIPTNFSI	0.920248	0.01
HLA-C*03:04	1	694	702	9	IAIPTNFSI	IAIPTNFSI	IAIPTNFSI	0.920248	0.01
HLA-A*11:01	1	403	411	9	GVIADYNYK	GVIADYNYK	GVIADYNYK	0.913903	0.01
HLA-A*11:01	1	1002	1010	9	ASANLAATK	ASANLAATK	ASANLAATK	0.911875	0.01
HLA-C*07:02	1	543	551	9	KRFQPFQQF	KRFQPFQQF	KRFQPFQQF	0.874972	0.01
HLA-C*07:02	1	440	448	9	YRYLRHGKL	YRYLRHGKL	YRYLRHGKL	0.84732	0.01
HLA-C*06:02	1	440	448	9	YRYLRHGKL	YRYLRHGKL	YRYLRHGKL	0.833976	0.01
HLA-A*30:01	1	331	339	9	ATKFPSVYA	ATKFPSVYA	ATKFPSVYA	0.788339	0.01
HLA-C*06:02	1	543	551	9	KRFQPFQQF	KRFQPFQQF	KRFQPFQQF	0.776044	0.01
HLA-B*40:01	1	998	1006	9	AEIRASANL	AEIRASANL	AEIRASANL	0.974826	0.02
HLA-A*11:01	1	86	94	9	GIYFAATEK	GIYFAATEK	GIYFAATEK	0.896616	0.02
HLA-A*11:01	1	250	258	9	AAYFVGYLK	AAYFVGYLK	AAYFVGYLK	0.89599	0.02
HLA-C*07:02	1	1069	1077	9	AYFPREGVF	AYFPREGVF	AYFPREGVF	0.808629	0.02
HLA-C*06:02	1	562	570	9	VRDPKTSEI	VRDPKTSEI	VRDPKTSEI	0.685031	0.02
HLA-B*46:01	1	1036	1044	9	QAAPHGVVF	QAAPHGVVF	QAAPHGVVF	0.219488	0.02
HLA-B*46:01	1	1077	1085	9	FVFNGTSWF	FVFNGTSWF	FVFNGTSWF	0.206249	0.02
HLA-A*02:01	1	958	966	9	VLNDILSRL	VLNDILSRL	VLNDILSRL	0.950712	0.03
HLA-A*11:01	1	809	817	9	TLADAGFMK	TLADAGFMK	TLADAGFMK	0.874541	0.03
HLA-C*03:03	1	1036	1044	9	QAAPHGVVF	QAAPHGVVF	QAAPHGVVF	0.864121	0.03
HLA-C*03:04	1	1036	1044	9	QAAPHGVVF	QAAPHGVVF	QAAPHGVVF	0.864121	0.03
HLA-C*03:03	1	868	876	9	WTFGAGAAL	WTFGAGAAL	WTFGAGAAL	0.851301	0.03
HLA-C*03:04	1	868	876	9	WTFGAGAAL	WTFGAGAAL	WTFGAGAAL	0.851301	0.03
HLA-C*03:03	1	874	882	9	AALQIPFAM	AALQIPFAM	AALQIPFAM	0.840247	0.03
HLA-C*03:04	1	874	882	9	AALQIPFAM	AALQIPFAM	AALQIPFAM	0.840247	0.03
HLA-C*03:03	1	933	941	9	VVNQNAQAL	VVNQNAQAL	VVNQNAQAL	0.832706	0.03
HLA-C*03:04	1	933	941	9	VVNQNAQAL	VVNQNAQAL	VVNQNAQAL	0.832706	0.03
HLA-C*08:01	1	694	702	9	IAIPTNFSI	IAIPTNFSI	IAIPTNFSI	0.70402	0.03
HLA-C*08:01	1	700	708	9	FSISITTEV	FSISITTEV	FSISITTEV	0.681928	0.03
HLA-B*13:02	1	1163	1171	9	KEIDRLNEV	KEIDRLNEV	KEIDRLNEV	0.607667	0.03
HLA-B*13:02	1	971	979	9	AEVQIDRLI	AEVQIDRLI	AEVQIDRLI	0.6052	0.03
HLA-C*01:02	1	851	859	9	MIAAYTAAL	MIAAYTAAL	MIAAYTAAL	0.447742	0.03
HLA-C*01:02	1	1037	1045	9	AAPHGVVFL	AAPHGVVFL	AAPHGVVFL	0.434908	0.03
HLA-A*02:01	1	256	264	9	YLKPTTFML	YLKPTTFML	YLKPTTFML	0.929352	0.04
HLA-A*24:02	1	1069	1077	9	AYFPREGVF	AYFPREGVF	AYFPREGVF	0.925894	0.04
HLA-A*11:01	1	957	965	9	SVLNDILSR	SVLNDILSR	SVLNDILSR	0.849878	0.04
HLA-C*03:03	1	700	708	9	FSISITTEV	FSISITTEV	FSISITTEV	0.818354	0.04
HLA-C*03:04	1	700	708	9	FSISITTEV	FSISITTEV	FSISITTEV	0.818354	0.04
HLA-B*13:02	1	950	958	9	SNFGAISSV	SNFGAISSV	SNFGAISSV	0.528511	0.04
HLA-B*13:02	1	694	702	9	IAIPTNFSI	IAIPTNFSI	IAIPTNFSI	0.518309	0.04
HLA-C*01:02	1	256	264	9	YLKPTTFML	YLKPTTFML	YLKPTTFML	0.419868	0.04
HLA-C*01:02	1	195	203	9	YVYKGYQPI	YVYKGYQPI	YVYKGYQPI	0.401042	0.04
HLA-A*24:02	1	68	76	9	GFHTINHTF	GFHTINHTF	GFHTINHTF	0.922602	0.05
HLA-A*11:01	1	707	715	9	EVMPVSMAK	EVMPVSMAK	EVMPVSMAK	0.849096	0.05
HLA-A*11:01	1	1081	1089	9	GTSWFITQR	GTSWFITQR	GTSWFITQR	0.837472	0.05
HLA-C*03:03	1	195	203	9	YVYKGYQPI	YVYKGYQPI	YVYKGYQPI	0.804819	0.05
HLA-C*03:04	1	195	203	9	YVYKGYQPI	YVYKGYQPI	YVYKGYQPI	0.804819	0.05
HLA-C*03:03	1	851	859	9	MIAAYTAAL	MIAAYTAAL	MIAAYTAAL	0.775345	0.05
HLA-C*03:04	1	851	859	9	MIAAYTAAL	MIAAYTAAL	MIAAYTAAL	0.775345	0.05
HLA-C*07:02	1	1119	1127	9	VYDPLQPEL	VYDPLQPEL	VYDPLQPEL	0.714962	0.05
HLA-C*04:01	1	160	168	9	TFEYISDAF	TFEYISDAF	TFEYISDAF	0.612146	0.05
HLA-C*01:02	1	404	412	9	VIADYNYKL	VIADYNYKL	VIADYNYKL	0.37962	0.05
HLA-B*46:01	1	847	855	9	LTDDMIAAY	LTDDMIAAY	LTDDMIAAY	0.147243	0.05
HLA-B*46:01	1	205	213	9	VVRDLPSGF	VVRDLPSGF	VVRDLPSGF	0.144042	0.05
HLA-B*46:01	1	352	360	9	YSVLYNSTF	YSVLYNSTF	YSVLYNSTF	0.136122	0.05
HLA-A*24:02	1	61	69	9	PFYSNVTGF	PFYSNVTGF	PFYSNVTGF	0.909233	0.06
HLA-C*07:02	1	562	570	9	VRDPKTSEI	VRDPKTSEI	VRDPKTSEI	0.686998	0.06
HLA-C*08:01	1	874	882	9	AALQIPFAM	AALQIPFAM	AALQIPFAM	0.578664	0.06
HLA-A*30:01	1	439	447	9	KYRYLRHGK	KYRYLRHGK	KYRYLRHGK	0.543102	0.06
HLA-C*01:02	1	933	941	9	VVNQNAQAL	VVNQNAQAL	VVNQNAQAL	0.374698	0.06
HLA-C*01:02	1	673	681	9	SIVAYTMSL	SIVAYTMSL	SIVAYTMSL	0.373629	0.06
HLA-C*01:02	1	694	702	9	IAIPTNFSI	IAIPTNFSI	IAIPTNFSI	0.360091	0.06
HLA-C*01:02	1	958	966	9	VLNDILSRL	VLNDILSRL	VLNDILSRL	0.359686	0.06
HLA-B*46:01	1	868	876	9	WTFGAGAAL	WTFGAGAAL	WTFGAGAAL	0.132404	0.06
HLA-A*24:02	1	1190	1198	9	QYIKWPWYV	QYIKWPWYV	QYIKWPWYV	0.881222	0.07
HLA-A*24:02	1	75	83	9	TFGNPVIPF	TFGNPVIPF	TFGNPVIPF	0.879459	0.07
HLA-C*07:02	1	68	76	9	GFHTINHTF	GFHTINHTF	GFHTINHTF	0.677295	0.07
HLA-A*33:03	1	436	444	9	YNYKYRYLR	YNYKYRYLR	YNYKYRYLR	0.602244	0.07
HLA-C*04:01	1	570	578	9	ILDISPCAF	ILDISPCAF	ILDISPCAF	0.520257	0.07
HLA-A*30:01	1	250	258	9	AAYFVGYLK	AAYFVGYLK	AAYFVGYLK	0.515869	0.07
HLA-B*13:02	1	876	884	9	LQIPFAMQM	LQIPFAMQM	LQIPFAMQM	0.468791	0.07
HLA-B*46:01	1	185	193	9	FVFKNKDGF	FVFKNKDGF	FVFKNKDGF	0.125575	0.07
HLA-B*40:01	1	326	334	9	GEVFNATKF	GEVFNATKF	GEVFNATKF	0.911512	0.08
HLA-A*02:01	1	965	973	9	RLDKVEAEV	RLDKVEAEV	RLDKVEAEV	0.860941	0.08
HLA-A*24:02	1	475	483	9	YWPLNDYGF	YWPLNDYGF	YWPLNDYGF	0.857194	0.08
HLA-A*02:01	1	404	412	9	VIADYNYKL	VIADYNYKL	VIADYNYKL	0.853016	0.08
HLA-A*24:02	1	1076	1084	9	VFVFNGTSW	VFVFNGTSW	VFVFNGTSW	0.851389	0.08
HLA-A*24:02	1	162	170	9	EYISDAFSL	EYISDAFSL	EYISDAFSL	0.851028	0.08
HLA-B*13:02	1	800	808	9	IEDLLFNKV	IEDLLFNKV	IEDLLFNKV	0.453492	0.08
HLA-B*13:02	1	64	72	9	SNVTGFHTI	SNVTGFHTI	SNVTGFHTI	0.448633	0.08
HLA-C*01:02	1	1119	1127	9	VYDPLQPEL	VYDPLQPEL	VYDPLQPEL	0.337544	0.08
HLA-C*01:02	1	254	262	9	VGYLKPTTF	VGYLKPTTF	VGYLKPTTF	0.331891	0.08
HLA-C*01:02	1	1036	1044	9	QAAPHGVVF	QAAPHGVVF	QAAPHGVVF	0.331264	0.08
HLA-C*01:02	1	868	876	9	WTFGAGAAL	WTFGAGAAL	WTFGAGAAL	0.331107	0.08
HLA-B*46:01	1	590	598	9	ASSEVAVLY	ASSEVAVLY	ASSEVAVLY	0.112288	0.08
HLA-B*40:01	1	971	979	9	AEVQIDRLI	AEVQIDRLI	AEVQIDRLI	0.907084	0.09
HLA-B*40:01	1	1163	1171	9	KEIDRLNEV	KEIDRLNEV	KEIDRLNEV	0.906046	0.09
HLA-A*24:02	1	1083	1091	9	SWFITQRNF	SWFITQRNF	SWFITQRNF	0.848297	0.09
HLA-A*11:01	1	921	929	9	TTTSTALGK	TTTSTALGK	TTTSTALGK	0.775762	0.09
HLA-A*11:01	1	769	777	9	QMYKTPTLK	QMYKTPTLK	QMYKTPTLK	0.765186	0.09
HLA-C*06:02	1	1088	1096	9	QRNFFSPQI	QRNFFSPQI	QRNFFSPQI	0.501618	0.09
HLA-C*08:01	1	1036	1044	9	QAAPHGVVF	QAAPHGVVF	QAAPHGVVF	0.499161	0.09
HLA-A*30:01	1	620	628	9	RIYSTGNNV	RIYSTGNNV	RIYSTGNNV	0.495524	0.09
HLA-A*30:01	1	1002	1010	9	ASANLAATK	ASANLAATK	ASANLAATK	0.494017	0.09
HLA-C*08:01	1	868	876	9	WTFGAGAAL	WTFGAGAAL	WTFGAGAAL	0.492928	0.09
HLA-C*08:01	1	1119	1127	9	VYDPLQPEL	VYDPLQPEL	VYDPLQPEL	0.486284	0.09
HLA-B*13:02	1	1055	1063	9	RNFTTAPAI	RNFTTAPAI	RNFTTAPAI	0.440016	0.09
HLA-B*13:02	1	768	776	9	KQMYKTPTL	KQMYKTPTL	KQMYKTPTL	0.437135	0.09
HLA-C*01:02	1	491	499	9	YQPYRVVVL	YQPYRVVVL	YQPYRVVVL	0.321289	0.09
HLA-B*46:01	1	692	700	9	NTIAIPTNF	NTIAIPTNF	NTIAIPTNF	0.107532	0.09
HLA-B*46:01	1	681	689	9	LGADSSIAY	LGADSSIAY	LGADSSIAY	0.103689	0.09
HLA-B*46:01	1	149	157	9	HTMIFDNAF	HTMIFDNAF	HTMIFDNAF	0.100782	0.09
HLA-A*02:01	1	1202	1210	9	FIAGLIAIV	FIAGLIAIV	FIAGLIAIV	0.82072	0.1
HLA-A*24:02	1	493	501	9	PYRVVVLSF	PYRVVVLSF	PYRVVVLSF	0.816608	0.1
HLA-A*11:01	1	336	344	9	SVYAWERKK	SVYAWERKK	SVYAWERKK	0.752235	0.1
HLA-C*03:03	1	673	681	9	SIVAYTMSL	SIVAYTMSL	SIVAYTMSL	0.665405	0.1
HLA-C*03:04	1	673	681	9	SIVAYTMSL	SIVAYTMSL	SIVAYTMSL	0.665405	0.1
HLA-C*03:03	1	1077	1085	9	FVFNGTSWF	FVFNGTSWF	FVFNGTSWF	0.661204	0.1
HLA-C*03:04	1	1077	1085	9	FVFNGTSWF	FVFNGTSWF	FVFNGTSWF	0.661204	0.1
HLA-C*06:02	1	443	451	9	LRHGKLRPF	LRHGKLRPF	LRHGKLRPF	0.487322	0.1
HLA-C*08:01	1	404	412	9	VIADYNYKL	VIADYNYKL	VIADYNYKL	0.477666	0.1
HLA-C*08:01	1	195	203	9	YVYKGYQPI	YVYKGYQPI	YVYKGYQPI	0.464972	0.1
HLA-A*30:01	1	769	777	9	QMYKTPTLK	QMYKTPTLK	QMYKTPTLK	0.458748	0.1
HLA-C*08:01	1	256	264	9	YLKPTTFML	YLKPTTFML	YLKPTTFML	0.45819	0.1
HLA-A*24:02	1	1119	1127	9	VYDPLQPEL	VYDPLQPEL	VYDPLQPEL	0.81018	0.11
HLA-A*24:02	1	688	696	9	AYSNNTIAI	AYSNNTIAI	AYSNNTIAI	0.798975	0.11
HLA-C*03:03	1	905	913	9	IANQFNKAI	IANQFNKAI	IANQFNKAI	0.645482	0.11
HLA-C*03:04	1	905	913	9	IANQFNKAI	IANQFNKAI	IANQFNKAI	0.645482	0.11
HLA-A*33:03	1	707	715	9	EVMPVSMAK	EVMPVSMAK	EVMPVSMAK	0.54355	0.11
HLA-A*33:03	1	659	667	9	SYHTVSLLR	SYHTVSLLR	SYHTVSLLR	0.543274	0.11
HLA-A*33:03	1	1047	1055	9	VTYVPSQER	VTYVPSQER	VTYVPSQER	0.536736	0.11
HLA-A*33:03	1	1081	1089	9	GTSWFITQR	GTSWFITQR	GTSWFITQR	0.534722	0.11
HLA-A*33:03	1	957	965	9	SVLNDILSR	SVLNDILSR	SVLNDILSR	0.534157	0.11
HLA-A*33:03	1	40	48	9	VYYPDEIFR	VYYPDEIFR	VYYPDEIFR	0.532511	0.11
HLA-A*30:01	1	365	373	9	KCYGVSATK	KCYGVSATK	KCYGVSATK	0.449115	0.11
HLA-A*30:01	1	996	1004	9	RAAEIRASA	RAAEIRASA	RAAEIRASA	0.446942	0.11
HLA-B*46:01	1	254	262	9	VGYLKPTTF	VGYLKPTTF	VGYLKPTTF	0.090986	0.11
HLA-A*02:01	1	803	811	9	LLFNKVTLA	LLFNKVTLA	LLFNKVTLA	0.785743	0.12
HLA-A*02:01	1	846	854	9	LLTDDMIAA	LLTDDMIAA	LLTDDMIAA	0.785658	0.12
HLA-A*24:02	1	299	307	9	IYQTSNFRV	IYQTSNFRV	IYQTSNFRV	0.784957	0.12
HLA-C*03:03	1	1207	1215	9	IAIVMVTIL	IAIVMVTIL	IAIVMVTIL	0.633586	0.12
HLA-C*03:04	1	1207	1215	9	IAIVMVTIL	IAIVMVTIL	IAIVMVTIL	0.633586	0.12
HLA-C*07:02	1	255	263	9	GYLKPTTFM	GYLKPTTFM	GYLKPTTFM	0.585679	0.12
HLA-C*07:02	1	491	499	9	YQPYRVVVL	YQPYRVVVL	YQPYRVVVL	0.578832	0.12
HLA-C*06:02	1	770	778	9	MYKTPTLKY	MYKTPTLKY	MYKTPTLKY	0.456526	0.12
HLA-A*30:01	1	188	196	9	KNKDGFLYV	KNKDGFLYV	KNKDGFLYV	0.440486	0.12
HLA-C*08:01	1	851	859	9	MIAAYTAAL	MIAAYTAAL	MIAAYTAAL	0.425723	0.12
HLA-B*13:02	1	648	656	9	CDIPIGAGI	CDIPIGAGI	CDIPIGAGI	0.420384	0.12
HLA-C*04:01	1	1070	1078	9	YFPREGVFV	YFPREGVFV	YFPREGVFV	0.418266	0.12
HLA-C*04:01	1	621	629	9	IYSTGNNVF	IYSTGNNVF	IYSTGNNVF	0.416484	0.12
HLA-C*08:01	1	958	966	9	VLNDILSRL	VLNDILSRL	VLNDILSRL	0.414956	0.12
HLA-C*01:02	1	658	666	9	ASYHTVSLL	ASYHTVSLL	ASYHTVSLL	0.299449	0.12
HLA-B*46:01	1	874	882	9	AALQIPFAM	AALQIPFAM	AALQIPFAM	0.086045	0.12
HLA-B*46:01	1	880	888	9	FAMQMAYRF	FAMQMAYRF	FAMQMAYRF	0.085406	0.12
HLA-B*46:01	1	248	256	9	SAAAYFVGY	SAAAYFVGY	SAAAYFVGY	0.084199	0.12
HLA-B*46:01	1	669	677	9	TSQKSIVAY	TSQKSIVAY	TSQKSIVAY	0.083022	0.12
HLA-C*07:02	1	770	778	9	MYKTPTLKY	MYKTPTLKY	MYKTPTLKY	0.565094	0.13
HLA-C*07:02	1	254	262	9	VGYLKPTTF	VGYLKPTTF	VGYLKPTTF	0.563358	0.13
HLA-C*06:02	1	981	989	9	GRLQSLQTY	GRLQSLQTY	GRLQSLQTY	0.443508	0.13
HLA-C*08:01	1	870	878	9	FGAGAALQI	FGAGAALQI	FGAGAALQI	0.41263	0.13
HLA-C*04:01	1	562	570	9	VRDPKTSEI	VRDPKTSEI	VRDPKTSEI	0.407488	0.13
HLA-A*11:01	1	289	297	9	SVKSFEIDK	SVKSFEIDK	SVKSFEIDK	0.706765	0.14
HLA-A*33:03	1	30	38	9	YTQHTSSMR	YTQHTSSMR	YTQHTSSMR	0.494899	0.14
HLA-C*04:01	1	256	264	9	YLKPTTFML	YLKPTTFML	YLKPTTFML	0.397242	0.14
HLA-B*13:02	1	1146	1154	9	VDLGDISGI	VDLGDISGI	VDLGDISGI	0.396874	0.14
HLA-B*46:01	1	33	41	9	HTSSMRGVY	HTSSMRGVY	HTSSMRGVY	0.07519	0.14
HLA-A*11:01	1	590	598	9	ASSEVAVLY	ASSEVAVLY	ASSEVAVLY	0.694015	0.15
HLA-A*11:01	1	1047	1055	9	VTYVPSQER	VTYVPSQER	VTYVPSQER	0.688508	0.15
HLA-A*11:01	1	664	672	9	SLLRSTSQK	SLLRSTSQK	SLLRSTSQK	0.687536	0.15
HLA-C*03:03	1	1003	1011	9	SANLAATKM	SANLAATKM	SANLAATKM	0.599931	0.15
HLA-C*03:04	1	1003	1011	9	SANLAATKM	SANLAATKM	SANLAATKM	0.599931	0.15
HLA-C*07:02	1	621	629	9	IYSTGNNVF	IYSTGNNVF	IYSTGNNVF	0.546122	0.15
HLA-C*07:02	1	981	989	9	GRLQSLQTY	GRLQSLQTY	GRLQSLQTY	0.542396	0.15
HLA-C*07:02	1	29	37	9	NYTQHTSSM	NYTQHTSSM	NYTQHTSSM	0.540168	0.15
HLA-C*06:02	1	254	262	9	VGYLKPTTF	VGYLKPTTF	VGYLKPTTF	0.415932	0.15
HLA-B*46:01	1	944	952	9	LVKQLSSNF	LVKQLSSNF	LVKQLSSNF	0.070248	0.15
HLA-A*02:01	1	982	990	9	RLQSLQTYV	RLQSLQTYV	RLQSLQTYV	0.743108	0.16
HLA-A*24:02	1	237	245	9	AFSPAQDIW	AFSPAQDIW	AFSPAQDIW	0.735231	0.16
HLA-C*03:03	1	352	360	9	YSVLYNSTF	YSVLYNSTF	YSVLYNSTF	0.592891	0.16
HLA-C*03:04	1	352	360	9	YSVLYNSTF	YSVLYNSTF	YSVLYNSTF	0.592891	0.16
HLA-C*07:02	1	46	54	9	IFRSDTLYL	IFRSDTLYL	IFRSDTLYL	0.532588	0.16
HLA-A*30:01	1	289	297	9	SVKSFEIDK	SVKSFEIDK	SVKSFEIDK	0.403771	0.16
HLA-B*13:02	1	834	842	9	AQKFNGLTV	AQKFNGLTV	AQKFNGLTV	0.386997	0.16
HLA-B*13:02	1	1089	1097	9	RNFFSPQII	RNFFSPQII	RNFFSPQII	0.37795	0.16
HLA-B*46:01	1	700	708	9	FSISITTEV	FSISITTEV	FSISITTEV	0.067764	0.16
HLA-A*24:02	1	255	263	9	GYLKPTTFM	GYLKPTTFM	GYLKPTTFM	0.716284	0.17
HLA-C*03:03	1	870	878	9	FGAGAALQI	FGAGAALQI	FGAGAALQI	0.566962	0.17
HLA-C*03:04	1	870	878	9	FGAGAALQI	FGAGAALQI	FGAGAALQI	0.566962	0.17
HLA-C*03:03	1	880	888	9	FAMQMAYRF	FAMQMAYRF	FAMQMAYRF	0.56265	0.17
HLA-C*03:04	1	880	888	9	FAMQMAYRF	FAMQMAYRF	FAMQMAYRF	0.56265	0.17
HLA-C*03:03	1	256	264	9	YLKPTTFML	YLKPTTFML	YLKPTTFML	0.556674	0.17
HLA-C*03:04	1	256	264	9	YLKPTTFML	YLKPTTFML	YLKPTTFML	0.556674	0.17
HLA-C*03:03	1	876	884	9	LQIPFAMQM	LQIPFAMQM	LQIPFAMQM	0.550268	0.17
HLA-C*03:04	1	876	884	9	LQIPFAMQM	LQIPFAMQM	LQIPFAMQM	0.550268	0.17
HLA-C*03:03	1	576	584	9	CAFGGVSVI	CAFGGVSVI	CAFGGVSVI	0.541044	0.17
HLA-C*03:04	1	576	584	9	CAFGGVSVI	CAFGGVSVI	CAFGGVSVI	0.541044	0.17
HLA-C*07:02	1	256	264	9	YLKPTTFML	YLKPTTFML	YLKPTTFML	0.517677	0.17
HLA-C*07:02	1	435	443	9	NYNYKYRYL	NYNYKYRYL	NYNYKYRYL	0.517543	0.17
HLA-A*33:03	1	487	495	9	TGIGYQPYR	TGIGYQPYR	TGIGYQPYR	0.461017	0.17
HLA-A*33:03	1	298	306	9	GIYQTSNFR	GIYQTSNFR	GIYQTSNFR	0.458161	0.17
HLA-A*30:01	1	1068	1076	9	KAYFPREGV	KAYFPREGV	KAYFPREGV	0.391023	0.17
HLA-C*04:01	1	475	483	9	YWPLNDYGF	YWPLNDYGF	YWPLNDYGF	0.357564	0.17
HLA-C*04:01	1	46	54	9	IFRSDTLYL	IFRSDTLYL	IFRSDTLYL	0.357348	0.17
HLA-B*46:01	1	1071	1079	9	FPREGVFVF	FPREGVFVF	FPREGVFVF	0.066472	0.17
HLA-B*46:01	1	195	203	9	YVYKGYQPI	YVYKGYQPI	YVYKGYQPI	0.066215	0.17
HLA-B*46:01	1	933	941	9	VVNQNAQAL	VVNQNAQAL	VVNQNAQAL	0.064294	0.17
HLA-B*46:01	1	851	859	9	MIAAYTAAL	MIAAYTAAL	MIAAYTAAL	0.063201	0.17
HLA-A*11:01	1	431	439	9	TSTGNYNYK	TSTGNYNYK	TSTGNYNYK	0.659357	0.18
HLA-A*11:01	1	430	438	9	ATSTGNYNY	ATSTGNYNY	ATSTGNYNY	0.653429	0.18
HLA-C*03:03	1	306	314	9	RVVPSGDVV	RVVPSGDVV	RVVPSGDVV	0.525662	0.18
HLA-C*03:04	1	306	314	9	RVVPSGDVV	RVVPSGDVV	RVVPSGDVV	0.525662	0.18
HLA-C*03:03	1	404	412	9	VIADYNYKL	VIADYNYKL	VIADYNYKL	0.525554	0.18
HLA-C*03:04	1	404	412	9	VIADYNYKL	VIADYNYKL	VIADYNYKL	0.525554	0.18
HLA-C*07:02	1	1077	1085	9	FVFNGTSWF	FVFNGTSWF	FVFNGTSWF	0.502281	0.18
HLA-B*13:02	1	613	621	9	DQLTPAWRI	DQLTPAWRI	DQLTPAWRI	0.363325	0.18
HLA-C*08:01	1	933	941	9	VVNQNAQAL	VVNQNAQAL	VVNQNAQAL	0.357722	0.18
HLA-C*04:01	1	958	966	9	VLNDILSRL	VLNDILSRL	VLNDILSRL	0.345895	0.18
HLA-B*46:01	1	256	264	9	YLKPTTFML	YLKPTTFML	YLKPTTFML	0.060877	0.18
HLA-A*02:01	1	1174	1182	9	NLNESLIDL	NLNESLIDL	NLNESLIDL	0.697243	0.19
HLA-A*02:01	1	1042	1050	9	VVFLHVTYV	VVFLHVTYV	VVFLHVTYV	0.69482	0.19
HLA-A*02:01	1	1030	1038	9	HLMSFPQAA	HLMSFPQAA	HLMSFPQAA	0.694438	0.19
HLA-C*07:02	1	443	451	9	LRHGKLRPF	LRHGKLRPF	LRHGKLRPF	0.482785	0.19
HLA-C*06:02	1	771	779	9	YKTPTLKYF	YKTPTLKYF	YKTPTLKYF	0.373832	0.19
HLA-C*08:01	1	673	681	9	SIVAYTMSL	SIVAYTMSL	SIVAYTMSL	0.34923	0.19
HLA-B*46:01	1	862	870	9	GTATAGWTF	GTATAGWTF	GTATAGWTF	0.057738	0.19
HLA-B*46:01	1	379	387	9	FSNVYADSF	FSNVYADSF	FSNVYADSF	0.055667	0.19
HLA-A*02:01	1	839	847	9	GLTVLPPLL	GLTVLPPLL	GLTVLPPLL	0.678575	0.2
HLA-C*03:03	1	589	597	9	NASSEVAVL	NASSEVAVL	NASSEVAVL	0.511498	0.2
HLA-C*03:04	1	589	597	9	NASSEVAVL	NASSEVAVL	NASSEVAVL	0.511498	0.2
HLA-C*03:03	1	658	666	9	ASYHTVSLL	ASYHTVSLL	ASYHTVSLL	0.511056	0.2
HLA-C*03:04	1	658	666	9	ASYHTVSLL	ASYHTVSLL	ASYHTVSLL	0.511056	0.2
HLA-C*07:02	1	162	170	9	EYISDAFSL	EYISDAFSL	EYISDAFSL	0.474468	0.2
HLA-C*06:02	1	1069	1077	9	AYFPREGVF	AYFPREGVF	AYFPREGVF	0.372387	0.2
HLA-B*13:02	1	998	1006	9	AEIRASANL	AEIRASANL	AEIRASANL	0.351327	0.2
HLA-B*13:02	1	824	832	9	GDINARDLI	GDINARDLI	GDINARDLI	0.345766	0.2
HLA-C*08:01	1	1077	1085	9	FVFNGTSWF	FVFNGTSWF	FVFNGTSWF	0.330884	0.2
HLA-B*46:01	1	155	163	9	NAFNCTFEY	NAFNCTFEY	NAFNCTFEY	0.05325	0.2
HLA-B*46:01	1	1095	1103	9	QIITTDNTF	QIITTDNTF	QIITTDNTF	0.052904	0.2
HLA-C*07:02	1	768	776	9	KQMYKTPTL	KQMYKTPTL	KQMYKTPTL	0.470919	0.21
HLA-C*07:02	1	1083	1091	9	SWFITQRNF	SWFITQRNF	SWFITQRNF	0.466093	0.21
HLA-A*30:01	1	903	911	9	KQIANQFNK	KQIANQFNK	KQIANQFNK	0.367222	0.21
HLA-C*06:02	1	1119	1127	9	VYDPLQPEL	VYDPLQPEL	VYDPLQPEL	0.367126	0.21
HLA-C*08:01	1	1037	1045	9	AAPHGVVFL	AAPHGVVFL	AAPHGVVFL	0.328575	0.21
HLA-C*08:01	1	880	888	9	FAMQMAYRF	FAMQMAYRF	FAMQMAYRF	0.325654	0.21
HLA-C*08:01	1	491	499	9	YQPYRVVVL	YQPYRVVVL	YQPYRVVVL	0.322393	0.21
HLA-C*01:02	1	919	927	9	SLTTTSTAL	SLTTTSTAL	SLTTTSTAL	0.249182	0.21
HLA-C*01:02	1	874	882	9	AALQIPFAM	AALQIPFAM	AALQIPFAM	0.248978	0.21
HLA-B*46:01	1	1112	1120	9	IGIINNTVY	IGIINNTVY	IGIINNTVY	0.052259	0.21
HLA-A*02:01	1	858	866	9	ALVSGTATA	ALVSGTATA	ALVSGTATA	0.650951	0.22
HLA-A*11:01	1	903	911	9	KQIANQFNK	KQIANQFNK	KQIANQFNK	0.629309	0.22
HLA-C*07:02	1	230	238	9	NFRAILTAF	NFRAILTAF	NFRAILTAF	0.461197	0.22
HLA-C*07:02	1	483	491	9	FYTTTGIGY	FYTTTGIGY	FYTTTGIGY	0.456219	0.22
HLA-A*33:03	1	224	232	9	LGINITNFR	LGINITNFR	LGINITNFR	0.418591	0.22
HLA-A*30:01	1	382	390	9	VYADSFVVK	VYADSFVVK	VYADSFVVK	0.359888	0.22
HLA-C*06:02	1	491	499	9	YQPYRVVVL	YQPYRVVVL	YQPYRVVVL	0.35413	0.22
HLA-C*08:01	1	876	884	9	LQIPFAMQM	LQIPFAMQM	LQIPFAMQM	0.319957	0.22
HLA-B*46:01	1	1246	1254	9	VLKGVKLHY	VLKGVKLHY	VLKGVKLHY	0.050892	0.22
HLA-B*46:01	1	330	338	9	NATKFPSVY	NATKFPSVY	NATKFPSVY	0.049854	0.22
HLA-A*11:01	1	536	544	9	GVLTPSSKR	GVLTPSSKR	GVLTPSSKR	0.603644	0.23
HLA-A*30:01	1	403	411	9	GVIADYNYK	GVIADYNYK	GVIADYNYK	0.356357	0.23
HLA-A*30:01	1	86	94	9	GIYFAATEK	GIYFAATEK	GIYFAATEK	0.354393	0.23
HLA-C*04:01	1	68	76	9	GFHTINHTF	GFHTINHTF	GFHTINHTF	0.314316	0.23
HLA-C*01:02	1	897	905	9	VLYENQKQI	VLYENQKQI	VLYENQKQI	0.23992	0.23
HLA-B*46:01	1	876	884	9	LQIPFAMQM	LQIPFAMQM	LQIPFAMQM	0.048439	0.23
HLA-A*11:01	1	298	306	9	GIYQTSNFR	GIYQTSNFR	GIYQTSNFR	0.59006	0.24
HLA-A*11:01	1	357	365	9	NSTFFSTFK	NSTFFSTFK	NSTFFSTFK	0.589126	0.24
HLA-C*03:03	1	481	489	9	YGFYTTTGI	YGFYTTTGI	YGFYTTTGI	0.475942	0.24
HLA-C*03:04	1	481	489	9	YGFYTTTGI	YGFYTTTGI	YGFYTTTGI	0.475942	0.24
HLA-C*03:03	1	249	257	9	AAAYFVGYL	AAAYFVGYL	AAAYFVGYL	0.474708	0.24
HLA-C*03:04	1	249	257	9	AAAYFVGYL	AAAYFVGYL	AAAYFVGYL	0.474708	0.24
HLA-C*07:02	1	688	696	9	AYSNNTIAI	AYSNNTIAI	AYSNNTIAI	0.434892	0.24
HLA-C*08:01	1	570	578	9	ILDISPCAF	ILDISPCAF	ILDISPCAF	0.30903	0.24
HLA-C*01:02	1	397	405	9	IAPGQTGVI	IAPGQTGVI	IAPGQTGVI	0.233517	0.24
HLA-C*01:02	1	570	578	9	ILDISPCAF	ILDISPCAF	ILDISPCAF	0.232969	0.24
HLA-C*01:02	1	700	708	9	FSISITTEV	FSISITTEV	FSISITTEV	0.232385	0.24
HLA-C*01:02	1	905	913	9	IANQFNKAI	IANQFNKAI	IANQFNKAI	0.231312	0.24
HLA-A*02:01	1	1167	1175	9	RLNEVAKNL	RLNEVAKNL	RLNEVAKNL	0.618928	0.25
HLA-A*02:01	1	673	681	9	SIVAYTMSL	SIVAYTMSL	SIVAYTMSL	0.612236	0.25
HLA-C*03:03	1	1071	1079	9	FPREGVFVF	FPREGVFVF	FPREGVFVF	0.467231	0.25
HLA-C*03:04	1	1071	1079	9	FPREGVFVF	FPREGVFVF	FPREGVFVF	0.467231	0.25
HLA-C*03:03	1	1037	1045	9	AAPHGVVFL	AAPHGVVFL	AAPHGVVFL	0.464283	0.25
HLA-C*03:04	1	1037	1045	9	AAPHGVVFL	AAPHGVVFL	AAPHGVVFL	0.464283	0.25
HLA-C*03:03	1	90	98	9	AATEKSNVV	AATEKSNVV	AATEKSNVV	0.463399	0.25
HLA-C*03:04	1	90	98	9	AATEKSNVV	AATEKSNVV	AATEKSNVV	0.463399	0.25
HLA-C*03:03	1	254	262	9	VGYLKPTTF	VGYLKPTTF	VGYLKPTTF	0.460681	0.25
HLA-C*03:04	1	254	262	9	VGYLKPTTF	VGYLKPTTF	VGYLKPTTF	0.460681	0.25
HLA-C*03:03	1	236	244	9	TAFSPAQDI	TAFSPAQDI	TAFSPAQDI	0.460225	0.25
HLA-C*03:04	1	236	244	9	TAFSPAQDI	TAFSPAQDI	TAFSPAQDI	0.460225	0.25
HLA-C*03:03	1	679	687	9	MSLGADSSI	MSLGADSSI	MSLGADSSI	0.456109	0.25
HLA-C*03:04	1	679	687	9	MSLGADSSI	MSLGADSSI	MSLGADSSI	0.456109	0.25
HLA-C*07:02	1	1084	1092	9	WFITQRNFF	WFITQRNFF	WFITQRNFF	0.432175	0.25
HLA-C*07:02	1	490	498	9	GYQPYRVVV	GYQPYRVVV	GYQPYRVVV	0.431041	0.25
HLA-C*08:01	1	1207	1215	9	IAIVMVTIL	IAIVMVTIL	IAIVMVTIL	0.299389	0.25
HLA-C*08:01	1	254	262	9	VGYLKPTTF	VGYLKPTTF	VGYLKPTTF	0.292286	0.25
HLA-A*02:01	1	851	859	9	MIAAYTAAL	MIAAYTAAL	MIAAYTAAL	0.606344	0.26
HLA-A*02:01	1	897	905	9	VLYENQKQI	VLYENQKQI	VLYENQKQI	0.599795	0.26
HLA-C*03:03	1	185	193	9	FVFKNKDGF	FVFKNKDGF	FVFKNKDGF	0.450688	0.26
HLA-C*03:04	1	185	193	9	FVFKNKDGF	FVFKNKDGF	FVFKNKDGF	0.450688	0.26
HLA-C*07:02	1	876	884	9	LQIPFAMQM	LQIPFAMQM	LQIPFAMQM	0.426953	0.26
HLA-C*06:02	1	256	264	9	YLKPTTFML	YLKPTTFML	YLKPTTFML	0.330468	0.26
HLA-B*13:02	1	311	319	9	GDVVRFPNI	GDVVRFPNI	GDVVRFPNI	0.315873	0.26
HLA-C*08:01	1	905	913	9	IANQFNKAI	IANQFNKAI	IANQFNKAI	0.282183	0.26
HLA-C*01:02	1	1077	1085	9	FVFNGTSWF	FVFNGTSWF	FVFNGTSWF	0.226903	0.26
HLA-B*46:01	1	958	966	9	VLNDILSRL	VLNDILSRL	VLNDILSRL	0.046204	0.26
HLA-B*46:01	1	878	886	9	IPFAMQMAY	IPFAMQMAY	IPFAMQMAY	0.046061	0.26
HLA-B*40:01	1	800	808	9	IEDLLFNKV	IEDLLFNKV	IEDLLFNKV	0.639006	0.27
HLA-A*24:02	1	160	168	9	TFEYISDAF	TFEYISDAF	TFEYISDAF	0.611219	0.27
HLA-C*03:03	1	491	499	9	YQPYRVVVL	YQPYRVVVL	YQPYRVVVL	0.443454	0.27
HLA-C*03:04	1	491	499	9	YQPYRVVVL	YQPYRVVVL	YQPYRVVVL	0.443454	0.27
HLA-C*03:03	1	1171	1179	9	VAKNLNESL	VAKNLNESL	VAKNLNESL	0.443386	0.27
HLA-C*03:04	1	1171	1179	9	VAKNLNESL	VAKNLNESL	VAKNLNESL	0.443386	0.27
HLA-C*03:03	1	958	966	9	VLNDILSRL	VLNDILSRL	VLNDILSRL	0.440987	0.27
HLA-C*03:04	1	958	966	9	VLNDILSRL	VLNDILSRL	VLNDILSRL	0.440987	0.27
HLA-C*03:03	1	81	89	9	IPFKDGIYF	IPFKDGIYF	IPFKDGIYF	0.43893	0.27
HLA-C*03:04	1	81	89	9	IPFKDGIYF	IPFKDGIYF	IPFKDGIYF	0.43893	0.27
HLA-C*04:01	1	1078	1086	9	VFNGTSWFI	VFNGTSWFI	VFNGTSWFI	0.278989	0.27
HLA-B*46:01	1	797	805	9	RSFIEDLLF	RSFIEDLLF	RSFIEDLLF	0.043961	0.27
HLA-A*24:02	1	52	60	9	LYLTQDLFL	LYLTQDLFL	LYLTQDLFL	0.602139	0.28
HLA-A*24:02	1	1078	1086	9	VFNGTSWFI	VFNGTSWFI	VFNGTSWFI	0.600631	0.28
HLA-A*24:02	1	212	220	9	GFNTLKPIF	GFNTLKPIF	GFNTLKPIF	0.598471	0.28
HLA-A*11:01	1	76	84	9	FGNPVIPFK	FGNPVIPFK	FGNPVIPFK	0.551431	0.28
HLA-C*07:02	1	771	779	9	YKTPTLKYF	YKTPTLKYF	YKTPTLKYF	0.411551	0.28
HLA-C*06:02	1	1077	1085	9	FVFNGTSWF	FVFNGTSWF	FVFNGTSWF	0.314559	0.28
HLA-B*13:02	1	198	206	9	KGYQPIDVV	KGYQPIDVV	KGYQPIDVV	0.306939	0.28
HLA-B*13:02	1	300	308	9	YQTSNFRVV	YQTSNFRVV	YQTSNFRVV	0.305279	0.28
HLA-C*04:01	1	75	83	9	TFGNPVIPF	TFGNPVIPF	TFGNPVIPF	0.26761	0.28
HLA-C*04:01	1	255	263	9	GYLKPTTFM	GYLKPTTFM	GYLKPTTFM	0.267559	0.28
HLA-C*01:02	1	352	360	9	YSVLYNSTF	YSVLYNSTF	YSVLYNSTF	0.217617	0.28
HLA-C*01:02	1	1042	1050	9	VVFLHVTYV	VVFLHVTYV	VVFLHVTYV	0.217326	0.28
HLA-B*46:01	1	34	42	9	TSSMRGVYY	TSSMRGVYY	TSSMRGVYY	0.042304	0.28
HLA-A*11:01	1	279	287	9	SQNPLAELK	SQNPLAELK	SQNPLAELK	0.539946	0.29
HLA-C*03:03	1	657	665	9	CASYHTVSL	CASYHTVSL	CASYHTVSL	0.421646	0.29
HLA-C*03:04	1	657	665	9	CASYHTVSL	CASYHTVSL	CASYHTVSL	0.421646	0.29
HLA-A*30:01	1	336	344	9	SVYAWERKK	SVYAWERKK	SVYAWERKK	0.32787	0.29
HLA-A*30:01	1	885	893	9	AYRFNGIGV	AYRFNGIGV	AYRFNGIGV	0.323809	0.29
HLA-C*08:01	1	352	360	9	YSVLYNSTF	YSVLYNSTF	YSVLYNSTF	0.270976	0.29
HLA-C*08:01	1	1071	1079	9	FPREGVFVF	FPREGVFVF	FPREGVFVF	0.269147	0.29
HLA-C*03:03	1	149	157	9	HTMIFDNAF	HTMIFDNAF	HTMIFDNAF	0.41732	0.3
HLA-C*03:04	1	149	157	9	HTMIFDNAF	HTMIFDNAF	HTMIFDNAF	0.41732	0.3
HLA-C*03:03	1	89	97	9	FAATEKSNV	FAATEKSNV	FAATEKSNV	0.408829	0.3
HLA-C*03:04	1	89	97	9	FAATEKSNV	FAATEKSNV	FAATEKSNV	0.408829	0.3
HLA-C*07:02	1	1190	1198	9	QYIKWPWYV	QYIKWPWYV	QYIKWPWYV	0.399091	0.3
HLA-A*33:03	1	988	996	9	TYVTQQLIR	TYVTQQLIR	TYVTQQLIR	0.358874	0.3
HLA-A*33:03	1	879	887	9	PFAMQMAYR	PFAMQMAYR	PFAMQMAYR	0.358636	0.3
HLA-C*04:01	1	1069	1077	9	AYFPREGVF	AYFPREGVF	AYFPREGVF	0.253626	0.3
HLA-B*46:01	1	694	702	9	IAIPTNFSI	IAIPTNFSI	IAIPTNFSI	0.04028	0.3
HLA-B*46:01	1	353	361	9	SVLYNSTFF	SVLYNSTFF	SVLYNSTFF	0.039155	0.3
HLA-A*24:02	1	490	498	9	GYQPYRVVV	GYQPYRVVV	GYQPYRVVV	0.572097	0.31
HLA-A*24:02	1	337	345	9	VYAWERKKI	VYAWERKKI	VYAWERKKI	0.567023	0.31
HLA-A*24:02	1	737	745	9	QYGSFCTQL	QYGSFCTQL	QYGSFCTQL	0.561401	0.31
HLA-A*11:01	1	938	946	9	AQALNTLVK	AQALNTLVK	AQALNTLVK	0.515102	0.31
HLA-C*03:03	1	768	776	9	KQMYKTPTL	KQMYKTPTL	KQMYKTPTL	0.405457	0.31
HLA-C*03:04	1	768	776	9	KQMYKTPTL	KQMYKTPTL	KQMYKTPTL	0.405457	0.31
HLA-C*07:02	1	1036	1044	9	QAAPHGVVF	QAAPHGVVF	QAAPHGVVF	0.387842	0.31
HLA-A*33:03	1	445	453	9	HGKLRPFER	HGKLRPFER	HGKLRPFER	0.352702	0.31
HLA-B*46:01	1	1003	1011	9	SANLAATKM	SANLAATKM	SANLAATKM	0.038104	0.31
HLA-A*24:02	1	230	238	9	NFRAILTAF	NFRAILTAF	NFRAILTAF	0.556696	0.32
HLA-A*24:02	1	1084	1092	9	WFITQRNFF	WFITQRNFF	WFITQRNFF	0.551966	0.32
HLA-C*03:03	1	1203	1211	9	IAGLIAIVM	IAGLIAIVM	IAGLIAIVM	0.398839	0.32
HLA-C*03:04	1	1203	1211	9	IAGLIAIVM	IAGLIAIVM	IAGLIAIVM	0.398839	0.32
HLA-C*07:02	1	1088	1096	9	QRNFFSPQI	QRNFFSPQI	QRNFFSPQI	0.385977	0.32
HLA-C*01:02	1	249	257	9	AAAYFVGYL	AAAYFVGYL	AAAYFVGYL	0.20649	0.32
HLA-C*01:02	1	1071	1079	9	FPREGVFVF	FPREGVFVF	FPREGVFVF	0.205834	0.32
HLA-B*46:01	1	81	89	9	IPFKDGIYF	IPFKDGIYF	IPFKDGIYF	0.037369	0.32
HLA-A*24:02	1	1198	1206	9	VWLGFIAGL	VWLGFIAGL	VWLGFIAGL	0.545431	0.33
HLA-A*11:01	1	248	256	9	SAAAYFVGY	SAAAYFVGY	SAAAYFVGY	0.503616	0.33
HLA-C*08:01	1	381	389	9	NVYADSFVV	NVYADSFVV	NVYADSFVV	0.24894	0.33
HLA-C*08:01	1	1042	1050	9	VVFLHVTYV	VVFLHVTYV	VVFLHVTYV	0.248477	0.33
HLA-C*04:01	1	688	696	9	AYSNNTIAI	AYSNNTIAI	AYSNNTIAI	0.236429	0.33
HLA-A*02:01	1	381	389	9	NVYADSFVV	NVYADSFVV	NVYADSFVV	0.525133	0.34
HLA-A*11:01	1	764	772	9	FAQVKQMYK	FAQVKQMYK	FAQVKQMYK	0.486962	0.34
HLA-C*03:03	1	852	860	9	IAAYTAALV	IAAYTAALV	IAAYTAALV	0.389507	0.34
HLA-C*03:04	1	852	860	9	IAAYTAALV	IAAYTAALV	IAAYTAALV	0.389507	0.34
HLA-C*06:02	1	796	804	9	KRSFIEDLL	KRSFIEDLL	KRSFIEDLL	0.282474	0.34
HLA-C*08:01	1	306	314	9	RVVPSGDVV	RVVPSGDVV	RVVPSGDVV	0.246205	0.34
HLA-C*08:01	1	481	489	9	YGFYTTTGI	YGFYTTTGI	YGFYTTTGI	0.243257	0.34
HLA-C*08:01	1	1003	1011	9	SANLAATKM	SANLAATKM	SANLAATKM	0.242027	0.34
HLA-C*01:02	1	1167	1175	9	RLNEVAKNL	RLNEVAKNL	RLNEVAKNL	0.201879	0.34
HLA-C*01:02	1	686	694	9	SIAYSNNTI	SIAYSNNTI	SIAYSNNTI	0.201833	0.34
HLA-A*11:01	1	558	566	9	FTDSVRDPK	FTDSVRDPK	FTDSVRDPK	0.485154	0.35
HLA-C*03:03	1	687	695	9	IAYSNNTIA	IAYSNNTIA	IAYSNNTIA	0.379741	0.35
HLA-C*03:04	1	687	695	9	IAYSNNTIA	IAYSNNTIA	IAYSNNTIA	0.379741	0.35
HLA-C*07:02	1	763	771	9	VFAQVKQMY	VFAQVKQMY	VFAQVKQMY	0.37195	0.35
HLA-A*30:01	1	707	715	9	EVMPVSMAK	EVMPVSMAK	EVMPVSMAK	0.302556	0.35
HLA-C*06:02	1	666	674	9	LRSTSQKSI	LRSTSQKSI	LRSTSQKSI	0.278999	0.35
HLA-C*06:02	1	958	966	9	VLNDILSRL	VLNDILSRL	VLNDILSRL	0.275349	0.35
HLA-B*13:02	1	1106	1114	9	GNCDVVIGI	GNCDVVIGI	GNCDVVIGI	0.270746	0.35
HLA-C*08:01	1	768	776	9	KQMYKTPTL	KQMYKTPTL	KQMYKTPTL	0.238668	0.35
HLA-B*46:01	1	39	47	9	GVYYPDEIF	GVYYPDEIF	GVYYPDEIF	0.033338	0.35
HLA-B*40:01	1	44	52	9	DEIFRSDTL	DEIFRSDTL	DEIFRSDTL	0.540419	0.36
HLA-B*40:01	1	130	138	9	FELCDNPFF	FELCDNPFF	FELCDNPFF	0.532625	0.36
HLA-A*11:01	1	799	807	9	FIEDLLFNK	FIEDLLFNK	FIEDLLFNK	0.474067	0.36
HLA-A*30:01	1	313	321	9	VVRFPNITN	VVRFPNITN	VVRFPNITN	0.300454	0.36
HLA-C*04:01	1	299	307	9	IYQTSNFRV	IYQTSNFRV	IYQTSNFRV	0.217449	0.36
HLA-C*04:01	1	52	60	9	LYLTQDLFL	LYLTQDLFL	LYLTQDLFL	0.216744	0.36
HLA-C*01:02	1	768	776	9	KQMYKTPTL	KQMYKTPTL	KQMYKTPTL	0.192253	0.36
HLA-B*46:01	1	430	438	9	ATSTGNYNY	ATSTGNYNY	ATSTGNYNY	0.032381	0.36
HLA-A*02:01	1	700	708	9	FSISITTEV	FSISITTEV	FSISITTEV	0.509476	0.37
HLA-A*30:01	1	768	776	9	KQMYKTPTL	KQMYKTPTL	KQMYKTPTL	0.296313	0.37
HLA-C*08:01	1	1203	1211	9	IAGLIAIVM	IAGLIAIVM	IAGLIAIVM	0.233881	0.37
HLA-C*04:01	1	965	973	9	RLDKVEAEV	RLDKVEAEV	RLDKVEAEV	0.215176	0.37
HLA-B*46:01	1	652	660	9	IGAGICASY	IGAGICASY	IGAGICASY	0.031713	0.37
HLA-B*46:01	1	673	681	9	SIVAYTMSL	SIVAYTMSL	SIVAYTMSL	0.031298	0.37
HLA-A*24:02	1	435	443	9	NYNYKYRYL	NYNYKYRYL	NYNYKYRYL	0.512931	0.38
HLA-A*24:02	1	46	54	9	IFRSDTLYL	IFRSDTLYL	IFRSDTLYL	0.510349	0.38
HLA-A*11:01	1	785	793	9	SQILPDPLK	SQILPDPLK	SQILPDPLK	0.460945	0.38
HLA-C*03:03	1	919	927	9	SLTTTSTAL	SLTTTSTAL	SLTTTSTAL	0.361975	0.38
HLA-C*03:04	1	919	927	9	SLTTTSTAL	SLTTTSTAL	SLTTTSTAL	0.361975	0.38
HLA-A*33:03	1	536	544	9	GVLTPSSKR	GVLTPSSKR	GVLTPSSKR	0.311076	0.38
HLA-C*06:02	1	68	76	9	GFHTINHTF	GFHTINHTF	GFHTINHTF	0.265425	0.38
HLA-B*13:02	1	326	334	9	GEVFNATKF	GEVFNATKF	GEVFNATKF	0.264046	0.38
HLA-C*06:02	1	768	776	9	KQMYKTPTL	KQMYKTPTL	KQMYKTPTL	0.263939	0.38
HLA-C*06:02	1	835	843	9	QKFNGLTVL	QKFNGLTVL	QKFNGLTVL	0.262358	0.38
HLA-C*06:02	1	46	54	9	IFRSDTLYL	IFRSDTLYL	IFRSDTLYL	0.260897	0.38
HLA-C*08:01	1	81	89	9	IPFKDGIYF	IPFKDGIYF	IPFKDGIYF	0.22601	0.38
HLA-C*07:02	1	404	412	9	VIADYNYKL	VIADYNYKL	VIADYNYKL	0.352542	0.39
HLA-A*30:01	1	938	946	9	AQALNTLVK	AQALNTLVK	AQALNTLVK	0.290249	0.39
HLA-C*08:01	1	847	855	9	LTDDMIAAY	LTDDMIAAY	LTDDMIAAY	0.222719	0.39
HLA-C*08:01	1	965	973	9	RLDKVEAEV	RLDKVEAEV	RLDKVEAEV	0.22076	0.39
HLA-C*04:01	1	265	273	9	KYDENGTIT	KYDENGTIT	KYDENGTIT	0.205029	0.39
HLA-C*01:02	1	116	124	9	IINNSTNVV	IINNSTNVV	IINNSTNVV	0.188622	0.39
HLA-C*01:02	1	1207	1215	9	IAIVMVTIL	IAIVMVTIL	IAIVMVTIL	0.188417	0.39
HLA-A*02:01	1	115	123	9	IIINNSTNV	IIINNSTNV	IIINNSTNV	0.472022	0.4
HLA-C*03:03	1	115	123	9	IIINNSTNV	IIINNSTNV	IIINNSTNV	0.354174	0.4
HLA-C*03:04	1	115	123	9	IIINNSTNV	IIINNSTNV	IIINNSTNV	0.354174	0.4
HLA-C*07:02	1	1198	1206	9	VWLGFIAGL	VWLGFIAGL	VWLGFIAGL	0.349607	0.4
HLA-C*04:01	1	1126	1134	9	ELDSFKEEL	ELDSFKEEL	ELDSFKEEL	0.203115	0.4
HLA-C*04:01	1	404	412	9	VIADYNYKL	VIADYNYKL	VIADYNYKL	0.201593	0.4
HLA-C*04:01	1	951	959	9	NFGAISSVL	NFGAISSVL	NFGAISSVL	0.201311	0.4
HLA-C*04:01	1	254	262	9	VGYLKPTTF	VGYLKPTTF	VGYLKPTTF	0.201028	0.4
HLA-B*46:01	1	348	356	9	CVADYSVLY	CVADYSVLY	CVADYSVLY	0.0272	0.4
HLA-C*07:02	1	195	203	9	YVYKGYQPI	YVYKGYQPI	YVYKGYQPI	0.345284	0.41
HLA-C*06:02	1	876	884	9	LQIPFAMQM	LQIPFAMQM	LQIPFAMQM	0.254998	0.41
HLA-B*13:02	1	117	125	9	INNSTNVVI	INNSTNVVI	INNSTNVVI	0.253501	0.41
HLA-C*01:02	1	620	628	9	RIYSTGNNV	RIYSTGNNV	RIYSTGNNV	0.185203	0.41
HLA-B*40:01	1	1239	1247	9	DEDDSEPVL	DEDDSEPVL	DEDDSEPVL	0.48508	0.42
HLA-A*30:01	1	76	84	9	FGNPVIPFK	FGNPVIPFK	FGNPVIPFK	0.278498	0.42
HLA-A*30:01	1	1246	1254	9	VLKGVKLHY	VLKGVKLHY	VLKGVKLHY	0.27563	0.42
HLA-C*08:01	1	149	157	9	HTMIFDNAF	HTMIFDNAF	HTMIFDNAF	0.213487	0.42
HLA-C*08:01	1	576	584	9	CAFGGVSVI	CAFGGVSVI	CAFGGVSVI	0.212405	0.42
HLA-C*04:01	1	908	916	9	QFNKAISQI	QFNKAISQI	QFNKAISQI	0.19449	0.42
HLA-C*01:02	1	115	123	9	IIINNSTNV	IIINNSTNV	IIINNSTNV	0.182646	0.42
HLA-C*01:02	1	81	89	9	IPFKDGIYF	IPFKDGIYF	IPFKDGIYF	0.182543	0.42
HLA-B*46:01	1	543	551	9	KRFQPFQQF	KRFQPFQQF	KRFQPFQQF	0.026206	0.42
HLA-A*11:01	1	432	440	9	STGNYNYKY	STGNYNYKY	STGNYNYKY	0.437765	0.43
HLA-C*07:02	1	185	193	9	FVFKNKDGF	FVFKNKDGF	FVFKNKDGF	0.337033	0.43
HLA-C*07:02	1	475	483	9	YWPLNDYGF	YWPLNDYGF	YWPLNDYGF	0.335461	0.43
HLA-C*07:02	1	958	966	9	VLNDILSRL	VLNDILSRL	VLNDILSRL	0.334552	0.43
HLA-A*33:03	1	199	207	9	GYQPIDVVR	GYQPIDVVR	GYQPIDVVR	0.292118	0.43
HLA-A*30:01	1	582	590	9	SVITPGTNA	SVITPGTNA	SVITPGTNA	0.27285	0.43
HLA-C*08:01	1	658	666	9	ASYHTVSLL	ASYHTVSLL	ASYHTVSLL	0.208593	0.43
HLA-C*04:01	1	491	499	9	YQPYRVVVL	YQPYRVVVL	YQPYRVVVL	0.190319	0.43
HLA-C*01:02	1	481	489	9	YGFYTTTGI	YGFYTTTGI	YGFYTTTGI	0.179958	0.43
HLA-B*46:01	1	658	666	9	ASYHTVSLL	ASYHTVSLL	ASYHTVSLL	0.025321	0.43
HLA-B*46:01	1	770	778	9	MYKTPTLKY	MYKTPTLKY	MYKTPTLKY	0.025225	0.43
HLA-A*02:01	1	940	948	9	ALNTLVKQL	ALNTLVKQL	ALNTLVKQL	0.450592	0.44
HLA-C*07:02	1	673	681	9	SIVAYTMSL	SIVAYTMSL	SIVAYTMSL	0.33192	0.44
HLA-A*30:01	1	764	772	9	FAQVKQMYK	FAQVKQMYK	FAQVKQMYK	0.270632	0.44
HLA-C*06:02	1	435	443	9	NYNYKYRYL	NYNYKYRYL	NYNYKYRYL	0.244626	0.44
HLA-B*13:02	1	576	584	9	CAFGGVSVI	CAFGGVSVI	CAFGGVSVI	0.244505	0.44
HLA-B*13:02	1	1068	1076	9	KAYFPREGV	KAYFPREGV	KAYFPREGV	0.243708	0.44
HLA-C*06:02	1	886	894	9	YRFNGIGVT	YRFNGIGVT	YRFNGIGVT	0.241742	0.44
HLA-C*08:01	1	90	98	9	AATEKSNVV	AATEKSNVV	AATEKSNVV	0.207693	0.44
HLA-C*08:01	1	379	387	9	FSNVYADSF	FSNVYADSF	FSNVYADSF	0.206268	0.44
HLA-C*04:01	1	847	855	9	LTDDMIAAY	LTDDMIAAY	LTDDMIAAY	0.189248	0.44
HLA-C*01:02	1	489	497	9	IGYQPYRVV	IGYQPYRVV	IGYQPYRVV	0.177592	0.44
HLA-B*46:01	1	1049	1057	9	YVPSQERNF	YVPSQERNF	YVPSQERNF	0.024935	0.44
HLA-B*46:01	1	638	646	9	GAEHVDTSY	GAEHVDTSY	GAEHVDTSY	0.024705	0.44
HLA-A*11:01	1	739	747	9	GSFCTQLNR	GSFCTQLNR	GSFCTQLNR	0.428585	0.45
HLA-A*11:01	1	348	356	9	CVADYSVLY	CVADYSVLY	CVADYSVLY	0.427863	0.45
HLA-C*07:02	1	874	882	9	AALQIPFAM	AALQIPFAM	AALQIPFAM	0.329339	0.45
HLA-C*06:02	1	1036	1044	9	QAAPHGVVF	QAAPHGVVF	QAAPHGVVF	0.24002	0.45
HLA-C*06:02	1	763	771	9	VFAQVKQMY	VFAQVKQMY	VFAQVKQMY	0.238753	0.45
HLA-C*08:01	1	611	619	9	HADQLTPAW	HADQLTPAW	HADQLTPAW	0.200044	0.45
HLA-C*01:02	1	965	973	9	RLDKVEAEV	RLDKVEAEV	RLDKVEAEV	0.17722	0.45
HLA-A*24:02	1	254	262	9	VGYLKPTTF	VGYLKPTTF	VGYLKPTTF	0.444898	0.46
HLA-A*02:01	1	195	203	9	YVYKGYQPI	YVYKGYQPI	YVYKGYQPI	0.436799	0.46
HLA-C*07:02	1	52	60	9	LYLTQDLFL	LYLTQDLFL	LYLTQDLFL	0.324461	0.46
HLA-C*03:03	1	1042	1050	9	VVFLHVTYV	VVFLHVTYV	VVFLHVTYV	0.316185	0.46
HLA-C*03:04	1	1042	1050	9	VVFLHVTYV	VVFLHVTYV	VVFLHVTYV	0.316185	0.46
HLA-A*30:01	1	431	439	9	TSTGNYNYK	TSTGNYNYK	TSTGNYNYK	0.265413	0.46
HLA-A*30:01	1	664	672	9	SLLRSTSQK	SLLRSTSQK	SLLRSTSQK	0.264354	0.46
HLA-C*06:02	1	205	213	9	VVRDLPSGF	VVRDLPSGF	VVRDLPSGF	0.23492	0.46
HLA-C*08:01	1	852	860	9	IAAYTAALV	IAAYTAALV	IAAYTAALV	0.197855	0.46
HLA-C*08:01	1	784	792	9	FSQILPDPL	FSQILPDPL	FSQILPDPL	0.193891	0.46
HLA-B*46:01	1	611	619	9	HADQLTPAW	HADQLTPAW	HADQLTPAW	0.023605	0.46
HLA-B*46:01	1	1041	1049	9	GVVFLHVTY	GVVFLHVTY	GVVFLHVTY	0.02352	0.46
HLA-C*07:02	1	776	784	9	LKYFGGFNF	LKYFGGFNF	LKYFGGFNF	0.320449	0.47
HLA-C*03:03	1	620	628	9	RIYSTGNNV	RIYSTGNNV	RIYSTGNNV	0.313351	0.47
HLA-C*03:04	1	620	628	9	RIYSTGNNV	RIYSTGNNV	RIYSTGNNV	0.313351	0.47
HLA-C*03:03	1	1068	1076	9	KAYFPREGV	KAYFPREGV	KAYFPREGV	0.311516	0.47
HLA-C*03:04	1	1068	1076	9	KAYFPREGV	KAYFPREGV	KAYFPREGV	0.311516	0.47
HLA-C*03:03	1	692	700	9	NTIAIPTNF	NTIAIPTNF	NTIAIPTNF	0.310558	0.47
HLA-C*03:04	1	692	700	9	NTIAIPTNF	NTIAIPTNF	NTIAIPTNF	0.310558	0.47
HLA-A*30:01	1	887	895	9	RFNGIGVTQ	RFNGIGVTQ	RFNGIGVTQ	0.261871	0.47
HLA-B*13:02	1	381	389	9	NVYADSFVV	NVYADSFVV	NVYADSFVV	0.239369	0.47
HLA-B*13:02	1	489	497	9	IGYQPYRVV	IGYQPYRVV	IGYQPYRVV	0.239077	0.47
HLA-B*13:02	1	236	244	9	TAFSPAQDI	TAFSPAQDI	TAFSPAQDI	0.23881	0.47
HLA-C*06:02	1	1042	1050	9	VVFLHVTYV	VVFLHVTYV	VVFLHVTYV	0.232672	0.47
HLA-C*08:01	1	214	222	9	NTLKPIFKL	NTLKPIFKL	NTLKPIFKL	0.193023	0.47
HLA-C*04:01	1	1077	1085	9	FVFNGTSWF	FVFNGTSWF	FVFNGTSWF	0.177154	0.47
HLA-C*04:01	1	212	220	9	GFNTLKPIF	GFNTLKPIF	GFNTLKPIF	0.17647	0.47
HLA-B*46:01	1	297	305	9	KGIYQTSNF	KGIYQTSNF	KGIYQTSNF	0.023126	0.47
HLA-A*02:01	1	768	776	9	KQMYKTPTL	KQMYKTPTL	KQMYKTPTL	0.42535	0.48
HLA-A*02:01	1	502	510	9	ELLNAPATV	ELLNAPATV	ELLNAPATV	0.421257	0.48
HLA-C*07:02	1	880	888	9	FAMQMAYRF	FAMQMAYRF	FAMQMAYRF	0.315994	0.48
HLA-C*03:03	1	381	389	9	NVYADSFVV	NVYADSFVV	NVYADSFVV	0.310128	0.48
HLA-C*03:04	1	381	389	9	NVYADSFVV	NVYADSFVV	NVYADSFVV	0.310128	0.48
HLA-C*06:02	1	776	784	9	LKYFGGFNF	LKYFGGFNF	LKYFGGFNF	0.228914	0.48
HLA-C*08:01	1	249	257	9	AAAYFVGYL	AAAYFVGYL	AAAYFVGYL	0.19158	0.48
HLA-C*04:01	1	543	551	9	KRFQPFQQF	KRFQPFQQF	KRFQPFQQF	0.175092	0.48
HLA-C*04:01	1	1084	1092	9	WFITQRNFF	WFITQRNFF	WFITQRNFF	0.174812	0.48
HLA-C*01:02	1	1003	1011	9	SANLAATKM	SANLAATKM	SANLAATKM	0.172013	0.48
HLA-C*03:03	1	489	497	9	IGYQPYRVV	IGYQPYRVV	IGYQPYRVV	0.305777	0.49
HLA-C*03:04	1	489	497	9	IGYQPYRVV	IGYQPYRVV	IGYQPYRVV	0.305777	0.49
HLA-C*03:03	1	397	405	9	IAPGQTGVI	IAPGQTGVI	IAPGQTGVI	0.304339	0.49
HLA-C*03:04	1	397	405	9	IAPGQTGVI	IAPGQTGVI	IAPGQTGVI	0.304339	0.49
HLA-C*03:03	1	99	107	9	RGWVFGSTM	RGWVFGSTM	RGWVFGSTM	0.302371	0.49
HLA-C*03:04	1	99	107	9	RGWVFGSTM	RGWVFGSTM	RGWVFGSTM	0.302371	0.49
HLA-B*13:02	1	646	654	9	YECDIPIGA	YECDIPIGA	YECDIPIGA	0.234915	0.49
HLA-B*13:02	1	897	905	9	VLYENQKQI	VLYENQKQI	VLYENQKQI	0.233467	0.49
HLA-C*04:01	1	314	322	9	VRFPNITNL	VRFPNITNL	VRFPNITNL	0.173346	0.49
HLA-C*03:03	1	379	387	9	FSNVYADSF	FSNVYADSF	FSNVYADSF	0.299787	0.5
HLA-C*03:04	1	379	387	9	FSNVYADSF	FSNVYADSF	FSNVYADSF	0.299787	0.5
HLA-C*03:03	1	784	792	9	FSQILPDPL	FSQILPDPL	FSQILPDPL	0.296954	0.5
HLA-C*03:04	1	784	792	9	FSQILPDPL	FSQILPDPL	FSQILPDPL	0.296954	0.5
HLA-A*30:01	1	46	54	9	IFRSDTLYL	IFRSDTLYL	IFRSDTLYL	0.257008	0.5
HLA-B*13:02	1	291	299	9	KSFEIDKGI	KSFEIDKGI	KSFEIDKGI	0.229709	0.5
HLA-C*06:02	1	700	708	9	FSISITTEV	FSISITTEV	FSISITTEV	0.222185	0.5
HLA-C*08:01	1	797	805	9	RSFIEDLLF	RSFIEDLLF	RSFIEDLLF	0.184614	0.5
HLA-C*08:01	1	589	597	9	NASSEVAVL	NASSEVAVL	NASSEVAVL	0.183964	0.5
HLA-C*08:01	1	198	206	9	KGYQPIDVV	KGYQPIDVV	KGYQPIDVV	0.183511	0.5
HLA-C*04:01	1	1198	1206	9	VWLGFIAGL	VWLGFIAGL	VWLGFIAGL	0.171065	0.5
HLA-C*04:01	1	435	443	9	NYNYKYRYL	NYNYKYRYL	NYNYKYRYL	0.170815	0.5
HLA-C*04:01	1	490	498	9	GYQPYRVVV	GYQPYRVVV	GYQPYRVVV	0.169067	0.5
HLA-C*03:03	1	897	905	9	VLYENQKQI	VLYENQKQI	VLYENQKQI	0.293332	0.51
HLA-C*03:04	1	897	905	9	VLYENQKQI	VLYENQKQI	VLYENQKQI	0.293332	0.51
HLA-C*06:02	1	29	37	9	NYTQHTSSM	NYTQHTSSM	NYTQHTSSM	0.219334	0.51
HLA-C*06:02	1	195	203	9	YVYKGYQPI	YVYKGYQPI	YVYKGYQPI	0.218648	0.51
HLA-C*06:02	1	255	263	9	GYLKPTTFM	GYLKPTTFM	GYLKPTTFM	0.218214	0.51
HLA-C*06:02	1	220	228	9	FKLPLGINI	FKLPLGINI	FKLPLGINI	0.217502	0.51
HLA-C*01:02	1	90	98	9	AATEKSNVV	AATEKSNVV	AATEKSNVV	0.166251	0.51
HLA-C*04:01	1	483	491	9	FYTTTGIGY	FYTTTGIGY	FYTTTGIGY	0.164044	0.51
HLA-C*07:02	1	1071	1079	9	FPREGVFVF	FPREGVFVF	FPREGVFVF	0.304242	0.52
HLA-A*30:01	1	777	785	9	KYFGGFNFS	KYFGGFNFS	KYFGGFNFS	0.251043	0.52
HLA-B*13:02	1	992	1000	9	QQLIRAAEI	QQLIRAAEI	QQLIRAAEI	0.225757	0.52
HLA-C*01:02	1	306	314	9	RVVPSGDVV	RVVPSGDVV	RVVPSGDVV	0.165872	0.52
HLA-C*01:02	1	912	920	9	AISQIQESL	AISQIQESL	AISQIQESL	0.165709	0.52
HLA-C*01:02	1	657	665	9	CASYHTVSL	CASYHTVSL	CASYHTVSL	0.16398	0.52
HLA-C*01:02	1	978	986	9	LITGRLQSL	LITGRLQSL	LITGRLQSL	0.163818	0.52
HLA-B*46:01	1	145	153	9	GTQTHTMIF	GTQTHTMIF	GTQTHTMIF	0.02158	0.52
HLA-A*24:02	1	908	916	9	QFNKAISQI	QFNKAISQI	QFNKAISQI	0.398213	0.53
HLA-A*24:02	1	862	870	9	GTATAGWTF	GTATAGWTF	GTATAGWTF	0.395854	0.53
HLA-A*33:03	1	974	982	9	QIDRLITGR	QIDRLITGR	QIDRLITGR	0.257554	0.53
HLA-C*08:01	1	1202	1210	9	FIAGLIAIV	FIAGLIAIV	FIAGLIAIV	0.175146	0.53
HLA-C*08:01	1	164	172	9	ISDAFSLDV	ISDAFSLDV	ISDAFSLDV	0.174881	0.53
HLA-C*04:01	1	1036	1044	9	QAAPHGVVF	QAAPHGVVF	QAAPHGVVF	0.157195	0.53
HLA-B*46:01	1	45	53	9	EIFRSDTLY	EIFRSDTLY	EIFRSDTLY	0.021271	0.53
HLA-B*46:01	1	54	62	9	LTQDLFLPF	LTQDLFLPF	LTQDLFLPF	0.021228	0.53
HLA-B*46:01	1	996	1004	9	RAAEIRASA	RAAEIRASA	RAAEIRASA	0.021106	0.53
HLA-A*24:02	1	1070	1078	9	YFPREGVFV	YFPREGVFV	YFPREGVFV	0.384153	0.54
HLA-C*07:02	1	933	941	9	VVNQNAQAL	VVNQNAQAL	VVNQNAQAL	0.296146	0.54
HLA-C*06:02	1	1167	1175	9	RLNEVAKNL	RLNEVAKNL	RLNEVAKNL	0.209789	0.54
HLA-C*06:02	1	847	855	9	LTDDMIAAY	LTDDMIAAY	LTDDMIAAY	0.209184	0.54
HLA-C*01:02	1	870	878	9	FGAGAALQI	FGAGAALQI	FGAGAALQI	0.160056	0.54
HLA-C*04:01	1	1190	1198	9	QYIKWPWYV	QYIKWPWYV	QYIKWPWYV	0.156343	0.54
HLA-C*04:01	1	29	37	9	NYTQHTSSM	NYTQHTSSM	NYTQHTSSM	0.155566	0.54
HLA-B*46:01	1	404	412	9	VIADYNYKL	VIADYNYKL	VIADYNYKL	0.020619	0.54
HLA-A*02:01	1	498	506	9	VLSFELLNA	VLSFELLNA	VLSFELLNA	0.394623	0.55
HLA-A*24:02	1	415	423	9	DFMGCVLAW	DFMGCVLAW	DFMGCVLAW	0.378385	0.55
HLA-B*13:02	1	220	228	9	FKLPLGINI	FKLPLGINI	FKLPLGINI	0.218946	0.55
HLA-C*08:01	1	696	704	9	IPTNFSISI	IPTNFSISI	IPTNFSISI	0.168855	0.55
HLA-C*01:02	1	607	615	9	STAIHADQL	STAIHADQL	STAIHADQL	0.157719	0.55
HLA-C*04:01	1	611	619	9	HADQLTPAW	HADQLTPAW	HADQLTPAW	0.151821	0.55
HLA-C*04:01	1	230	238	9	NFRAILTAF	NFRAILTAF	NFRAILTAF	0.151295	0.55
HLA-B*46:01	1	1069	1077	9	AYFPREGVF	AYFPREGVF	AYFPREGVF	0.020483	0.55
HLA-B*46:01	1	314	322	9	VRFPNITNL	VRFPNITNL	VRFPNITNL	0.020187	0.55
HLA-A*02:01	1	411	419	9	KLPDDFMGC	KLPDDFMGC	KLPDDFMGC	0.391014	0.56
HLA-A*24:02	1	880	888	9	FAMQMAYRF	FAMQMAYRF	FAMQMAYRF	0.375038	0.56
HLA-C*03:03	1	686	694	9	SIAYSNNTI	SIAYSNNTI	SIAYSNNTI	0.273636	0.56
HLA-C*03:04	1	686	694	9	SIAYSNNTI	SIAYSNNTI	SIAYSNNTI	0.273636	0.56
HLA-C*08:01	1	185	193	9	FVFKNKDGF	FVFKNKDGF	FVFKNKDGF	0.165949	0.56
HLA-C*08:01	1	1167	1175	9	RLNEVAKNL	RLNEVAKNL	RLNEVAKNL	0.165189	0.56
HLA-C*01:02	1	880	888	9	FAMQMAYRF	FAMQMAYRF	FAMQMAYRF	0.157133	0.56
HLA-C*01:02	1	353	361	9	SVLYNSTFF	SVLYNSTFF	SVLYNSTFF	0.157009	0.56
HLA-C*04:01	1	237	245	9	AFSPAQDIW	AFSPAQDIW	AFSPAQDIW	0.148794	0.56
HLA-A*24:02	1	256	264	9	YLKPTTFML	YLKPTTFML	YLKPTTFML	0.363643	0.57
HLA-B*40:01	1	646	654	9	YECDIPIGA	YECDIPIGA	YECDIPIGA	0.347941	0.57
HLA-C*07:02	1	212	220	9	GFNTLKPIF	GFNTLKPIF	GFNTLKPIF	0.2896	0.57
HLA-C*03:03	1	116	124	9	IINNSTNVV	IINNSTNVV	IINNSTNVV	0.27061	0.57
HLA-C*03:04	1	116	124	9	IINNSTNVV	IINNSTNVV	IINNSTNVV	0.27061	0.57
HLA-C*03:03	1	300	308	9	YQTSNFRVV	YQTSNFRVV	YQTSNFRVV	0.269463	0.57
HLA-C*03:04	1	300	308	9	YQTSNFRVV	YQTSNFRVV	YQTSNFRVV	0.269463	0.57
HLA-C*06:02	1	897	905	9	VLYENQKQI	VLYENQKQI	VLYENQKQI	0.203784	0.57
HLA-C*06:02	1	868	876	9	WTFGAGAAL	WTFGAGAAL	WTFGAGAAL	0.203512	0.57
HLA-C*04:01	1	162	170	9	EYISDAFSL	EYISDAFSL	EYISDAFSL	0.148171	0.57
HLA-C*07:02	1	61	69	9	PFYSNVTGF	PFYSNVTGF	PFYSNVTGF	0.28756	0.58
HLA-B*13:02	1	797	805	9	RSFIEDLLF	RSFIEDLLF	RSFIEDLLF	0.211985	0.58
HLA-C*06:02	1	483	491	9	FYTTTGIGY	FYTTTGIGY	FYTTTGIGY	0.201698	0.58
HLA-C*01:02	1	208	216	9	DLPSGFNTL	DLPSGFNTL	DLPSGFNTL	0.154061	0.58
HLA-C*07:02	1	796	804	9	KRSFIEDLL	KRSFIEDLL	KRSFIEDLL	0.28556	0.59
HLA-C*07:02	1	692	700	9	NTIAIPTNF	NTIAIPTNF	NTIAIPTNF	0.284754	0.59
HLA-C*03:03	1	696	704	9	IPTNFSISI	IPTNFSISI	IPTNFSISI	0.264924	0.59
HLA-C*03:04	1	696	704	9	IPTNFSISI	IPTNFSISI	IPTNFSISI	0.264924	0.59
HLA-C*08:01	1	692	700	9	NTIAIPTNF	NTIAIPTNF	NTIAIPTNF	0.160326	0.59
HLA-C*08:01	1	1068	1076	9	KAYFPREGV	KAYFPREGV	KAYFPREGV	0.159349	0.59
HLA-C*03:03	1	314	322	9	VRFPNITNL	VRFPNITNL	VRFPNITNL	0.26014	0.6
HLA-C*03:04	1	314	322	9	VRFPNITNL	VRFPNITNL	VRFPNITNL	0.26014	0.6
HLA-C*03:03	1	1119	1127	9	VYDPLQPEL	VYDPLQPEL	VYDPLQPEL	0.258925	0.6
HLA-C*03:04	1	1119	1127	9	VYDPLQPEL	VYDPLQPEL	VYDPLQPEL	0.258925	0.6
HLA-A*30:01	1	658	666	9	ASYHTVSLL	ASYHTVSLL	ASYHTVSLL	0.233058	0.6
HLA-C*06:02	1	621	629	9	IYSTGNNVF	IYSTGNNVF	IYSTGNNVF	0.198193	0.6
HLA-C*01:02	1	847	855	9	LTDDMIAAY	LTDDMIAAY	LTDDMIAAY	0.150246	0.6
HLA-B*46:01	1	807	815	9	KVTLADAGF	KVTLADAGF	KVTLADAGF	0.018445	0.6
HLA-A*24:02	1	356	364	9	YNSTFFSTF	YNSTFFSTF	YNSTFFSTF	0.348312	0.61
HLA-A*24:02	1	543	551	9	KRFQPFQQF	KRFQPFQQF	KRFQPFQQF	0.347886	0.61
HLA-C*03:03	1	912	920	9	AISQIQESL	AISQIQESL	AISQIQESL	0.255924	0.61
HLA-C*03:04	1	912	920	9	AISQIQESL	AISQIQESL	AISQIQESL	0.255924	0.61
HLA-C*03:03	1	701	709	9	SISITTEVM	SISITTEVM	SISITTEVM	0.254846	0.61
HLA-C*03:04	1	701	709	9	SISITTEVM	SISITTEVM	SISITTEVM	0.254846	0.61
HLA-A*33:03	1	334	342	9	FPSVYAWER	FPSVYAWER	FPSVYAWER	0.229847	0.61
HLA-A*33:03	1	250	258	9	AAYFVGYLK	AAYFVGYLK	AAYFVGYLK	0.229684	0.61
HLA-A*30:01	1	205	213	9	VVRDLPSGF	VVRDLPSGF	VVRDLPSGF	0.228023	0.61
HLA-C*08:01	1	1126	1134	9	ELDSFKEEL	ELDSFKEEL	ELDSFKEEL	0.154584	0.61
HLA-C*08:01	1	116	124	9	IINNSTNVV	IINNSTNVV	IINNSTNVV	0.154166	0.61
HLA-C*01:02	1	46	54	9	IFRSDTLYL	IFRSDTLYL	IFRSDTLYL	0.149628	0.61
HLA-C*01:02	1	696	704	9	IPTNFSISI	IPTNFSISI	IPTNFSISI	0.147793	0.61
HLA-C*04:01	1	768	776	9	KQMYKTPTL	KQMYKTPTL	KQMYKTPTL	0.137951	0.61
HLA-B*46:01	1	491	499	9	YQPYRVVVL	YQPYRVVVL	YQPYRVVVL	0.017941	0.61
HLA-C*03:03	1	607	615	9	STAIHADQL	STAIHADQL	STAIHADQL	0.251056	0.62
HLA-C*03:04	1	607	615	9	STAIHADQL	STAIHADQL	STAIHADQL	0.251056	0.62
HLA-A*33:03	1	382	390	9	VYADSFVVK	VYADSFVVK	VYADSFVVK	0.226125	0.62
HLA-B*13:02	1	226	234	9	INITNFRAI	INITNFRAI	INITNFRAI	0.206109	0.62
HLA-C*06:02	1	187	195	9	FKNKDGFLY	FKNKDGFLY	FKNKDGFLY	0.195383	0.62
HLA-C*08:01	1	314	322	9	VRFPNITNL	VRFPNITNL	VRFPNITNL	0.152935	0.62
HLA-C*08:01	1	489	497	9	IGYQPYRVV	IGYQPYRVV	IGYQPYRVV	0.151339	0.62
HLA-C*08:01	1	897	905	9	VLYENQKQI	VLYENQKQI	VLYENQKQI	0.151302	0.62
HLA-C*01:02	1	185	193	9	FVFKNKDGF	FVFKNKDGF	FVFKNKDGF	0.147306	0.62
HLA-C*04:01	1	1071	1079	9	FPREGVFVF	FPREGVFVF	FPREGVFVF	0.136398	0.62
HLA-C*04:01	1	1091	1099	9	FFSPQIITT	FFSPQIITT	FFSPQIITT	0.135557	0.62
HLA-C*04:01	1	61	69	9	PFYSNVTGF	PFYSNVTGF	PFYSNVTGF	0.133667	0.62
HLA-B*46:01	1	306	314	9	RVVPSGDVV	RVVPSGDVV	RVVPSGDVV	0.017814	0.62
HLA-B*46:01	1	115	123	9	IIINNSTNV	IIINNSTNV	IIINNSTNV	0.017763	0.62
HLA-B*46:01	1	763	771	9	VFAQVKQMY	VFAQVKQMY	VFAQVKQMY	0.017691	0.62
HLA-A*24:02	1	51	59	9	TLYLTQDLF	TLYLTQDLF	TLYLTQDLF	0.341766	0.63
HLA-A*11:01	1	1155	1163	9	NASVVNIQK	NASVVNIQK	NASVVNIQK	0.337052	0.63
HLA-A*11:01	1	175	183	9	KSGNFKHLR	KSGNFKHLR	KSGNFKHLR	0.333902	0.63
HLA-C*07:02	1	332	340	9	TKFPSVYAW	TKFPSVYAW	TKFPSVYAW	0.27329	0.63
HLA-C*07:02	1	352	360	9	YSVLYNSTF	YSVLYNSTF	YSVLYNSTF	0.271717	0.63
HLA-C*08:01	1	99	107	9	RGWVFGSTM	RGWVFGSTM	RGWVFGSTM	0.149279	0.63
HLA-C*08:01	1	236	244	9	TAFSPAQDI	TAFSPAQDI	TAFSPAQDI	0.148339	0.63
HLA-C*01:02	1	275	283	9	AVDCSQNPL	AVDCSQNPL	AVDCSQNPL	0.14498	0.63
HLA-B*46:01	1	537	545	9	VLTPSSKRF	VLTPSSKRF	VLTPSSKRF	0.017507	0.63
HLA-B*46:01	1	701	709	9	SISITTEVM	SISITTEVM	SISITTEVM	0.017468	0.63
HLA-B*46:01	1	1032	1040	9	MSFPQAAPH	MSFPQAAPH	MSFPQAAPH	0.017429	0.63
HLA-C*07:02	1	835	843	9	QKFNGLTVL	QKFNGLTVL	QKFNGLTVL	0.270231	0.64
HLA-C*03:03	1	1167	1175	9	RLNEVAKNL	RLNEVAKNL	RLNEVAKNL	0.242676	0.64
HLA-C*03:04	1	1167	1175	9	RLNEVAKNL	RLNEVAKNL	RLNEVAKNL	0.242676	0.64
HLA-A*33:03	1	433	441	9	TGNYNYKYR	TGNYNYKYR	TGNYNYKYR	0.22058	0.64
HLA-C*06:02	1	933	941	9	VVNQNAQAL	VVNQNAQAL	VVNQNAQAL	0.191363	0.64
HLA-C*08:01	1	495	503	9	RVVVLSFEL	RVVVLSFEL	RVVVLSFEL	0.146397	0.64
HLA-C*08:01	1	115	123	9	IIINNSTNV	IIINNSTNV	IIINNSTNV	0.146111	0.64
HLA-B*46:01	1	768	776	9	KQMYKTPTL	KQMYKTPTL	KQMYKTPTL	0.017047	0.64
HLA-C*03:03	1	495	503	9	RVVVLSFEL	RVVVLSFEL	RVVVLSFEL	0.23967	0.65
HLA-C*03:04	1	495	503	9	RVVVLSFEL	RVVVLSFEL	RVVVLSFEL	0.23967	0.65
HLA-C*03:03	1	978	986	9	LITGRLQSL	LITGRLQSL	LITGRLQSL	0.237949	0.65
HLA-C*03:04	1	978	986	9	LITGRLQSL	LITGRLQSL	LITGRLQSL	0.237949	0.65
HLA-B*13:02	1	314	322	9	VRFPNITNL	VRFPNITNL	VRFPNITNL	0.200516	0.65
HLA-C*01:02	1	1171	1179	9	VAKNLNESL	VAKNLNESL	VAKNLNESL	0.143109	0.65
HLA-C*01:02	1	852	860	9	IAAYTAALV	IAAYTAALV	IAAYTAALV	0.142816	0.65
HLA-A*02:01	1	1153	1161	9	GINASVVNI	GINASVVNI	GINASVVNI	0.343739	0.66
HLA-A*02:01	1	1205	1213	9	GLIAIVMVT	GLIAIVMVT	GLIAIVMVT	0.343687	0.66
HLA-C*07:02	1	1167	1175	9	RLNEVAKNL	RLNEVAKNL	RLNEVAKNL	0.262685	0.66
HLA-C*07:02	1	75	83	9	TFGNPVIPF	TFGNPVIPF	TFGNPVIPF	0.262229	0.66
HLA-C*07:02	1	868	876	9	WTFGAGAAL	WTFGAGAAL	WTFGAGAAL	0.261898	0.66
HLA-C*03:03	1	205	213	9	VVRDLPSGF	VVRDLPSGF	VVRDLPSGF	0.234794	0.66
HLA-C*03:04	1	205	213	9	VVRDLPSGF	VVRDLPSGF	VVRDLPSGF	0.234794	0.66
HLA-C*03:03	1	996	1004	9	RAAEIRASA	RAAEIRASA	RAAEIRASA	0.234592	0.66
HLA-C*03:04	1	996	1004	9	RAAEIRASA	RAAEIRASA	RAAEIRASA	0.234592	0.66
HLA-C*03:03	1	353	361	9	SVLYNSTFF	SVLYNSTFF	SVLYNSTFF	0.233067	0.66
HLA-C*03:04	1	353	361	9	SVLYNSTFF	SVLYNSTFF	SVLYNSTFF	0.233067	0.66
HLA-B*13:02	1	874	882	9	AALQIPFAM	AALQIPFAM	AALQIPFAM	0.199116	0.66
HLA-C*06:02	1	332	340	9	TKFPSVYAW	TKFPSVYAW	TKFPSVYAW	0.187121	0.66
HLA-C*06:02	1	1190	1198	9	QYIKWPWYV	QYIKWPWYV	QYIKWPWYV	0.185949	0.66
HLA-C*01:02	1	149	157	9	HTMIFDNAF	HTMIFDNAF	HTMIFDNAF	0.142202	0.66
HLA-A*30:01	1	759	767	9	NTREVFAQV	NTREVFAQV	NTREVFAQV	0.216318	0.67
HLA-A*33:03	1	307	315	9	VVPSGDVVR	VVPSGDVVR	VVPSGDVVR	0.213217	0.67
HLA-C*08:01	1	679	687	9	MSLGADSSI	MSLGADSSI	MSLGADSSI	0.141096	0.67
HLA-C*04:01	1	770	778	9	MYKTPTLKY	MYKTPTLKY	MYKTPTLKY	0.126128	0.67
HLA-A*24:02	1	537	545	9	VLTPSSKRF	VLTPSSKRF	VLTPSSKRF	0.320157	0.68
HLA-A*30:01	1	94	102	9	KSNVVRGWV	KSNVVRGWV	KSNVVRGWV	0.215318	0.68
HLA-A*30:01	1	561	569	9	SVRDPKTSE	SVRDPKTSE	SVRDPKTSE	0.213328	0.68
HLA-B*13:02	1	700	708	9	FSISITTEV	FSISITTEV	FSISITTEV	0.197492	0.68
HLA-B*13:02	1	241	249	9	AQDIWGTSA	AQDIWGTSA	AQDIWGTSA	0.196261	0.68
HLA-C*06:02	1	694	702	9	IAIPTNFSI	IAIPTNFSI	IAIPTNFSI	0.183389	0.68
HLA-C*06:02	1	692	700	9	NTIAIPTNF	NTIAIPTNF	NTIAIPTNF	0.182847	0.68
HLA-C*01:02	1	379	387	9	FSNVYADSF	FSNVYADSF	FSNVYADSF	0.139619	0.68
HLA-C*04:01	1	763	771	9	VFAQVKQMY	VFAQVKQMY	VFAQVKQMY	0.124158	0.68
HLA-A*02:01	1	703	711	9	SITTEVMPV	SITTEVMPV	SITTEVMPV	0.334027	0.69
HLA-A*02:01	1	620	628	9	RIYSTGNNV	RIYSTGNNV	RIYSTGNNV	0.333133	0.69
HLA-A*11:01	1	91	99	9	ATEKSNVVR	ATEKSNVVR	ATEKSNVVR	0.312566	0.69
HLA-C*03:03	1	1157	1165	9	SVVNIQKEI	SVVNIQKEI	SVVNIQKEI	0.224732	0.69
HLA-C*03:04	1	1157	1165	9	SVVNIQKEI	SVVNIQKEI	SVVNIQKEI	0.224732	0.69
HLA-A*30:01	1	834	842	9	AQKFNGLTV	AQKFNGLTV	AQKFNGLTV	0.212818	0.69
HLA-B*13:02	1	1042	1050	9	VVFLHVTYV	VVFLHVTYV	VVFLHVTYV	0.195287	0.69
HLA-B*13:02	1	780	788	9	GGFNFSQIL	GGFNFSQIL	GGFNFSQIL	0.194591	0.69
HLA-C*06:02	1	248	256	9	SAAAYFVGY	SAAAYFVGY	SAAAYFVGY	0.180382	0.69
HLA-C*08:01	1	275	283	9	AVDCSQNPL	AVDCSQNPL	AVDCSQNPL	0.13786	0.69
HLA-C*07:02	1	1042	1050	9	VVFLHVTYV	VVFLHVTYV	VVFLHVTYV	0.25512	0.7
HLA-A*24:02	1	770	778	9	MYKTPTLKY	MYKTPTLKY	MYKTPTLKY	0.308394	0.71
HLA-C*07:02	1	694	702	9	IAIPTNFSI	IAIPTNFSI	IAIPTNFSI	0.252685	0.71
HLA-C*07:02	1	1037	1045	9	AAPHGVVFL	AAPHGVVFL	AAPHGVVFL	0.252217	0.71
HLA-C*07:02	1	81	89	9	IPFKDGIYF	IPFKDGIYF	IPFKDGIYF	0.251843	0.71
HLA-A*30:01	1	33	41	9	HTSSMRGVY	HTSSMRGVY	HTSSMRGVY	0.210414	0.71
HLA-C*06:02	1	481	489	9	YGFYTTTGI	YGFYTTTGI	YGFYTTTGI	0.1776	0.71
HLA-C*08:01	1	89	97	9	FAATEKSNV	FAATEKSNV	FAATEKSNV	0.135232	0.71
HLA-C*08:01	1	919	927	9	SLTTTSTAL	SLTTTSTAL	SLTTTSTAL	0.13504	0.71
HLA-C*01:02	1	420	428	9	VLAWNTRNI	VLAWNTRNI	VLAWNTRNI	0.134976	0.71
HLA-C*01:02	1	576	584	9	CAFGGVSVI	CAFGGVSVI	CAFGGVSVI	0.134756	0.71
HLA-B*46:01	1	901	909	9	NQKQIANQF	NQKQIANQF	NQKQIANQF	0.01552	0.71
HLA-B*13:02	1	905	913	9	IANQFNKAI	IANQFNKAI	IANQFNKAI	0.189807	0.72
HLA-B*13:02	1	986	994	9	LQTYVTQQL	LQTYVTQQL	LQTYVTQQL	0.189556	0.72
HLA-C*08:01	1	705	713	9	TTEVMPVSM	TTEVMPVSM	TTEVMPVSM	0.133151	0.72
HLA-C*08:01	1	397	405	9	IAPGQTGVI	IAPGQTGVI	IAPGQTGVI	0.132464	0.72
HLA-C*01:02	1	1049	1057	9	YVPSQERNF	YVPSQERNF	YVPSQERNF	0.132197	0.72
HLA-C*04:01	1	1037	1045	9	AAPHGVVFL	AAPHGVVFL	AAPHGVVFL	0.118754	0.72
HLA-A*02:01	1	151	159	9	MIFDNAFNC	MIFDNAFNC	MIFDNAFNC	0.317994	0.73
HLA-A*24:02	1	692	700	9	NTIAIPTNF	NTIAIPTNF	NTIAIPTNF	0.302515	0.73
HLA-A*24:02	1	550	558	9	QFGRDVSDF	QFGRDVSDF	QFGRDVSDF	0.301854	0.73
HLA-C*07:02	1	851	859	9	MIAAYTAAL	MIAAYTAAL	MIAAYTAAL	0.245949	0.73
HLA-A*30:01	1	668	676	9	STSQKSIVA	STSQKSIVA	STSQKSIVA	0.207337	0.73
HLA-B*13:02	1	130	138	9	FELCDNPFF	FELCDNPFF	FELCDNPFF	0.188375	0.73
HLA-C*06:02	1	688	696	9	AYSNNTIAI	AYSNNTIAI	AYSNNTIAI	0.174224	0.73
HLA-C*01:02	1	688	696	9	AYSNNTIAI	AYSNNTIAI	AYSNNTIAI	0.131678	0.73
HLA-C*08:01	1	657	665	9	CASYHTVSL	CASYHTVSL	CASYHTVSL	0.129803	0.73
HLA-C*04:01	1	1167	1175	9	RLNEVAKNL	RLNEVAKNL	RLNEVAKNL	0.11841	0.73
HLA-C*04:01	1	81	89	9	IPFKDGIYF	IPFKDGIYF	IPFKDGIYF	0.117274	0.73
HLA-C*07:02	1	187	195	9	FKNKDGFLY	FKNKDGFLY	FKNKDGFLY	0.243679	0.74
HLA-C*03:03	1	1202	1210	9	FIAGLIAIV	FIAGLIAIV	FIAGLIAIV	0.21212	0.74
HLA-C*03:04	1	1202	1210	9	FIAGLIAIV	FIAGLIAIV	FIAGLIAIV	0.21212	0.74
HLA-A*30:01	1	1042	1050	9	VVFLHVTYV	VVFLHVTYV	VVFLHVTYV	0.206237	0.74
HLA-B*13:02	1	332	340	9	TKFPSVYAW	TKFPSVYAW	TKFPSVYAW	0.186516	0.74
HLA-C*01:02	1	701	709	9	SISITTEVM	SISITTEVM	SISITTEVM	0.130474	0.74
HLA-C*04:01	1	152	160	9	IFDNAFNCT	IFDNAFNCT	IFDNAFNCT	0.116324	0.74
HLA-C*04:01	1	880	888	9	FAMQMAYRF	FAMQMAYRF	FAMQMAYRF	0.115868	0.74
HLA-C*03:03	1	611	619	9	HADQLTPAW	HADQLTPAW	HADQLTPAW	0.208535	0.75
HLA-C*03:04	1	611	619	9	HADQLTPAW	HADQLTPAW	HADQLTPAW	0.208535	0.75
HLA-A*33:03	1	175	183	9	KSGNFKHLR	KSGNFKHLR	KSGNFKHLR	0.198055	0.75
HLA-B*13:02	1	254	262	9	VGYLKPTTF	VGYLKPTTF	VGYLKPTTF	0.185264	0.75
HLA-B*13:02	1	214	222	9	NTLKPIFKL	NTLKPIFKL	NTLKPIFKL	0.184554	0.75
HLA-C*06:02	1	658	666	9	ASYHTVSLL	ASYHTVSLL	ASYHTVSLL	0.16955	0.75
HLA-C*06:02	1	404	412	9	VIADYNYKL	VIADYNYKL	VIADYNYKL	0.169545	0.75
HLA-C*01:02	1	205	213	9	VVRDLPSGF	VVRDLPSGF	VVRDLPSGF	0.128283	0.75
HLA-C*01:02	1	589	597	9	NASSEVAVL	NASSEVAVL	NASSEVAVL	0.127998	0.75
HLA-C*04:01	1	409	417	9	NYKLPDDFM	NYKLPDDFM	NYKLPDDFM	0.115387	0.75
HLA-C*04:01	1	598	606	9	YQDVNCTDV	YQDVNCTDV	YQDVNCTDV	0.115182	0.75
HLA-A*02:01	1	106	114	9	TMNNKSQSV	TMNNKSQSV	TMNNKSQSV	0.298878	0.76
HLA-B*13:02	1	491	499	9	YQPYRVVVL	YQPYRVVVL	YQPYRVVVL	0.183491	0.76
HLA-B*13:02	1	620	628	9	RIYSTGNNV	RIYSTGNNV	RIYSTGNNV	0.183313	0.76
HLA-C*06:02	1	1083	1091	9	SWFITQRNF	SWFITQRNF	SWFITQRNF	0.168717	0.76
HLA-C*06:02	1	489	497	9	IGYQPYRVV	IGYQPYRVV	IGYQPYRVV	0.167586	0.76
HLA-C*07:02	1	847	855	9	LTDDMIAAY	LTDDMIAAY	LTDDMIAAY	0.238125	0.77
HLA-C*07:02	1	897	905	9	VLYENQKQI	VLYENQKQI	VLYENQKQI	0.237256	0.77
HLA-C*07:02	1	452	460	9	ERDISNVPF	ERDISNVPF	ERDISNVPF	0.236053	0.77
HLA-A*30:01	1	1047	1055	9	VTYVPSQER	VTYVPSQER	VTYVPSQER	0.203194	0.77
HLA-A*33:03	1	118	126	9	NNSTNVVIR	NNSTNVVIR	NNSTNVVIR	0.188332	0.77
HLA-C*06:02	1	305	313	9	FRVVPSGDV	FRVVPSGDV	FRVVPSGDV	0.166469	0.77
HLA-C*01:02	1	815	823	9	FMKQYGECL	FMKQYGECL	FMKQYGECL	0.126527	0.77
HLA-C*01:02	1	314	322	9	VRFPNITNL	VRFPNITNL	VRFPNITNL	0.126249	0.77
HLA-C*08:01	1	562	570	9	VRDPKTSEI	VRDPKTSEI	VRDPKTSEI	0.124281	0.77
HLA-C*08:01	1	300	308	9	YQTSNFRVV	YQTSNFRVV	YQTSNFRVV	0.124094	0.77
HLA-B*46:01	1	621	629	9	IYSTGNNVF	IYSTGNNVF	IYSTGNNVF	0.014166	0.77
HLA-B*46:01	1	614	622	9	QLTPAWRIY	QLTPAWRIY	QLTPAWRIY	0.014043	0.77
HLA-C*07:02	1	179	187	9	FKHLREFVF	FKHLREFVF	FKHLREFVF	0.235541	0.78
HLA-B*13:02	1	987	995	9	QTYVTQQLI	QTYVTQQLI	QTYVTQQLI	0.18009	0.78
HLA-B*13:02	1	188	196	9	KNKDGFLYV	KNKDGFLYV	KNKDGFLYV	0.179438	0.78
HLA-C*01:02	1	99	107	9	RGWVFGSTM	RGWVFGSTM	RGWVFGSTM	0.124954	0.78
HLA-B*46:01	1	570	578	9	ILDISPCAF	ILDISPCAF	ILDISPCAF	0.013855	0.78
HLA-B*46:01	1	68	76	9	GFHTINHTF	GFHTINHTF	GFHTINHTF	0.01374	0.78
HLA-A*24:02	1	29	37	9	NYTQHTSSM	NYTQHTSSM	NYTQHTSSM	0.28117	0.79
HLA-B*40:01	1	876	884	9	LQIPFAMQM	LQIPFAMQM	LQIPFAMQM	0.248523	0.79
HLA-C*07:02	1	1049	1057	9	YVPSQERNF	YVPSQERNF	YVPSQERNF	0.23433	0.79
HLA-C*07:02	1	205	213	9	VVRDLPSGF	VVRDLPSGF	VVRDLPSGF	0.233115	0.79
HLA-A*24:02	1	353	361	9	SVLYNSTFF	SVLYNSTFF	SVLYNSTFF	0.279124	0.8
HLA-A*24:02	1	483	491	9	FYTTTGIGY	FYTTTGIGY	FYTTTGIGY	0.278231	0.8
HLA-A*30:01	1	982	990	9	RLQSLQTYV	RLQSLQTYV	RLQSLQTYV	0.198376	0.8
HLA-C*03:03	1	797	805	9	RSFIEDLLF	RSFIEDLLF	RSFIEDLLF	0.197229	0.8
HLA-C*03:04	1	797	805	9	RSFIEDLLF	RSFIEDLLF	RSFIEDLLF	0.197229	0.8
HLA-A*33:03	1	809	817	9	TLADAGFMK	TLADAGFMK	TLADAGFMK	0.182154	0.8
HLA-A*33:03	1	764	772	9	FAQVKQMYK	FAQVKQMYK	FAQVKQMYK	0.182117	0.8
HLA-C*08:01	1	1171	1179	9	VAKNLNESL	VAKNLNESL	VAKNLNESL	0.118912	0.8
HLA-C*04:01	1	41	49	9	YYPDEIFRS	YYPDEIFRS	YYPDEIFRS	0.109207	0.8
HLA-A*24:02	1	1077	1085	9	FVFNGTSWF	FVFNGTSWF	FVFNGTSWF	0.276487	0.81
HLA-C*07:02	1	220	228	9	FKLPLGINI	FKLPLGINI	FKLPLGINI	0.228095	0.81
HLA-C*08:01	1	1174	1182	9	NLNESLIDL	NLNESLIDL	NLNESLIDL	0.118446	0.81
HLA-C*08:01	1	687	695	9	IAYSNNTIA	IAYSNNTIA	IAYSNNTIA	0.118042	0.81
HLA-C*08:01	1	607	615	9	STAIHADQL	STAIHADQL	STAIHADQL	0.117515	0.81
HLA-C*08:01	1	1034	1042	9	FPQAAPHGV	FPQAAPHGV	FPQAAPHGV	0.116907	0.81
HLA-B*46:01	1	371	379	9	ATKLNDLCF	ATKLNDLCF	ATKLNDLCF	0.013493	0.81
HLA-A*02:01	1	396	404	9	QIAPGQTGV	QIAPGQTGV	QIAPGQTGV	0.273855	0.82
HLA-B*13:02	1	479	487	9	NDYGFYTTT	NDYGFYTTT	NDYGFYTTT	0.17447	0.82
HLA-C*01:02	1	369	377	9	VSATKLNDL	VSATKLNDL	VSATKLNDL	0.118415	0.82
HLA-A*24:02	1	951	959	9	NFGAISSVL	NFGAISSVL	NFGAISSVL	0.266724	0.83
HLA-A*24:02	1	1049	1057	9	YVPSQERNF	YVPSQERNF	YVPSQERNF	0.265797	0.83
HLA-C*07:02	1	356	364	9	YNSTFFSTF	YNSTFFSTF	YNSTFFSTF	0.226048	0.83
HLA-C*07:02	1	149	157	9	HTMIFDNAF	HTMIFDNAF	HTMIFDNAF	0.225336	0.83
HLA-C*03:03	1	198	206	9	KGYQPIDVV	KGYQPIDVV	KGYQPIDVV	0.192718	0.83
HLA-C*03:04	1	198	206	9	KGYQPIDVV	KGYQPIDVV	KGYQPIDVV	0.192718	0.83
HLA-C*03:03	1	214	222	9	NTLKPIFKL	NTLKPIFKL	NTLKPIFKL	0.191516	0.83
HLA-C*03:04	1	214	222	9	NTLKPIFKL	NTLKPIFKL	NTLKPIFKL	0.191516	0.83
HLA-B*13:02	1	658	666	9	ASYHTVSLL	ASYHTVSLL	ASYHTVSLL	0.172831	0.83
HLA-C*06:02	1	880	888	9	FAMQMAYRF	FAMQMAYRF	FAMQMAYRF	0.155398	0.83
HLA-C*01:02	1	784	792	9	FSQILPDPL	FSQILPDPL	FSQILPDPL	0.117366	0.83
HLA-C*01:02	1	705	713	9	TTEVMPVSM	TTEVMPVSM	TTEVMPVSM	0.117193	0.83
HLA-B*46:01	1	891	899	9	IGVTQNVLY	IGVTQNVLY	IGVTQNVLY	0.013162	0.83
HLA-A*30:01	1	175	183	9	KSGNFKHLR	KSGNFKHLR	KSGNFKHLR	0.190918	0.84
HLA-C*06:02	1	874	882	9	AALQIPFAM	AALQIPFAM	AALQIPFAM	0.153513	0.84
HLA-C*04:01	1	876	884	9	LQIPFAMQM	LQIPFAMQM	LQIPFAMQM	0.104895	0.84
HLA-B*46:01	1	230	238	9	NFRAILTAF	NFRAILTAF	NFRAILTAF	0.013085	0.84
HLA-B*40:01	1	835	843	9	QKFNGLTVL	QKFNGLTVL	QKFNGLTVL	0.22835	0.85
HLA-C*01:02	1	1068	1076	9	KAYFPREGV	KAYFPREGV	KAYFPREGV	0.11545	0.85
HLA-C*08:01	1	912	920	9	AISQIQESL	AISQIQESL	AISQIQESL	0.112686	0.85
HLA-C*04:01	1	1083	1091	9	SWFITQRNF	SWFITQRNF	SWFITQRNF	0.104246	0.85
HLA-C*04:01	1	208	216	9	DLPSGFNTL	DLPSGFNTL	DLPSGFNTL	0.103723	0.85
HLA-C*04:01	1	537	545	9	VLTPSSKRF	VLTPSSKRF	VLTPSSKRF	0.1032	0.85
HLA-B*46:01	1	687	695	9	IAYSNNTIA	IAYSNNTIA	IAYSNNTIA	0.012868	0.85
HLA-C*07:02	1	878	886	9	IPFAMQMAY	IPFAMQMAY	IPFAMQMAY	0.22044	0.86
HLA-C*06:02	1	230	238	9	NFRAILTAF	NFRAILTAF	NFRAILTAF	0.151616	0.86
HLA-C*01:02	1	802	810	9	DLLFNKVTL	DLLFNKVTL	DLLFNKVTL	0.115206	0.86
HLA-C*01:02	1	236	244	9	TAFSPAQDI	TAFSPAQDI	TAFSPAQDI	0.114913	0.86
HLA-C*04:01	1	1201	1209	9	GFIAGLIAI	GFIAGLIAI	GFIAGLIAI	0.101587	0.86
HLA-B*46:01	1	1119	1127	9	VYDPLQPEL	VYDPLQPEL	VYDPLQPEL	0.012766	0.86
HLA-A*24:02	1	763	771	9	VFAQVKQMY	VFAQVKQMY	VFAQVKQMY	0.252841	0.87
HLA-A*24:02	1	1201	1209	9	GFIAGLIAI	GFIAGLIAI	GFIAGLIAI	0.250393	0.87
HLA-B*40:01	1	568	576	9	SEILDISPC	SEILDISPC	SEILDISPC	0.217989	0.87
HLA-C*07:02	1	885	893	9	AYRFNGIGV	AYRFNGIGV	AYRFNGIGV	0.217694	0.87
HLA-B*13:02	1	195	203	9	YVYKGYQPI	YVYKGYQPI	YVYKGYQPI	0.168878	0.87
HLA-B*46:01	1	1037	1045	9	AAPHGVVFL	AAPHGVVFL	AAPHGVVFL	0.012526	0.87
HLA-C*07:02	1	1076	1084	9	VFVFNGTSW	VFVFNGTSW	VFVFNGTSW	0.216938	0.88
HLA-A*30:01	1	279	287	9	SQNPLAELK	SQNPLAELK	SQNPLAELK	0.185254	0.88
HLA-A*30:01	1	963	971	9	LSRLDKVEA	LSRLDKVEA	LSRLDKVEA	0.185098	0.88
HLA-C*03:03	1	878	886	9	IPFAMQMAY	IPFAMQMAY	IPFAMQMAY	0.180841	0.88
HLA-C*03:04	1	878	886	9	IPFAMQMAY	IPFAMQMAY	IPFAMQMAY	0.180841	0.88
HLA-C*03:03	1	39	47	9	GVYYPDEIF	GVYYPDEIF	GVYYPDEIF	0.180498	0.88
HLA-C*03:04	1	39	47	9	GVYYPDEIF	GVYYPDEIF	GVYYPDEIF	0.180498	0.88
HLA-C*06:02	1	185	193	9	FVFKNKDGF	FVFKNKDGF	FVFKNKDGF	0.149649	0.88
HLA-B*46:01	1	432	440	9	STGNYNYKY	STGNYNYKY	STGNYNYKY	0.012364	0.88
HLA-A*11:01	1	1041	1049	9	GVVFLHVTY	GVVFLHVTY	GVVFLHVTY	0.253165	0.89
HLA-C*07:02	1	248	256	9	SAAAYFVGY	SAAAYFVGY	SAAAYFVGY	0.215642	0.89
HLA-B*13:02	1	1167	1175	9	RLNEVAKNL	RLNEVAKNL	RLNEVAKNL	0.167253	0.89
HLA-A*33:03	1	336	344	9	SVYAWERKK	SVYAWERKK	SVYAWERKK	0.162516	0.89
HLA-C*06:02	1	1084	1092	9	WFITQRNFF	WFITQRNFF	WFITQRNFF	0.148534	0.89
HLA-C*08:01	1	620	628	9	RIYSTGNNV	RIYSTGNNV	RIYSTGNNV	0.108196	0.89
HLA-C*07:02	1	353	361	9	SVLYNSTFF	SVLYNSTFF	SVLYNSTFF	0.212035	0.9
HLA-C*01:02	1	1203	1211	9	IAGLIAIVM	IAGLIAIVM	IAGLIAIVM	0.112152	0.9
HLA-C*08:01	1	862	870	9	GTATAGWTF	GTATAGWTF	GTATAGWTF	0.105569	0.9
HLA-C*08:01	1	955	963	9	ISSVLNDIL	ISSVLNDIL	ISSVLNDIL	0.105478	0.9
HLA-C*04:01	1	933	941	9	VVNQNAQAL	VVNQNAQAL	VVNQNAQAL	0.098947	0.9
HLA-C*04:01	1	315	323	9	RFPNITNLC	RFPNITNLC	RFPNITNLC	0.098814	0.9
HLA-B*46:01	1	1167	1175	9	RLNEVAKNL	RLNEVAKNL	RLNEVAKNL	0.012125	0.9
HLA-B*46:01	1	897	905	9	VLYENQKQI	VLYENQKQI	VLYENQKQI	0.012114	0.9
HLA-B*46:01	1	400	408	9	GQTGVIADY	GQTGVIADY	GQTGVIADY	0.012037	0.9
HLA-A*02:01	1	1111	1119	9	VIGIINNTV	VIGIINNTV	VIGIINNTV	0.243885	0.91
HLA-A*24:02	1	366	374	9	CYGVSATKL	CYGVSATKL	CYGVSATKL	0.2385	0.91
HLA-C*07:02	1	1201	1209	9	GFIAGLIAI	GFIAGLIAI	GFIAGLIAI	0.210487	0.91
HLA-C*03:03	1	1095	1103	9	QIITTDNTF	QIITTDNTF	QIITTDNTF	0.176857	0.91
HLA-C*03:04	1	1095	1103	9	QIITTDNTF	QIITTDNTF	QIITTDNTF	0.176857	0.91
HLA-B*13:02	1	306	314	9	RVVPSGDVV	RVVPSGDVV	RVVPSGDVV	0.164689	0.91
HLA-C*04:01	1	156	164	9	AFNCTFEYI	AFNCTFEYI	AFNCTFEYI	0.097339	0.91
HLA-B*46:01	1	1076	1084	9	VFVFNGTSW	VFVFNGTSW	VFVFNGTSW	0.011759	0.91
HLA-B*46:01	1	99	107	9	RGWVFGSTM	RGWVFGSTM	RGWVFGSTM	0.011747	0.91
HLA-B*46:01	1	245	253	9	WGTSAAAYF	WGTSAAAYF	WGTSAAAYF	0.011641	0.91
HLA-B*40:01	1	768	776	9	KQMYKTPTL	KQMYKTPTL	KQMYKTPTL	0.205553	0.92
HLA-A*30:01	1	672	680	9	KSIVAYTMS	KSIVAYTMS	KSIVAYTMS	0.1786	0.92
HLA-A*30:01	1	770	778	9	MYKTPTLKY	MYKTPTLKY	MYKTPTLKY	0.177742	0.92
HLA-A*33:03	1	91	99	9	ATEKSNVVR	ATEKSNVVR	ATEKSNVVR	0.159151	0.92
HLA-A*33:03	1	769	777	9	QMYKTPTLK	QMYKTPTLK	QMYKTPTLK	0.158481	0.92
HLA-C*08:01	1	878	886	9	IPFAMQMAY	IPFAMQMAY	IPFAMQMAY	0.102639	0.92
HLA-B*46:01	1	762	770	9	EVFAQVKQM	EVFAQVKQM	EVFAQVKQM	0.011439	0.92
HLA-A*11:01	1	1179	1187	9	LIDLQELGK	LIDLQELGK	LIDLQELGK	0.24266	0.93
HLA-A*11:01	1	365	373	9	KCYGVSATK	KCYGVSATK	KCYGVSATK	0.239877	0.93
HLA-A*02:01	1	488	496	9	GIGYQPYRV	GIGYQPYRV	GIGYQPYRV	0.237414	0.93
HLA-A*02:01	1	354	362	9	VLYNSTFFS	VLYNSTFFS	VLYNSTFFS	0.236138	0.93
HLA-A*30:01	1	541	549	9	SSKRFQPFQ	SSKRFQPFQ	SSKRFQPFQ	0.177031	0.93
HLA-C*06:02	1	490	498	9	GYQPYRVVV	GYQPYRVVV	GYQPYRVVV	0.144353	0.93
HLA-C*06:02	1	179	187	9	FKHLREFVF	FKHLREFVF	FKHLREFVF	0.144158	0.93
HLA-C*01:02	1	214	222	9	NTLKPIFKL	NTLKPIFKL	NTLKPIFKL	0.108899	0.93
HLA-C*01:02	1	728	736	9	STECANLLL	STECANLLL	STECANLLL	0.108373	0.93
HLA-C*01:02	1	198	206	9	KGYQPIDVV	KGYQPIDVV	KGYQPIDVV	0.108328	0.93
HLA-C*04:01	1	874	882	9	AALQIPFAM	AALQIPFAM	AALQIPFAM	0.096227	0.93
HLA-B*46:01	1	1063	1071	9	ICHEGKAYF	ICHEGKAYF	ICHEGKAYF	0.011397	0.93
HLA-B*46:01	1	51	59	9	TLYLTQDLF	TLYLTQDLF	TLYLTQDLF	0.011366	0.93
HLA-A*11:01	1	847	855	9	LTDDMIAAY	LTDDMIAAY	LTDDMIAAY	0.239554	0.94
HLA-A*02:01	1	919	927	9	SLTTTSTAL	SLTTTSTAL	SLTTTSTAL	0.233361	0.94
HLA-A*30:01	1	140	148	9	VSKPMGTQT	VSKPMGTQT	VSKPMGTQT	0.176167	0.94
HLA-C*06:02	1	162	170	9	EYISDAFSL	EYISDAFSL	EYISDAFSL	0.142851	0.94
HLA-C*01:02	1	1202	1210	9	FIAGLIAIV	FIAGLIAIV	FIAGLIAIV	0.10725	0.94
HLA-B*46:01	1	1207	1215	9	IAIVMVTIL	IAIVMVTIL	IAIVMVTIL	0.011204	0.94
HLA-A*02:01	1	926	934	9	ALGKLQDVV	ALGKLQDVV	ALGKLQDVV	0.230319	0.95
HLA-B*40:01	1	706	714	9	TEVMPVSMA	TEVMPVSMA	TEVMPVSMA	0.197751	0.95
HLA-B*13:02	1	256	264	9	YLKPTTFML	YLKPTTFML	YLKPTTFML	0.160737	0.95
HLA-C*06:02	1	590	598	9	ASSEVAVLY	ASSEVAVLY	ASSEVAVLY	0.141474	0.95
HLA-C*01:02	1	679	687	9	MSLGADSSI	MSLGADSSI	MSLGADSSI	0.106654	0.95
HLA-C*01:02	1	2	10	9	FIFLLFLTL	FIFLLFLTL	FIFLLFLTL	0.106403	0.95
HLA-B*46:01	1	620	628	9	RIYSTGNNV	RIYSTGNNV	RIYSTGNNV	0.01112	0.95
HLA-B*46:01	1	249	257	9	AAAYFVGYL	AAAYFVGYL	AAAYFVGYL	0.011067	0.95
HLA-A*11:01	1	172	180	9	VSEKSGNFK	VSEKSGNFK	VSEKSGNFK	0.235861	0.96
HLA-C*01:02	1	692	700	9	NTIAIPTNF	NTIAIPTNF	NTIAIPTNF	0.10581	0.96
HLA-C*04:01	1	186	194	9	VFKNKDGFL	VFKNKDGFL	VFKNKDGFL	0.093671	0.96
HLA-C*04:01	1	694	702	9	IAIPTNFSI	IAIPTNFSI	IAIPTNFSI	0.093106	0.96
HLA-B*46:01	1	486	494	9	TTGIGYQPY	TTGIGYQPY	TTGIGYQPY	0.011035	0.96
HLA-A*24:02	1	885	893	9	AYRFNGIGV	AYRFNGIGV	AYRFNGIGV	0.223647	0.97
HLA-A*24:02	1	208	216	9	DLPSGFNTL	DLPSGFNTL	DLPSGFNTL	0.222914	0.97
HLA-A*30:01	1	994	1002	9	LIRAAEIRA	LIRAAEIRA	LIRAAEIRA	0.17341	0.97
HLA-A*30:01	1	306	314	9	RVVPSGDVV	RVVPSGDVV	RVVPSGDVV	0.172903	0.97
HLA-C*03:03	1	1034	1042	9	FPQAAPHGV	FPQAAPHGV	FPQAAPHGV	0.166679	0.97
HLA-C*03:04	1	1034	1042	9	FPQAAPHGV	FPQAAPHGV	FPQAAPHGV	0.166679	0.97
HLA-B*13:02	1	543	551	9	KRFQPFQQF	KRFQPFQQF	KRFQPFQQF	0.159027	0.97
HLA-C*01:02	1	495	503	9	RVVVLSFEL	RVVVLSFEL	RVVVLSFEL	0.105508	0.97
HLA-A*02:01	1	1096	1104	9	IITTDNTFV	IITTDNTFV	IITTDNTFV	0.224988	0.98
HLA-A*24:02	1	409	417	9	NYKLPDDFM	NYKLPDDFM	NYKLPDDFM	0.220172	0.98
HLA-C*07:02	1	737	745	9	QYGSFCTQL	QYGSFCTQL	QYGSFCTQL	0.196054	0.98
HLA-A*30:01	1	667	675	9	RSTSQKSIV	RSTSQKSIV	RSTSQKSIV	0.171753	0.98
HLA-B*13:02	1	958	966	9	VLNDILSRL	VLNDILSRL	VLNDILSRL	0.158312	0.98
HLA-C*06:02	1	356	364	9	YNSTFFSTF	YNSTFFSTF	YNSTFFSTF	0.138184	0.98
HLA-C*06:02	1	359	367	9	TFFSTFKCY	TFFSTFKCY	TFFSTFKCY	0.138153	0.98
HLA-C*06:02	1	1037	1045	9	AAPHGVVFL	AAPHGVVFL	AAPHGVVFL	0.137923	0.98
HLA-C*06:02	1	434	442	9	GNYNYKYRY	GNYNYKYRY	GNYNYKYRY	0.137331	0.98
HLA-C*01:02	1	687	695	9	IAYSNNTIA	IAYSNNTIA	IAYSNNTIA	0.104709	0.98
HLA-C*01:02	1	876	884	9	LQIPFAMQM	LQIPFAMQM	LQIPFAMQM	0.104341	0.98
HLA-C*08:01	1	353	361	9	SVLYNSTFF	SVLYNSTFF	SVLYNSTFF	0.096689	0.98
HLA-C*04:01	1	58	66	9	LFLPFYSNV	LFLPFYSNV	LFLPFYSNV	0.090999	0.98
HLA-A*24:02	1	1122	1130	9	PLQPELDSF	PLQPELDSF	PLQPELDSF	0.215721	0.99
HLA-A*30:01	1	441	449	9	RYLRHGKLR	RYLRHGKLR	RYLRHGKLR	0.170772	0.99
HLA-C*03:03	1	8	16	9	LTLTSGSDL	LTLTSGSDL	LTLTSGSDL	0.162087	0.99
HLA-C*03:04	1	8	16	9	LTLTSGSDL	LTLTSGSDL	LTLTSGSDL	0.162087	0.99
HLA-C*03:03	1	570	578	9	ILDISPCAF	ILDISPCAF	ILDISPCAF	0.161742	0.99
HLA-C*03:04	1	570	578	9	ILDISPCAF	ILDISPCAF	ILDISPCAF	0.161742	0.99
HLA-C*08:01	1	780	788	9	GGFNFSQIL	GGFNFSQIL	GGFNFSQIL	0.096385	0.99
HLA-A*24:02	1	352	360	9	YSVLYNSTF	YSVLYNSTF	YSVLYNSTF	0.213171	1
HLA-C*07:02	1	1070	1078	9	YFPREGVFV	YFPREGVFV	YFPREGVFV	0.19355	1
HLA-A*33:03	1	821	829	9	ECLGDINAR	ECLGDINAR	ECLGDINAR	0.146076	1
HLA-A*33:03	1	357	365	9	NSTFFSTFK	NSTFFSTFK	NSTFFSTFK	0.146064	1
HLA-A*33:03	1	76	84	9	FGNPVIPFK	FGNPVIPFK	FGNPVIPFK	0.145772	1
HLA-C*06:02	1	950	958	9	SNFGAISSV	SNFGAISSV	SNFGAISSV	0.135649	1
HLA-C*01:02	1	164	172	9	ISDAFSLDV	ISDAFSLDV	ISDAFSLDV	0.103087	1
HLA-C*04:01	1	55	63	9	TQDLFLPFY	TQDLFLPFY	TQDLFLPFY	0.089317	1
HLA-B*46:01	1	576	584	9	CAFGGVSVI	CAFGGVSVI	CAFGGVSVI	0.010406	1
HLA-A*11:01	1	34	42	9	TSSMRGVYY	TSSMRGVYY	TSSMRGVYY	0.217981	1.1
HLA-A*11:01	1	1246	1254	9	VLKGVKLHY	VLKGVKLHY	VLKGVKLHY	0.214252	1.1
HLA-A*24:02	1	321	329	9	NLCPFGEVF	NLCPFGEVF	NLCPFGEVF	0.210434	1.1
HLA-A*24:02	1	223	231	9	PLGINITNF	PLGINITNF	PLGINITNF	0.206283	1.1
HLA-A*11:01	1	669	677	9	TSQKSIVAY	TSQKSIVAY	TSQKSIVAY	0.206181	1.1
HLA-A*24:02	1	797	805	9	RSFIEDLLF	RSFIEDLLF	RSFIEDLLF	0.199604	1.1
HLA-C*07:02	1	409	417	9	NYKLPDDFM	NYKLPDDFM	NYKLPDDFM	0.190713	1.1
HLA-C*07:02	1	99	107	9	RGWVFGSTM	RGWVFGSTM	RGWVFGSTM	0.190055	1.1
HLA-C*07:02	1	160	168	9	TFEYISDAF	TFEYISDAF	TFEYISDAF	0.187224	1.1
HLA-C*07:02	1	299	307	9	IYQTSNFRV	IYQTSNFRV	IYQTSNFRV	0.186373	1.1
HLA-C*07:02	1	208	216	9	DLPSGFNTL	DLPSGFNTL	DLPSGFNTL	0.184964	1.1
HLA-C*07:02	1	359	367	9	TFFSTFKCY	TFFSTFKCY	TFFSTFKCY	0.184829	1.1
HLA-C*07:02	1	700	708	9	FSISITTEV	FSISITTEV	FSISITTEV	0.180149	1.1
HLA-C*07:02	1	908	916	9	QFNKAISQI	QFNKAISQI	QFNKAISQI	0.179593	1.1
HLA-A*30:01	1	785	793	9	SQILPDPLK	SQILPDPLK	SQILPDPLK	0.168057	1.1
HLA-A*30:01	1	659	667	9	SYHTVSLLR	SYHTVSLLR	SYHTVSLLR	0.165997	1.1
HLA-A*30:01	1	977	985	9	RLITGRLQS	RLITGRLQS	RLITGRLQS	0.165526	1.1
HLA-A*30:01	1	430	438	9	ATSTGNYNY	ATSTGNYNY	ATSTGNYNY	0.164599	1.1
HLA-A*30:01	1	809	817	9	TLADAGFMK	TLADAGFMK	TLADAGFMK	0.162969	1.1
HLA-B*40:01	1	824	832	9	GDINARDLI	GDINARDLI	GDINARDLI	0.161209	1.1
HLA-B*13:02	1	629	637	9	FQTQAGCLI	FQTQAGCLI	FQTQAGCLI	0.155143	1.1
HLA-C*03:03	1	780	788	9	GGFNFSQIL	GGFNFSQIL	GGFNFSQIL	0.153864	1.1
HLA-C*03:04	1	780	788	9	GGFNFSQIL	GGFNFSQIL	GGFNFSQIL	0.153864	1.1
HLA-C*03:03	1	2	10	9	FIFLLFLTL	FIFLLFLTL	FIFLLFLTL	0.152678	1.1
HLA-C*03:04	1	2	10	9	FIFLLFLTL	FIFLLFLTL	FIFLLFLTL	0.152678	1.1
HLA-B*13:02	1	973	981	9	VQIDRLITG	VQIDRLITG	VQIDRLITG	0.152402	1.1
HLA-B*13:02	1	1204	1212	9	AGLIAIVMV	AGLIAIVMV	AGLIAIVMV	0.150449	1.1
HLA-C*03:03	1	950	958	9	SNFGAISSV	SNFGAISSV	SNFGAISSV	0.148303	1.1
HLA-C*03:04	1	950	958	9	SNFGAISSV	SNFGAISSV	SNFGAISSV	0.148303	1.1
HLA-B*13:02	1	99	107	9	RGWVFGSTM	RGWVFGSTM	RGWVFGSTM	0.147761	1.1
HLA-B*13:02	1	835	843	9	QKFNGLTVL	QKFNGLTVL	QKFNGLTVL	0.146623	1.1
HLA-A*33:03	1	387	395	9	FVVKGDDVR	FVVKGDDVR	FVVKGDDVR	0.144679	1.1
HLA-A*33:03	1	1190	1198	9	QYIKWPWYV	QYIKWPWYV	QYIKWPWYV	0.144093	1.1
HLA-C*03:03	1	248	256	9	SAAAYFVGY	SAAAYFVGY	SAAAYFVGY	0.143653	1.1
HLA-C*03:04	1	248	256	9	SAAAYFVGY	SAAAYFVGY	SAAAYFVGY	0.143653	1.1
HLA-C*03:03	1	705	713	9	TTEVMPVSM	TTEVMPVSM	TTEVMPVSM	0.142704	1.1
HLA-C*03:04	1	705	713	9	TTEVMPVSM	TTEVMPVSM	TTEVMPVSM	0.142704	1.1
HLA-C*03:03	1	986	994	9	LQTYVTQQL	LQTYVTQQL	LQTYVTQQL	0.142568	1.1
HLA-C*03:04	1	986	994	9	LQTYVTQQL	LQTYVTQQL	LQTYVTQQL	0.142568	1.1
HLA-C*03:03	1	144	152	9	MGTQTHTMI	MGTQTHTMI	MGTQTHTMI	0.141964	1.1
HLA-C*03:04	1	144	152	9	MGTQTHTMI	MGTQTHTMI	MGTQTHTMI	0.141964	1.1
HLA-A*33:03	1	993	1001	9	QLIRAAEIR	QLIRAAEIR	QLIRAAEIR	0.138614	1.1
HLA-C*06:02	1	352	360	9	YSVLYNSTF	YSVLYNSTF	YSVLYNSTF	0.134072	1.1
HLA-C*06:02	1	34	42	9	TSSMRGVYY	TSSMRGVYY	TSSMRGVYY	0.133756	1.1
HLA-C*06:02	1	1068	1076	9	KAYFPREGV	KAYFPREGV	KAYFPREGV	0.131238	1.1
HLA-C*06:02	1	47	55	9	FRSDTLYLT	FRSDTLYLT	FRSDTLYLT	0.131176	1.1
HLA-C*06:02	1	300	308	9	YQTSNFRVV	YQTSNFRVV	YQTSNFRVV	0.129874	1.1
HLA-C*06:02	1	908	916	9	QFNKAISQI	QFNKAISQI	QFNKAISQI	0.129046	1.1
HLA-C*06:02	1	1071	1079	9	FPREGVFVF	FPREGVFVF	FPREGVFVF	0.128814	1.1
HLA-C*06:02	1	620	628	9	RIYSTGNNV	RIYSTGNNV	RIYSTGNNV	0.127026	1.1
HLA-C*06:02	1	762	770	9	EVFAQVKQM	EVFAQVKQM	EVFAQVKQM	0.126443	1.1
HLA-C*01:02	1	124	132	9	VIRACNFEL	VIRACNFEL	VIRACNFEL	0.101923	1.1
HLA-C*01:02	1	537	545	9	VLTPSSKRF	VLTPSSKRF	VLTPSSKRF	0.099948	1.1
HLA-C*01:02	1	106	114	9	TMNNKSQSV	TMNNKSQSV	TMNNKSQSV	0.099374	1.1
HLA-C*01:02	1	381	389	9	NVYADSFVV	NVYADSFVV	NVYADSFVV	0.09462	1.1
HLA-C*01:02	1	940	948	9	ALNTLVKQL	ALNTLVKQL	ALNTLVKQL	0.094054	1.1
HLA-C*01:02	1	278	286	9	CSQNPLAEL	CSQNPLAEL	CSQNPLAEL	0.09403	1.1
HLA-C*08:01	1	950	958	9	SNFGAISSV	SNFGAISSV	SNFGAISSV	0.093689	1.1
HLA-C*04:01	1	1076	1084	9	VFVFNGTSW	VFVFNGTSW	VFVFNGTSW	0.088798	1.1
HLA-C*04:01	1	628	636	9	VFQTQAGCL	VFQTQAGCL	VFQTQAGCL	0.087617	1.1
HLA-C*04:01	1	982	990	9	RLQSLQTYV	RLQSLQTYV	RLQSLQTYV	0.087508	1.1
HLA-C*04:01	1	851	859	9	MIAAYTAAL	MIAAYTAAL	MIAAYTAAL	0.087115	1.1
HLA-C*08:01	1	728	736	9	STECANLLL	STECANLLL	STECANLLL	0.086607	1.1
HLA-C*08:01	1	64	72	9	SNVTGFHTI	SNVTGFHTI	SNVTGFHTI	0.086151	1.1
HLA-C*08:01	1	686	694	9	SIAYSNNTI	SIAYSNNTI	SIAYSNNTI	0.086063	1.1
HLA-C*08:01	1	132	140	9	LCDNPFFAV	LCDNPFFAV	LCDNPFFAV	0.085689	1.1
HLA-C*04:01	1	452	460	9	ERDISNVPF	ERDISNVPF	ERDISNVPF	0.08399	1.1
HLA-C*04:01	1	129	137	9	NFELCDNPF	NFELCDNPF	NFELCDNPF	0.081881	1.1
HLA-B*46:01	1	308	316	9	VPSGDVVRF	VPSGDVVRF	VPSGDVVRF	0.010125	1.1
HLA-B*46:01	1	1171	1179	9	VAKNLNESL	VAKNLNESL	VAKNLNESL	0.010086	1.1
HLA-B*46:01	1	116	124	9	IINNSTNVV	IINNSTNVV	IINNSTNVV	0.009975	1.1
HLA-B*46:01	1	919	927	9	SLTTTSTAL	SLTTTSTAL	SLTTTSTAL	0.009946	1.1
HLA-B*46:01	1	912	920	9	AISQIQESL	AISQIQESL	AISQIQESL	0.009946	1.1
HLA-B*46:01	1	483	491	9	FYTTTGIGY	FYTTTGIGY	FYTTTGIGY	0.009847	1.1
HLA-B*46:01	1	808	816	9	VTLADAGFM	VTLADAGFM	VTLADAGFM	0.009796	1.1
HLA-B*46:01	1	1083	1091	9	SWFITQRNF	SWFITQRNF	SWFITQRNF	0.009661	1.1
HLA-B*46:01	1	80	88	9	VIPFKDGIY	VIPFKDGIY	VIPFKDGIY	0.00966	1.1
HLA-B*46:01	1	356	364	9	YNSTFFSTF	YNSTFFSTF	YNSTFFSTF	0.009526	1.1
HLA-A*24:02	1	58	66	9	LFLPFYSNV	LFLPFYSNV	LFLPFYSNV	0.188216	1.2
HLA-A*24:02	1	1191	1199	9	YIKWPWYVW	YIKWPWYVW	YIKWPWYVW	0.187168	1.2
HLA-A*24:02	1	1036	1044	9	QAAPHGVVF	QAAPHGVVF	QAAPHGVVF	0.185532	1.2
HLA-A*02:01	1	131	139	9	ELCDNPFFA	ELCDNPFFA	ELCDNPFFA	0.180153	1.2
HLA-C*07:02	1	214	222	9	NTLKPIFKL	NTLKPIFKL	NTLKPIFKL	0.17632	1.2
HLA-C*07:02	1	379	387	9	FSNVYADSF	FSNVYADSF	FSNVYADSF	0.175344	1.2
HLA-C*07:02	1	1129	1137	9	SFKEELDKY	SFKEELDKY	SFKEELDKY	0.174437	1.2
HLA-A*24:02	1	491	499	9	YQPYRVVVL	YQPYRVVVL	YQPYRVVVL	0.174264	1.2
HLA-C*07:02	1	189	197	9	NKDGFLYVY	NKDGFLYVY	NKDGFLYVY	0.172344	1.2
HLA-C*07:02	1	177	185	9	GNFKHLREF	GNFKHLREF	GNFKHLREF	0.171734	1.2
HLA-C*07:02	1	951	959	9	NFGAISSVL	NFGAISSVL	NFGAISSVL	0.16765	1.2
HLA-C*07:02	1	408	416	9	YNYKLPDDF	YNYKLPDDF	YNYKLPDDF	0.167536	1.2
HLA-A*30:01	1	102	110	9	VFGSTMNNK	VFGSTMNNK	VFGSTMNNK	0.158376	1.2
HLA-A*30:01	1	34	42	9	TSSMRGVYY	TSSMRGVYY	TSSMRGVYY	0.150281	1.2
HLA-B*13:02	1	1157	1165	9	SVVNIQKEI	SVVNIQKEI	SVVNIQKEI	0.145313	1.2
HLA-B*13:02	1	706	714	9	TEVMPVSMA	TEVMPVSMA	TEVMPVSMA	0.145284	1.2
HLA-B*40:01	1	501	509	9	FELLNAPAT	FELLNAPAT	FELLNAPAT	0.14526	1.2
HLA-B*13:02	1	982	990	9	RLQSLQTYV	RLQSLQTYV	RLQSLQTYV	0.144359	1.2
HLA-B*13:02	1	14	22	9	SDLDRCTTF	SDLDRCTTF	SDLDRCTTF	0.144291	1.2
HLA-B*13:02	1	946	954	9	KQLSSNFGA	KQLSSNFGA	KQLSSNFGA	0.141509	1.2
HLA-C*03:03	1	862	870	9	GTATAGWTF	GTATAGWTF	GTATAGWTF	0.140147	1.2
HLA-C*03:04	1	862	870	9	GTATAGWTF	GTATAGWTF	GTATAGWTF	0.140147	1.2
HLA-C*03:03	1	291	299	9	KSFEIDKGI	KSFEIDKGI	KSFEIDKGI	0.139415	1.2
HLA-C*03:04	1	291	299	9	KSFEIDKGI	KSFEIDKGI	KSFEIDKGI	0.139415	1.2
HLA-B*13:02	1	502	510	9	ELLNAPATV	ELLNAPATV	ELLNAPATV	0.139245	1.2
HLA-C*03:03	1	201	209	9	QPIDVVRDL	QPIDVVRDL	QPIDVVRDL	0.13663	1.2
HLA-C*03:04	1	201	209	9	QPIDVVRDL	QPIDVVRDL	QPIDVVRDL	0.13663	1.2
HLA-C*03:03	1	308	316	9	VPSGDVVRF	VPSGDVVRF	VPSGDVVRF	0.135684	1.2
HLA-C*03:04	1	308	316	9	VPSGDVVRF	VPSGDVVRF	VPSGDVVRF	0.135684	1.2
HLA-C*03:03	1	1103	1111	9	FVSGNCDVV	FVSGNCDVV	FVSGNCDVV	0.135047	1.2
HLA-C*03:04	1	1103	1111	9	FVSGNCDVV	FVSGNCDVV	FVSGNCDVV	0.135047	1.2
HLA-C*03:03	1	396	404	9	QIAPGQTGV	QIAPGQTGV	QIAPGQTGV	0.134054	1.2
HLA-C*03:04	1	396	404	9	QIAPGQTGV	QIAPGQTGV	QIAPGQTGV	0.134054	1.2
HLA-C*03:03	1	644	652	9	TSYECDIPI	TSYECDIPI	TSYECDIPI	0.131798	1.2
HLA-C*03:04	1	644	652	9	TSYECDIPI	TSYECDIPI	TSYECDIPI	0.131798	1.2
HLA-A*33:03	1	739	747	9	GSFCTQLNR	GSFCTQLNR	GSFCTQLNR	0.130404	1.2
HLA-C*03:03	1	54	62	9	LTQDLFLPF	LTQDLFLPF	LTQDLFLPF	0.130076	1.2
HLA-C*03:04	1	54	62	9	LTQDLFLPF	LTQDLFLPF	LTQDLFLPF	0.130076	1.2
HLA-A*33:03	1	1155	1163	9	NASVVNIQK	NASVVNIQK	NASVVNIQK	0.129491	1.2
HLA-C*03:03	1	741	749	9	FCTQLNRAL	FCTQLNRAL	FCTQLNRAL	0.127985	1.2
HLA-C*03:04	1	741	749	9	FCTQLNRAL	FCTQLNRAL	FCTQLNRAL	0.127985	1.2
HLA-C*06:02	1	149	157	9	HTMIFDNAF	HTMIFDNAF	HTMIFDNAF	0.12361	1.2
HLA-C*06:02	1	1070	1078	9	YFPREGVFV	YFPREGVFV	YFPREGVFV	0.121796	1.2
HLA-C*06:02	1	673	681	9	SIVAYTMSL	SIVAYTMSL	SIVAYTMSL	0.120843	1.2
HLA-C*06:02	1	452	460	9	ERDISNVPF	ERDISNVPF	ERDISNVPF	0.119228	1.2
HLA-C*06:02	1	1003	1011	9	SANLAATKM	SANLAATKM	SANLAATKM	0.118932	1.2
HLA-C*06:02	1	905	913	9	IANQFNKAI	IANQFNKAI	IANQFNKAI	0.116592	1.2
HLA-C*06:02	1	408	416	9	YNYKLPDDF	YNYKLPDDF	YNYKLPDDF	0.116436	1.2
HLA-C*06:02	1	106	114	9	TMNNKSQSV	TMNNKSQSV	TMNNKSQSV	0.116153	1.2
HLA-C*06:02	1	878	886	9	IPFAMQMAY	IPFAMQMAY	IPFAMQMAY	0.115656	1.2
HLA-C*01:02	1	1208	1216	9	AIVMVTILL	AIVMVTILL	AIVMVTILL	0.093227	1.2
HLA-C*01:02	1	996	1004	9	RAAEIRASA	RAAEIRASA	RAAEIRASA	0.092493	1.2
HLA-C*01:02	1	621	629	9	IYSTGNNVF	IYSTGNNVF	IYSTGNNVF	0.090018	1.2
HLA-C*01:02	1	496	504	9	VVVLSFELL	VVVLSFELL	VVVLSFELL	0.088193	1.2
HLA-C*01:02	1	982	990	9	RLQSLQTYV	RLQSLQTYV	RLQSLQTYV	0.087966	1.2
HLA-C*01:02	1	1069	1077	9	AYFPREGVF	AYFPREGVF	AYFPREGVF	0.087947	1.2
HLA-C*08:01	1	716	724	9	TSVDCNMYI	TSVDCNMYI	TSVDCNMYI	0.083766	1.2
HLA-C*08:01	1	986	994	9	LQTYVTQQL	LQTYVTQQL	LQTYVTQQL	0.082695	1.2
HLA-C*04:01	1	51	59	9	TLYLTQDLF	TLYLTQDLF	TLYLTQDLF	0.081166	1.2
HLA-C*04:01	1	1034	1042	9	FPQAAPHGV	FPQAAPHGV	FPQAAPHGV	0.081065	1.2
HLA-C*04:01	1	700	708	9	FSISITTEV	FSISITTEV	FSISITTEV	0.080065	1.2
HLA-C*08:01	1	308	316	9	VPSGDVVRF	VPSGDVVRF	VPSGDVVRF	0.079147	1.2
HLA-C*08:01	1	117	125	9	INNSTNVVI	INNSTNVVI	INNSTNVVI	0.077484	1.2
HLA-C*08:01	1	39	47	9	GVYYPDEIF	GVYYPDEIF	GVYYPDEIF	0.077326	1.2
HLA-C*04:01	1	737	745	9	QYGSFCTQL	QYGSFCTQL	QYGSFCTQL	0.076924	1.2
HLA-C*04:01	1	1163	1171	9	KEIDRLNEV	KEIDRLNEV	KEIDRLNEV	0.076763	1.2
HLA-C*08:01	1	598	606	9	YQDVNCTDV	YQDVNCTDV	YQDVNCTDV	0.076466	1.2
HLA-C*08:01	1	644	652	9	TSYECDIPI	TSYECDIPI	TSYECDIPI	0.076368	1.2
HLA-C*04:01	1	379	387	9	FSNVYADSF	FSNVYADSF	FSNVYADSF	0.075472	1.2
HLA-C*04:01	1	195	203	9	YVYKGYQPI	YVYKGYQPI	YVYKGYQPI	0.075344	1.2
HLA-B*46:01	1	607	615	9	STAIHADQL	STAIHADQL	STAIHADQL	0.00929	1.2
HLA-B*46:01	1	679	687	9	MSLGADSSI	MSLGADSSI	MSLGADSSI	0.009176	1.2
HLA-B*46:01	1	1202	1210	9	FIAGLIAIV	FIAGLIAIV	FIAGLIAIV	0.009001	1.2
HLA-B*46:01	1	1203	1211	9	IAGLIAIVM	IAGLIAIVM	IAGLIAIVM	0.009	1.2
HLA-B*46:01	1	467	475	9	CTPPALNCY	CTPPALNCY	CTPPALNCY	0.008965	1.2
HLA-B*46:01	1	582	590	9	SVITPGTNA	SVITPGTNA	SVITPGTNA	0.008958	1.2
HLA-B*46:01	1	707	715	9	EVMPVSMAK	EVMPVSMAK	EVMPVSMAK	0.008939	1.2
HLA-B*46:01	1	46	54	9	IFRSDTLYL	IFRSDTLYL	IFRSDTLYL	0.008834	1.2
HLA-B*46:01	1	481	489	9	YGFYTTTGI	YGFYTTTGI	YGFYTTTGI	0.00868	1.2
HLA-A*11:01	1	487	495	9	TGIGYQPYR	TGIGYQPYR	TGIGYQPYR	0.180893	1.3
HLA-A*02:01	1	864	872	9	ATAGWTFGA	ATAGWTFGA	ATAGWTFGA	0.176828	1.3
HLA-A*02:01	1	876	884	9	LQIPFAMQM	LQIPFAMQM	LQIPFAMQM	0.172594	1.3
HLA-A*11:01	1	30	38	9	YTQHTSSMR	YTQHTSSMR	YTQHTSSMR	0.17057	1.3
HLA-A*24:02	1	1023	1031	9	DFCGKGYHL	DFCGKGYHL	DFCGKGYHL	0.166071	1.3
HLA-A*24:02	1	694	702	9	IAIPTNFSI	IAIPTNFSI	IAIPTNFSI	0.165446	1.3
HLA-A*02:01	1	246	254	9	GTSAAAYFV	GTSAAAYFV	GTSAAAYFV	0.164989	1.3
HLA-C*07:02	1	886	894	9	YRFNGIGVT	YRFNGIGVT	YRFNGIGVT	0.161495	1.3
HLA-A*24:02	1	404	412	9	VIADYNYKL	VIADYNYKL	VIADYNYKL	0.160858	1.3
HLA-C*07:02	1	901	909	9	NQKQIANQF	NQKQIANQF	NQKQIANQF	0.156994	1.3
HLA-A*24:02	1	768	776	9	KQMYKTPTL	KQMYKTPTL	KQMYKTPTL	0.155849	1.3
HLA-C*07:02	1	1192	1200	9	IKWPWYVWL	IKWPWYVWL	IKWPWYVWL	0.155736	1.3
HLA-C*07:02	1	1112	1120	9	IGIINNTVY	IGIINNTVY	IGIINNTVY	0.153445	1.3
HLA-C*07:02	1	58	66	9	LFLPFYSNV	LFLPFYSNV	LFLPFYSNV	0.151507	1.3
HLA-C*07:02	1	658	666	9	ASYHTVSLL	ASYHTVSLL	ASYHTVSLL	0.151283	1.3
HLA-A*30:01	1	1167	1175	9	RLNEVAKNL	RLNEVAKNL	RLNEVAKNL	0.148323	1.3
HLA-A*30:01	1	1008	1016	9	ATKMSECVL	ATKMSECVL	ATKMSECVL	0.146845	1.3
HLA-A*30:01	1	864	872	9	ATAGWTFGA	ATAGWTFGA	ATAGWTFGA	0.144838	1.3
HLA-A*30:01	1	1136	1144	9	KYFKNHTSP	KYFKNHTSP	KYFKNHTSP	0.144178	1.3
HLA-A*30:01	1	447	455	9	KLRPFERDI	KLRPFERDI	KLRPFERDI	0.143303	1.3
HLA-A*30:01	1	535	543	9	TGVLTPSSK	TGVLTPSSK	TGVLTPSSK	0.142141	1.3
HLA-B*13:02	1	1036	1044	9	QAAPHGVVF	QAAPHGVVF	QAAPHGVVF	0.136318	1.3
HLA-B*13:02	1	914	922	9	SQIQESLTT	SQIQESLTT	SQIQESLTT	0.135125	1.3
HLA-B*13:02	1	889	897	9	NGIGVTQNV	NGIGVTQNV	NGIGVTQNV	0.134584	1.3
HLA-B*13:02	1	481	489	9	YGFYTTTGI	YGFYTTTGI	YGFYTTTGI	0.133557	1.3
HLA-B*13:02	1	862	870	9	GTATAGWTF	GTATAGWTF	GTATAGWTF	0.132241	1.3
HLA-B*13:02	1	395	403	9	RQIAPGQTG	RQIAPGQTG	RQIAPGQTG	0.132101	1.3
HLA-C*03:03	1	847	855	9	LTDDMIAAY	LTDDMIAAY	LTDDMIAAY	0.122576	1.3
HLA-C*03:04	1	847	855	9	LTDDMIAAY	LTDDMIAAY	LTDDMIAAY	0.122576	1.3
HLA-C*03:03	1	762	770	9	EVFAQVKQM	EVFAQVKQM	EVFAQVKQM	0.121651	1.3
HLA-C*03:04	1	762	770	9	EVFAQVKQM	EVFAQVKQM	EVFAQVKQM	0.121651	1.3
HLA-A*33:03	1	441	449	9	RYLRHGKLR	RYLRHGKLR	RYLRHGKLR	0.121137	1.3
HLA-A*33:03	1	545	553	9	FQPFQQFGR	FQPFQQFGR	FQPFQQFGR	0.120622	1.3
HLA-C*03:03	1	925	933	9	TALGKLQDV	TALGKLQDV	TALGKLQDV	0.119712	1.3
HLA-C*03:04	1	925	933	9	TALGKLQDV	TALGKLQDV	TALGKLQDV	0.119712	1.3
HLA-C*03:03	1	675	683	9	VAYTMSLGA	VAYTMSLGA	VAYTMSLGA	0.117371	1.3
HLA-C*03:04	1	675	683	9	VAYTMSLGA	VAYTMSLGA	VAYTMSLGA	0.117371	1.3
HLA-C*06:02	1	611	619	9	HADQLTPAW	HADQLTPAW	HADQLTPAW	0.115057	1.3
HLA-C*06:02	1	797	805	9	RSFIEDLLF	RSFIEDLLF	RSFIEDLLF	0.114702	1.3
HLA-C*03:03	1	815	823	9	FMKQYGECL	FMKQYGECL	FMKQYGECL	0.114691	1.3
HLA-C*03:04	1	815	823	9	FMKQYGECL	FMKQYGECL	FMKQYGECL	0.114691	1.3
HLA-C*06:02	1	177	185	9	GNFKHLREF	GNFKHLREF	GNFKHLREF	0.114645	1.3
HLA-C*03:03	1	138	146	9	FAVSKPMGT	FAVSKPMGT	FAVSKPMGT	0.114373	1.3
HLA-C*03:04	1	138	146	9	FAVSKPMGT	FAVSKPMGT	FAVSKPMGT	0.114373	1.3
HLA-A*33:03	1	431	439	9	TSTGNYNYK	TSTGNYNYK	TSTGNYNYK	0.11419	1.3
HLA-C*06:02	1	189	197	9	NKDGFLYVY	NKDGFLYVY	NKDGFLYVY	0.113243	1.3
HLA-C*06:02	1	52	60	9	LYLTQDLFL	LYLTQDLFL	LYLTQDLFL	0.112636	1.3
HLA-C*06:02	1	901	909	9	NQKQIANQF	NQKQIANQF	NQKQIANQF	0.11242	1.3
HLA-C*06:02	1	870	878	9	FGAGAALQI	FGAGAALQI	FGAGAALQI	0.11123	1.3
HLA-C*06:02	1	1000	1008	9	IRASANLAA	IRASANLAA	IRASANLAA	0.110999	1.3
HLA-C*06:02	1	1049	1057	9	YVPSQERNF	YVPSQERNF	YVPSQERNF	0.110926	1.3
HLA-C*01:02	1	1174	1182	9	NLNESLIDL	NLNESLIDL	NLNESLIDL	0.087734	1.3
HLA-C*01:02	1	611	619	9	HADQLTPAW	HADQLTPAW	HADQLTPAW	0.087469	1.3
HLA-C*01:02	1	51	59	9	TLYLTQDLF	TLYLTQDLF	TLYLTQDLF	0.086536	1.3
HLA-C*01:02	1	89	97	9	FAATEKSNV	FAATEKSNV	FAATEKSNV	0.085136	1.3
HLA-C*01:02	1	1126	1134	9	ELDSFKEEL	ELDSFKEEL	ELDSFKEEL	0.085079	1.3
HLA-C*01:02	1	779	787	9	FGGFNFSQI	FGGFNFSQI	FGGFNFSQI	0.082689	1.3
HLA-C*08:01	1	701	709	9	SISITTEVM	SISITTEVM	SISITTEVM	0.074846	1.3
HLA-C*08:01	1	1208	1216	9	AIVMVTILL	AIVMVTILL	AIVMVTILL	0.074144	1.3
HLA-C*04:01	1	897	905	9	VLYENQKQI	VLYENQKQI	VLYENQKQI	0.073547	1.3
HLA-C*08:01	1	2	10	9	FIFLLFLTL	FIFLLFLTL	FIFLLFLTL	0.072908	1.3
HLA-C*04:01	1	440	448	9	YRYLRHGKL	YRYLRHGKL	YRYLRHGKL	0.072854	1.3
HLA-C*08:01	1	802	810	9	DLLFNKVTL	DLLFNKVTL	DLLFNKVTL	0.072052	1.3
HLA-C*04:01	1	356	364	9	YNSTFFSTF	YNSTFFSTF	YNSTFFSTF	0.071834	1.3
HLA-C*08:01	1	996	1004	9	RAAEIRASA	RAAEIRASA	RAAEIRASA	0.071599	1.3
HLA-C*08:01	1	502	510	9	ELLNAPATV	ELLNAPATV	ELLNAPATV	0.06958	1.3
HLA-C*08:01	1	329	337	9	FNATKFPSV	FNATKFPSV	FNATKFPSV	0.06897	1.3
HLA-C*08:01	1	208	216	9	DLPSGFNTL	DLPSGFNTL	DLPSGFNTL	0.068453	1.3
HLA-B*46:01	1	214	222	9	NTLKPIFKL	NTLKPIFKL	NTLKPIFKL	0.008522	1.3
HLA-B*46:01	1	981	989	9	GRLQSLQTY	GRLQSLQTY	GRLQSLQTY	0.008485	1.3
HLA-B*46:01	1	715	723	9	KTSVDCNMY	KTSVDCNMY	KTSVDCNMY	0.008376	1.3
HLA-B*46:01	1	519	527	9	LIKNQCVNF	LIKNQCVNF	LIKNQCVNF	0.008371	1.3
HLA-B*46:01	1	705	713	9	TTEVMPVSM	TTEVMPVSM	TTEVMPVSM	0.008365	1.3
HLA-B*46:01	1	852	860	9	IAAYTAALV	IAAYTAALV	IAAYTAALV	0.008326	1.3
HLA-B*46:01	1	1042	1050	9	VVFLHVTYV	VVFLHVTYV	VVFLHVTYV	0.008276	1.3
HLA-B*46:01	1	75	83	9	TFGNPVIPF	TFGNPVIPF	TFGNPVIPF	0.008003	1.3
HLA-B*46:01	1	686	694	9	SIAYSNNTI	SIAYSNNTI	SIAYSNNTI	0.007921	1.3
HLA-A*02:01	1	116	124	9	IINNSTNVV	IINNSTNVV	IINNSTNVV	0.16132	1.4
HLA-A*11:01	1	382	390	9	VYADSFVVK	VYADSFVVK	VYADSFVVK	0.160377	1.4
HLA-A*02:01	1	912	920	9	AISQIQESL	AISQIQESL	AISQIQESL	0.156791	1.4
HLA-A*02:01	1	1208	1216	9	AIVMVTILL	AIVMVTILL	AIVMVTILL	0.156708	1.4
HLA-C*07:02	1	666	674	9	LRSTSQKSI	LRSTSQKSI	LRSTSQKSI	0.148198	1.4
HLA-C*07:02	1	797	805	9	RSFIEDLLF	RSFIEDLLF	RSFIEDLLF	0.146482	1.4
HLA-A*24:02	1	315	323	9	RFPNITNLC	RFPNITNLC	RFPNITNLC	0.145982	1.4
HLA-C*07:02	1	434	442	9	GNYNYKYRY	GNYNYKYRY	GNYNYKYRY	0.145013	1.4
HLA-A*24:02	1	185	193	9	FVFKNKDGF	FVFKNKDGF	FVFKNKDGF	0.144628	1.4
HLA-C*07:02	1	780	788	9	GGFNFSQIL	GGFNFSQIL	GGFNFSQIL	0.144505	1.4
HLA-C*07:02	1	481	489	9	YGFYTTTGI	YGFYTTTGI	YGFYTTTGI	0.143992	1.4
HLA-A*24:02	1	41	49	9	YYPDEIFRS	YYPDEIFRS	YYPDEIFRS	0.142456	1.4
HLA-C*07:02	1	537	545	9	VLTPSSKRF	VLTPSSKRF	VLTPSSKRF	0.142097	1.4
HLA-C*07:02	1	570	578	9	ILDISPCAF	ILDISPCAF	ILDISPCAF	0.141762	1.4
HLA-A*30:01	1	145	153	9	GTQTHTMIF	GTQTHTMIF	GTQTHTMIF	0.137835	1.4
HLA-A*30:01	1	248	256	9	SAAAYFVGY	SAAAYFVGY	SAAAYFVGY	0.137329	1.4
HLA-A*30:01	1	180	188	9	KHLREFVFK	KHLREFVFK	KHLREFVFK	0.136895	1.4
HLA-A*30:01	1	298	306	9	GIYQTSNFR	GIYQTSNFR	GIYQTSNFR	0.133849	1.4
HLA-A*30:01	1	990	998	9	VTQQLIRAA	VTQQLIRAA	VTQQLIRAA	0.133508	1.4
HLA-A*30:01	1	172	180	9	VSEKSGNFK	VSEKSGNFK	VSEKSGNFK	0.133263	1.4
HLA-B*13:02	1	868	876	9	WTFGAGAAL	WTFGAGAAL	WTFGAGAAL	0.130999	1.4
HLA-B*13:02	1	153	161	9	FDNAFNCTF	FDNAFNCTF	FDNAFNCTF	0.127946	1.4
HLA-B*13:02	1	852	860	9	IAAYTAALV	IAAYTAALV	IAAYTAALV	0.126304	1.4
HLA-B*13:02	1	229	237	9	TNFRAILTA	TNFRAILTA	TNFRAILTA	0.12524	1.4
HLA-B*40:01	1	1188	1196	9	YEQYIKWPW	YEQYIKWPW	YEQYIKWPW	0.122618	1.4
HLA-B*40:01	1	1183	1191	9	QELGKYEQY	QELGKYEQY	QELGKYEQY	0.120356	1.4
HLA-C*03:03	1	955	963	9	ISSVLNDIL	ISSVLNDIL	ISSVLNDIL	0.113966	1.4
HLA-C*03:04	1	955	963	9	ISSVLNDIL	ISSVLNDIL	ISSVLNDIL	0.113966	1.4
HLA-C*03:03	1	275	283	9	AVDCSQNPL	AVDCSQNPL	AVDCSQNPL	0.113832	1.4
HLA-C*03:04	1	275	283	9	AVDCSQNPL	AVDCSQNPL	AVDCSQNPL	0.113832	1.4
HLA-C*03:03	1	530	538	9	NGLTGTGVL	NGLTGTGVL	NGLTGTGVL	0.113488	1.4
HLA-C*03:04	1	530	538	9	NGLTGTGVL	NGLTGTGVL	NGLTGTGVL	0.113488	1.4
HLA-B*40:01	1	491	499	9	YQPYRVVVL	YQPYRVVVL	YQPYRVVVL	0.111168	1.4
HLA-A*33:03	1	439	447	9	KYRYLRHGK	KYRYLRHGK	KYRYLRHGK	0.110914	1.4
HLA-C*03:03	1	496	504	9	VVVLSFELL	VVVLSFELL	VVVLSFELL	0.110678	1.4
HLA-C*03:04	1	496	504	9	VVVLSFELL	VVVLSFELL	VVVLSFELL	0.110678	1.4
HLA-C*03:03	1	562	570	9	VRDPKTSEI	VRDPKTSEI	VRDPKTSEI	0.110268	1.4
HLA-C*03:04	1	562	570	9	VRDPKTSEI	VRDPKTSEI	VRDPKTSEI	0.110268	1.4
HLA-C*03:03	1	1174	1182	9	NLNESLIDL	NLNESLIDL	NLNESLIDL	0.109516	1.4
HLA-C*03:04	1	1174	1182	9	NLNESLIDL	NLNESLIDL	NLNESLIDL	0.109516	1.4
HLA-A*33:03	1	753	761	9	AAEQDRNTR	AAEQDRNTR	AAEQDRNTR	0.109153	1.4
HLA-C*03:03	1	1030	1038	9	HLMSFPQAA	HLMSFPQAA	HLMSFPQAA	0.108803	1.4
HLA-C*03:04	1	1030	1038	9	HLMSFPQAA	HLMSFPQAA	HLMSFPQAA	0.108803	1.4
HLA-C*06:02	1	329	337	9	FNATKFPSV	FNATKFPSV	FNATKFPSV	0.10847	1.4
HLA-C*06:02	1	188	196	9	KNKDGFLYV	KNKDGFLYV	KNKDGFLYV	0.107702	1.4
HLA-C*06:02	1	81	89	9	IPFKDGIYF	IPFKDGIYF	IPFKDGIYF	0.106865	1.4
HLA-C*06:02	1	1163	1171	9	KEIDRLNEV	KEIDRLNEV	KEIDRLNEV	0.106105	1.4
HLA-C*03:03	1	208	216	9	DLPSGFNTL	DLPSGFNTL	DLPSGFNTL	0.105424	1.4
HLA-C*03:04	1	208	216	9	DLPSGFNTL	DLPSGFNTL	DLPSGFNTL	0.105424	1.4
HLA-C*06:02	1	1186	1194	9	GKYEQYIKW	GKYEQYIKW	GKYEQYIKW	0.10451	1.4
HLA-C*06:02	1	885	893	9	AYRFNGIGV	AYRFNGIGV	AYRFNGIGV	0.103988	1.4
HLA-C*06:02	1	851	859	9	MIAAYTAAL	MIAAYTAAL	MIAAYTAAL	0.103251	1.4
HLA-C*01:02	1	75	83	9	TFGNPVIPF	TFGNPVIPF	TFGNPVIPF	0.081689	1.4
HLA-C*01:02	1	227	235	9	NITNFRAIL	NITNFRAIL	NITNFRAIL	0.081077	1.4
HLA-C*01:02	1	1151	1159	9	ISGINASVV	ISGINASVV	ISGINASVV	0.080904	1.4
HLA-C*01:02	1	145	153	9	GTQTHTMIF	GTQTHTMIF	GTQTHTMIF	0.080618	1.4
HLA-C*01:02	1	308	316	9	VPSGDVVRF	VPSGDVVRF	VPSGDVVRF	0.078259	1.4
HLA-C*01:02	1	878	886	9	IPFAMQMAY	IPFAMQMAY	IPFAMQMAY	0.077939	1.4
HLA-C*04:01	1	800	808	9	IEDLLFNKV	IEDLLFNKV	IEDLLFNKV	0.069618	1.4
HLA-C*04:01	1	940	948	9	ALNTLVKQL	ALNTLVKQL	ALNTLVKQL	0.068515	1.4
HLA-C*04:01	1	868	876	9	WTFGAGAAL	WTFGAGAAL	WTFGAGAAL	0.068387	1.4
HLA-C*04:01	1	1042	1050	9	VVFLHVTYV	VVFLHVTYV	VVFLHVTYV	0.067958	1.4
HLA-C*08:01	1	144	152	9	MGTQTHTMI	MGTQTHTMI	MGTQTHTMI	0.067875	1.4
HLA-C*08:01	1	1157	1165	9	SVVNIQKEI	SVVNIQKEI	SVVNIQKEI	0.067122	1.4
HLA-C*04:01	1	106	114	9	TMNNKSQSV	TMNNKSQSV	TMNNKSQSV	0.066258	1.4
HLA-C*08:01	1	1103	1111	9	FVSGNCDVV	FVSGNCDVV	FVSGNCDVV	0.066171	1.4
HLA-C*08:01	1	291	299	9	KSFEIDKGI	KSFEIDKGI	KSFEIDKGI	0.065492	1.4
HLA-C*08:01	1	145	153	9	GTQTHTMIF	GTQTHTMIF	GTQTHTMIF	0.06536	1.4
HLA-C*04:01	1	185	193	9	FVFKNKDGF	FVFKNKDGF	FVFKNKDGF	0.065266	1.4
HLA-C*08:01	1	688	696	9	AYSNNTIAI	AYSNNTIAI	AYSNNTIAI	0.065162	1.4
HLA-C*08:01	1	496	504	9	VVVLSFELL	VVVLSFELL	VVVLSFELL	0.065136	1.4
HLA-C*08:01	1	940	948	9	ALNTLVKQL	ALNTLVKQL	ALNTLVKQL	0.064909	1.4
HLA-C*04:01	1	214	222	9	NTLKPIFKL	NTLKPIFKL	NTLKPIFKL	0.064451	1.4
HLA-C*08:01	1	1111	1119	9	VIGIINNTV	VIGIINNTV	VIGIINNTV	0.06441	1.4
HLA-C*08:01	1	220	228	9	FKLPLGINI	FKLPLGINI	FKLPLGINI	0.064228	1.4
HLA-C*08:01	1	815	823	9	FMKQYGECL	FMKQYGECL	FMKQYGECL	0.063886	1.4
HLA-C*08:01	1	51	59	9	TLYLTQDLF	TLYLTQDLF	TLYLTQDLF	0.06303	1.4
HLA-C*08:01	1	383	391	9	YADSFVVKG	YADSFVVKG	YADSFVVKG	0.062752	1.4
HLA-B*46:01	1	255	263	9	GYLKPTTFM	GYLKPTTFM	GYLKPTTFM	0.007735	1.4
HLA-B*46:01	1	978	986	9	LITGRLQSL	LITGRLQSL	LITGRLQSL	0.007385	1.4
HLA-B*46:01	1	285	293	9	ELKCSVKSF	ELKCSVKSF	ELKCSVKSF	0.007353	1.4
HLA-A*11:01	1	974	982	9	QIDRLITGR	QIDRLITGR	QIDRLITGR	0.147726	1.5
HLA-C*07:02	1	1078	1086	9	VFNGTSWFI	VFNGTSWFI	VFNGTSWFI	0.139358	1.5
HLA-A*24:02	1	244	252	9	IWGTSAAAY	IWGTSAAAY	IWGTSAAAY	0.138072	1.5
HLA-C*07:02	1	815	823	9	FMKQYGECL	FMKQYGECL	FMKQYGECL	0.13569	1.5
HLA-C*07:02	1	862	870	9	GTATAGWTF	GTATAGWTF	GTATAGWTF	0.135631	1.5
HLA-A*24:02	1	145	153	9	GTQTHTMIF	GTQTHTMIF	GTQTHTMIF	0.135584	1.5
HLA-C*07:02	1	493	501	9	PYRVVVLSF	PYRVVVLSF	PYRVVVLSF	0.133285	1.5
HLA-A*24:02	1	570	578	9	ILDISPCAF	ILDISPCAF	ILDISPCAF	0.132204	1.5
HLA-A*30:01	1	670	678	9	SQKSIVAYT	SQKSIVAYT	SQKSIVAYT	0.130913	1.5
HLA-A*30:01	1	40	48	9	VYYPDEIFR	VYYPDEIFR	VYYPDEIFR	0.130093	1.5
HLA-A*24:02	1	1095	1103	9	QIITTDNTF	QIITTDNTF	QIITTDNTF	0.12964	1.5
HLA-A*30:01	1	590	598	9	ASSEVAVLY	ASSEVAVLY	ASSEVAVLY	0.129423	1.5
HLA-A*30:01	1	921	929	9	TTTSTALGK	TTTSTALGK	TTTSTALGK	0.128946	1.5
HLA-A*30:01	1	1055	1063	9	RNFTTAPAI	RNFTTAPAI	RNFTTAPAI	0.12526	1.5
HLA-A*30:01	1	99	107	9	RGWVFGSTM	RGWVFGSTM	RGWVFGSTM	0.125142	1.5
HLA-B*13:02	1	870	878	9	FGAGAALQI	FGAGAALQI	FGAGAALQI	0.123149	1.5
HLA-B*13:02	1	679	687	9	MSLGADSSI	MSLGADSSI	MSLGADSSI	0.12173	1.5
HLA-B*40:01	1	314	322	9	VRFPNITNL	VRFPNITNL	VRFPNITNL	0.105687	1.5
HLA-C*03:03	1	716	724	9	TSVDCNMYI	TSVDCNMYI	TSVDCNMYI	0.103687	1.5
HLA-C*03:04	1	716	724	9	TSVDCNMYI	TSVDCNMYI	TSVDCNMYI	0.103687	1.5
HLA-C*03:03	1	808	816	9	VTLADAGFM	VTLADAGFM	VTLADAGFM	0.102911	1.5
HLA-C*03:04	1	808	816	9	VTLADAGFM	VTLADAGFM	VTLADAGFM	0.102911	1.5
HLA-C*06:02	1	379	387	9	FSNVYADSF	FSNVYADSF	FSNVYADSF	0.102156	1.5
HLA-C*03:03	1	369	377	9	VSATKLNDL	VSATKLNDL	VSATKLNDL	0.100274	1.5
HLA-C*03:04	1	369	377	9	VSATKLNDL	VSATKLNDL	VSATKLNDL	0.100274	1.5
HLA-C*06:02	1	940	948	9	ALNTLVKQL	ALNTLVKQL	ALNTLVKQL	0.100055	1.5
HLA-B*40:01	1	451	459	9	FERDISNVP	FERDISNVP	FERDISNVP	0.100015	1.5
HLA-C*06:02	1	681	689	9	LGADSSIAY	LGADSSIAY	LGADSSIAY	0.099845	1.5
HLA-B*40:01	1	543	551	9	KRFQPFQQF	KRFQPFQQF	KRFQPFQQF	0.09969	1.5
HLA-C*03:03	1	64	72	9	SNVTGFHTI	SNVTGFHTI	SNVTGFHTI	0.09883	1.5
HLA-C*03:04	1	64	72	9	SNVTGFHTI	SNVTGFHTI	SNVTGFHTI	0.09883	1.5
HLA-C*06:02	1	214	222	9	NTLKPIFKL	NTLKPIFKL	NTLKPIFKL	0.098371	1.5
HLA-C*03:03	1	537	545	9	VLTPSSKRF	VLTPSSKRF	VLTPSSKRF	0.098218	1.5
HLA-C*03:04	1	537	545	9	VLTPSSKRF	VLTPSSKRF	VLTPSSKRF	0.098218	1.5
HLA-C*06:02	1	1112	1120	9	IGIINNTVY	IGIINNTVY	IGIINNTVY	0.098167	1.5
HLA-C*03:03	1	1208	1216	9	AIVMVTILL	AIVMVTILL	AIVMVTILL	0.098084	1.5
HLA-C*03:04	1	1208	1216	9	AIVMVTILL	AIVMVTILL	AIVMVTILL	0.098084	1.5
HLA-A*33:03	1	1032	1040	9	MSFPQAAPH	MSFPQAAPH	MSFPQAAPH	0.098025	1.5
HLA-C*06:02	1	99	107	9	RGWVFGSTM	RGWVFGSTM	RGWVFGSTM	0.098016	1.5
HLA-B*40:01	1	834	842	9	AQKFNGLTV	AQKFNGLTV	AQKFNGLTV	0.097615	1.5
HLA-C*03:03	1	987	995	9	QTYVTQQLI	QTYVTQQLI	QTYVTQQLI	0.097198	1.5
HLA-C*03:04	1	987	995	9	QTYVTQQLI	QTYVTQQLI	QTYVTQQLI	0.097198	1.5
HLA-A*33:03	1	799	807	9	FIEDLLFNK	FIEDLLFNK	FIEDLLFNK	0.096965	1.5
HLA-C*03:03	1	802	810	9	DLLFNKVTL	DLLFNKVTL	DLLFNKVTL	0.096895	1.5
HLA-C*03:04	1	802	810	9	DLLFNKVTL	DLLFNKVTL	DLLFNKVTL	0.096895	1.5
HLA-C*03:03	1	211	219	9	SGFNTLKPI	SGFNTLKPI	SGFNTLKPI	0.095391	1.5
HLA-C*03:04	1	211	219	9	SGFNTLKPI	SGFNTLKPI	SGFNTLKPI	0.095391	1.5
HLA-C*03:03	1	356	364	9	YNSTFFSTF	YNSTFFSTF	YNSTFFSTF	0.09524	1.5
HLA-C*03:04	1	356	364	9	YNSTFFSTF	YNSTFFSTF	YNSTFFSTF	0.09524	1.5
HLA-C*03:03	1	1055	1063	9	RNFTTAPAI	RNFTTAPAI	RNFTTAPAI	0.094718	1.5
HLA-C*03:04	1	1055	1063	9	RNFTTAPAI	RNFTTAPAI	RNFTTAPAI	0.094718	1.5
HLA-C*03:03	1	106	114	9	TMNNKSQSV	TMNNKSQSV	TMNNKSQSV	0.094528	1.5
HLA-C*03:04	1	106	114	9	TMNNKSQSV	TMNNKSQSV	TMNNKSQSV	0.094528	1.5
HLA-C*01:02	1	644	652	9	TSYECDIPI	TSYECDIPI	TSYECDIPI	0.075641	1.5
HLA-C*01:02	1	356	364	9	YNSTFFSTF	YNSTFFSTF	YNSTFFSTF	0.075542	1.5
HLA-C*01:02	1	144	152	9	MGTQTHTMI	MGTQTHTMI	MGTQTHTMI	0.075133	1.5
HLA-C*01:02	1	797	805	9	RSFIEDLLF	RSFIEDLLF	RSFIEDLLF	0.07374	1.5
HLA-C*01:02	1	562	570	9	VRDPKTSEI	VRDPKTSEI	VRDPKTSEI	0.072816	1.5
HLA-C*04:01	1	885	893	9	AYRFNGIGV	AYRFNGIGV	AYRFNGIGV	0.063602	1.5
HLA-C*04:01	1	1174	1182	9	NLNESLIDL	NLNESLIDL	NLNESLIDL	0.061838	1.5
HLA-C*08:01	1	1055	1063	9	RNFTTAPAI	RNFTTAPAI	RNFTTAPAI	0.06161	1.5
HLA-C*08:01	1	356	364	9	YNSTFFSTF	YNSTFFSTF	YNSTFFSTF	0.061403	1.5
HLA-C*08:01	1	779	787	9	FGGFNFSQI	FGGFNFSQI	FGGFNFSQI	0.060665	1.5
HLA-C*04:01	1	692	700	9	NTIAIPTNF	NTIAIPTNF	NTIAIPTNF	0.060602	1.5
HLA-C*04:01	1	132	140	9	LCDNPFFAV	LCDNPFFAV	LCDNPFFAV	0.060264	1.5
HLA-C*08:01	1	396	404	9	QIAPGQTGV	QIAPGQTGV	QIAPGQTGV	0.059788	1.5
HLA-C*04:01	1	308	316	9	VPSGDVVRF	VPSGDVVRF	VPSGDVVRF	0.059765	1.5
HLA-C*08:01	1	248	256	9	SAAAYFVGY	SAAAYFVGY	SAAAYFVGY	0.059696	1.5
HLA-C*04:01	1	673	681	9	SIVAYTMSL	SIVAYTMSL	SIVAYTMSL	0.0593	1.5
HLA-C*04:01	1	205	213	9	VVRDLPSGF	VVRDLPSGF	VVRDLPSGF	0.059043	1.5
HLA-C*08:01	1	38	46	9	RGVYYPDEI	RGVYYPDEI	RGVYYPDEI	0.058852	1.5
HLA-C*08:01	1	1030	1038	9	HLMSFPQAA	HLMSFPQAA	HLMSFPQAA	0.058155	1.5
HLA-C*08:01	1	54	62	9	LTQDLFLPF	LTQDLFLPF	LTQDLFLPF	0.057612	1.5
HLA-B*46:01	1	589	597	9	NASSEVAVL	NASSEVAVL	NASSEVAVL	0.007067	1.5
HLA-B*46:01	1	815	823	9	FMKQYGECL	FMKQYGECL	FMKQYGECL	0.006973	1.5
HLA-B*46:01	1	29	37	9	NYTQHTSSM	NYTQHTSSM	NYTQHTSSM	0.006868	1.5
HLA-B*46:01	1	922	930	9	TTSTALGKL	TTSTALGKL	TTSTALGKL	0.006862	1.5
HLA-B*46:01	1	89	97	9	FAATEKSNV	FAATEKSNV	FAATEKSNV	0.006789	1.5
HLA-B*46:01	1	1068	1076	9	KAYFPREGV	KAYFPREGV	KAYFPREGV	0.006782	1.5
HLA-B*46:01	1	759	767	9	NTREVFAQV	NTREVFAQV	NTREVFAQV	0.006757	1.5
HLA-B*46:01	1	344	352	9	KISNCVADY	KISNCVADY	KISNCVADY	0.006701	1.5
HLA-A*11:01	1	155	163	9	NAFNCTFEY	NAFNCTFEY	NAFNCTFEY	0.141403	1.6
HLA-A*11:01	1	535	543	9	TGVLTPSSK	TGVLTPSSK	TGVLTPSSK	0.13936	1.6
HLA-A*02:01	1	491	499	9	YQPYRVVVL	YQPYRVVVL	YQPYRVVVL	0.136191	1.6
HLA-C*07:02	1	155	163	9	NAFNCTFEY	NAFNCTFEY	NAFNCTFEY	0.131406	1.6
HLA-A*02:01	1	694	702	9	IAIPTNFSI	IAIPTNFSI	IAIPTNFSI	0.131221	1.6
HLA-C*07:02	1	620	628	9	RIYSTGNNV	RIYSTGNNV	RIYSTGNNV	0.131154	1.6
HLA-C*07:02	1	1163	1171	9	KEIDRLNEV	KEIDRLNEV	KEIDRLNEV	0.128917	1.6
HLA-C*07:02	1	611	619	9	HADQLTPAW	HADQLTPAW	HADQLTPAW	0.128107	1.6
HLA-C*07:02	1	145	153	9	GTQTHTMIF	GTQTHTMIF	GTQTHTMIF	0.127847	1.6
HLA-C*07:02	1	186	194	9	VFKNKDGFL	VFKNKDGFL	VFKNKDGFL	0.127394	1.6
HLA-C*07:02	1	940	948	9	ALNTLVKQL	ALNTLVKQL	ALNTLVKQL	0.127041	1.6
HLA-C*07:02	1	590	598	9	ASSEVAVLY	ASSEVAVLY	ASSEVAVLY	0.125966	1.6
HLA-C*07:02	1	39	47	9	GVYYPDEIF	GVYYPDEIF	GVYYPDEIF	0.12564	1.6
HLA-C*07:02	1	41	49	9	YYPDEIFRS	YYPDEIFRS	YYPDEIFRS	0.12446	1.6
HLA-A*30:01	1	97	105	9	VVRGWVFGS	VVRGWVFGS	VVRGWVFGS	0.121078	1.6
HLA-A*24:02	1	156	164	9	AFNCTFEYI	AFNCTFEYI	AFNCTFEYI	0.119752	1.6
HLA-A*30:01	1	1185	1193	9	LGKYEQYIK	LGKYEQYIK	LGKYEQYIK	0.119077	1.6
HLA-A*24:02	1	149	157	9	HTMIFDNAF	HTMIFDNAF	HTMIFDNAF	0.118696	1.6
HLA-B*13:02	1	936	944	9	QNAQALNTL	QNAQALNTL	QNAQALNTL	0.118041	1.6
HLA-B*13:02	1	1207	1215	9	IAIVMVTIL	IAIVMVTIL	IAIVMVTIL	0.117338	1.6
HLA-B*13:02	1	81	89	9	IPFKDGIYF	IPFKDGIYF	IPFKDGIYF	0.117187	1.6
HLA-B*13:02	1	264	272	9	LKYDENGTI	LKYDENGTI	LKYDENGTI	0.11713	1.6
HLA-B*13:02	1	404	412	9	VIADYNYKL	VIADYNYKL	VIADYNYKL	0.116924	1.6
HLA-B*13:02	1	329	337	9	FNATKFPSV	FNATKFPSV	FNATKFPSV	0.116335	1.6
HLA-B*13:02	1	1239	1247	9	DEDDSEPVL	DEDDSEPVL	DEDDSEPVL	0.116292	1.6
HLA-B*13:02	1	937	945	9	NAQALNTLV	NAQALNTLV	NAQALNTLV	0.116197	1.6
HLA-B*13:02	1	880	888	9	FAMQMAYRF	FAMQMAYRF	FAMQMAYRF	0.114593	1.6
HLA-C*06:02	1	1129	1137	9	SFKEELDKY	SFKEELDKY	SFKEELDKY	0.096443	1.6
HLA-C*06:02	1	186	194	9	VFKNKDGFL	VFKNKDGFL	VFKNKDGFL	0.095294	1.6
HLA-C*06:02	1	409	417	9	NYKLPDDFM	NYKLPDDFM	NYKLPDDFM	0.095227	1.6
HLA-C*06:02	1	264	272	9	LKYDENGTI	LKYDENGTI	LKYDENGTI	0.0947	1.6
HLA-C*03:03	1	46	54	9	IFRSDTLYL	IFRSDTLYL	IFRSDTLYL	0.09358	1.6
HLA-C*03:04	1	46	54	9	IFRSDTLYL	IFRSDTLYL	IFRSDTLYL	0.09358	1.6
HLA-A*33:03	1	403	411	9	GVIADYNYK	GVIADYNYK	GVIADYNYK	0.091879	1.6
HLA-C*03:03	1	1112	1120	9	IGIINNTVY	IGIINNTVY	IGIINNTVY	0.091781	1.6
HLA-C*03:04	1	1112	1120	9	IGIINNTVY	IGIINNTVY	IGIINNTVY	0.091781	1.6
HLA-C*03:03	1	582	590	9	SVITPGTNA	SVITPGTNA	SVITPGTNA	0.089905	1.6
HLA-C*03:04	1	582	590	9	SVITPGTNA	SVITPGTNA	SVITPGTNA	0.089905	1.6
HLA-C*03:03	1	502	510	9	ELLNAPATV	ELLNAPATV	ELLNAPATV	0.08901	1.6
HLA-C*03:04	1	502	510	9	ELLNAPATV	ELLNAPATV	ELLNAPATV	0.08901	1.6
HLA-C*03:03	1	1049	1057	9	YVPSQERNF	YVPSQERNF	YVPSQERNF	0.087681	1.6
HLA-C*03:04	1	1049	1057	9	YVPSQERNF	YVPSQERNF	YVPSQERNF	0.087681	1.6
HLA-C*03:03	1	543	551	9	KRFQPFQQF	KRFQPFQQF	KRFQPFQQF	0.087289	1.6
HLA-C*03:04	1	543	551	9	KRFQPFQQF	KRFQPFQQF	KRFQPFQQF	0.087289	1.6
HLA-C*03:03	1	835	843	9	QKFNGLTVL	QKFNGLTVL	QKFNGLTVL	0.086233	1.6
HLA-C*03:04	1	835	843	9	QKFNGLTVL	QKFNGLTVL	QKFNGLTVL	0.086233	1.6
HLA-C*03:03	1	226	234	9	INITNFRAI	INITNFRAI	INITNFRAI	0.085463	1.6
HLA-C*03:04	1	226	234	9	INITNFRAI	INITNFRAI	INITNFRAI	0.085463	1.6
HLA-C*03:03	1	1063	1071	9	ICHEGKAYF	ICHEGKAYF	ICHEGKAYF	0.085026	1.6
HLA-C*03:04	1	1063	1071	9	ICHEGKAYF	ICHEGKAYF	ICHEGKAYF	0.085026	1.6
HLA-B*40:01	1	332	340	9	TKFPSVYAW	TKFPSVYAW	TKFPSVYAW	0.084672	1.6
HLA-B*40:01	1	820	828	9	GECLGDINA	GECLGDINA	GECLGDINA	0.081011	1.6
HLA-C*01:02	1	8	16	9	LTLTSGSDL	LTLTSGSDL	LTLTSGSDL	0.071075	1.6
HLA-C*01:02	1	1157	1165	9	SVVNIQKEI	SVVNIQKEI	SVVNIQKEI	0.070988	1.6
HLA-C*01:02	1	1034	1042	9	FPQAAPHGV	FPQAAPHGV	FPQAAPHGV	0.070689	1.6
HLA-C*01:02	1	862	870	9	GTATAGWTF	GTATAGWTF	GTATAGWTF	0.070178	1.6
HLA-C*01:02	1	951	959	9	NFGAISSVL	NFGAISSVL	NFGAISSVL	0.069413	1.6
HLA-C*01:02	1	248	256	9	SAAAYFVGY	SAAAYFVGY	SAAAYFVGY	0.068269	1.6
HLA-C*01:02	1	1153	1161	9	GINASVVNI	GINASVVNI	GINASVVNI	0.068253	1.6
HLA-C*04:01	1	145	153	9	GTQTHTMIF	GTQTHTMIF	GTQTHTMIF	0.057105	1.6
HLA-C*04:01	1	164	172	9	ISDAFSLDV	ISDAFSLDV	ISDAFSLDV	0.057067	1.6
HLA-C*08:01	1	543	551	9	KRFQPFQQF	KRFQPFQQF	KRFQPFQQF	0.05678	1.6
HLA-C*08:01	1	106	114	9	TMNNKSQSV	TMNNKSQSV	TMNNKSQSV	0.056617	1.6
HLA-C*08:01	1	889	897	9	NGIGVTQNV	NGIGVTQNV	NGIGVTQNV	0.056568	1.6
HLA-C*08:01	1	681	689	9	LGADSSIAY	LGADSSIAY	LGADSSIAY	0.056199	1.6
HLA-C*08:01	1	1151	1159	9	ISGINASVV	ISGINASVV	ISGINASVV	0.056128	1.6
HLA-C*08:01	1	937	945	9	NAQALNTLV	NAQALNTLV	NAQALNTLV	0.055798	1.6
HLA-C*04:01	1	823	831	9	LGDINARDL	LGDINARDL	LGDINARDL	0.055746	1.6
HLA-C*04:01	1	1049	1057	9	YVPSQERNF	YVPSQERNF	YVPSQERNF	0.055626	1.6
HLA-C*08:01	1	590	598	9	ASSEVAVLY	ASSEVAVLY	ASSEVAVLY	0.054542	1.6
HLA-C*08:01	1	925	933	9	TALGKLQDV	TALGKLQDV	TALGKLQDV	0.051717	1.6
HLA-B*46:01	1	688	696	9	AYSNNTIAI	AYSNNTIAI	AYSNNTIAI	0.00663	1.6
HLA-B*46:01	1	187	195	9	FKNKDGFLY	FKNKDGFLY	FKNKDGFLY	0.006468	1.6
HLA-B*46:01	1	106	114	9	TMNNKSQSV	TMNNKSQSV	TMNNKSQSV	0.006308	1.6
HLA-B*46:01	1	870	878	9	FGAGAALQI	FGAGAALQI	FGAGAALQI	0.006224	1.6
HLA-A*02:01	1	420	428	9	VLAWNTRNI	VLAWNTRNI	VLAWNTRNI	0.127712	1.7
HLA-A*02:01	1	655	663	9	GICASYHTV	GICASYHTV	GICASYHTV	0.126372	1.7
HLA-A*02:01	1	59	67	9	FLPFYSNVT	FLPFYSNVT	FLPFYSNVT	0.126123	1.7
HLA-A*02:01	1	815	823	9	FMKQYGECL	FMKQYGECL	FMKQYGECL	0.124344	1.7
HLA-A*02:01	1	214	222	9	NTLKPIFKL	NTLKPIFKL	NTLKPIFKL	0.12359	1.7
HLA-A*02:01	1	787	795	9	ILPDPLKPT	ILPDPLKPT	ILPDPLKPT	0.123464	1.7
HLA-A*02:01	1	596	604	9	VLYQDVNCT	VLYQDVNCT	VLYQDVNCT	0.121083	1.7
HLA-C*07:02	1	489	497	9	IGYQPYRVV	IGYQPYRVV	IGYQPYRVV	0.119296	1.7
HLA-A*02:01	1	1201	1209	9	GFIAGLIAI	GFIAGLIAI	GFIAGLIAI	0.118897	1.7
HLA-A*02:01	1	1103	1111	9	FVSGNCDVV	FVSGNCDVV	FVSGNCDVV	0.117762	1.7
HLA-A*30:01	1	1153	1161	9	GINASVVNI	GINASVVNI	GINASVVNI	0.117168	1.7
HLA-A*30:01	1	198	206	9	KGYQPIDVV	KGYQPIDVV	KGYQPIDVV	0.11673	1.7
HLA-A*30:01	1	949	957	9	SSNFGAISS	SSNFGAISS	SSNFGAISS	0.116375	1.7
HLA-A*30:01	1	233	241	9	AILTAFSPA	AILTAFSPA	AILTAFSPA	0.116078	1.7
HLA-A*30:01	1	291	299	9	KSFEIDKGI	KSFEIDKGI	KSFEIDKGI	0.115535	1.7
HLA-A*30:01	1	669	677	9	TSQKSIVAY	TSQKSIVAY	TSQKSIVAY	0.114452	1.7
HLA-A*24:02	1	332	340	9	TKFPSVYAW	TKFPSVYAW	TKFPSVYAW	0.114157	1.7
HLA-A*30:01	1	167	175	9	AFSLDVSEK	AFSLDVSEK	AFSLDVSEK	0.11341	1.7
HLA-B*13:02	1	811	819	9	ADAGFMKQY	ADAGFMKQY	ADAGFMKQY	0.113407	1.7
HLA-B*13:02	1	696	704	9	IPTNFSISI	IPTNFSISI	IPTNFSISI	0.113289	1.7
HLA-B*13:02	1	930	938	9	LQDVVNQNA	LQDVVNQNA	LQDVVNQNA	0.112992	1.7
HLA-B*13:02	1	356	364	9	YNSTFFSTF	YNSTFFSTF	YNSTFFSTF	0.112964	1.7
HLA-B*13:02	1	965	973	9	RLDKVEAEV	RLDKVEAEV	RLDKVEAEV	0.111598	1.7
HLA-B*13:02	1	44	52	9	DEIFRSDTL	DEIFRSDTL	DEIFRSDTL	0.111111	1.7
HLA-B*13:02	1	975	983	9	IDRLITGRL	IDRLITGRL	IDRLITGRL	0.109315	1.7
HLA-A*24:02	1	901	909	9	NQKQIANQF	NQKQIANQF	NQKQIANQF	0.109309	1.7
HLA-C*06:02	1	780	788	9	GGFNFSQIL	GGFNFSQIL	GGFNFSQIL	0.090554	1.7
HLA-C*06:02	1	475	483	9	YWPLNDYGF	YWPLNDYGF	YWPLNDYGF	0.089806	1.7
HLA-C*06:02	1	155	163	9	NAFNCTFEY	NAFNCTFEY	NAFNCTFEY	0.089195	1.7
HLA-C*06:02	1	236	244	9	TAFSPAQDI	TAFSPAQDI	TAFSPAQDI	0.088725	1.7
HLA-A*33:03	1	62	70	9	FYSNVTGFH	FYSNVTGFH	FYSNVTGFH	0.088564	1.7
HLA-C*06:02	1	1192	1200	9	IKWPWYVWL	IKWPWYVWL	IKWPWYVWL	0.087751	1.7
HLA-A*33:03	1	289	297	9	SVKSFEIDK	SVKSFEIDK	SVKSFEIDK	0.08726	1.7
HLA-A*33:03	1	770	778	9	MYKTPTLKY	MYKTPTLKY	MYKTPTLKY	0.086833	1.7
HLA-C*06:02	1	1198	1206	9	VWLGFIAGL	VWLGFIAGL	VWLGFIAGL	0.086782	1.7
HLA-C*06:02	1	353	361	9	SVLYNSTFF	SVLYNSTFF	SVLYNSTFF	0.0866	1.7
HLA-C*06:02	1	1171	1179	9	VAKNLNESL	VAKNLNESL	VAKNLNESL	0.08595	1.7
HLA-C*03:03	1	681	689	9	LGADSSIAY	LGADSSIAY	LGADSSIAY	0.084916	1.7
HLA-C*03:04	1	681	689	9	LGADSSIAY	LGADSSIAY	LGADSSIAY	0.084916	1.7
HLA-C*03:03	1	807	815	9	KVTLADAGF	KVTLADAGF	KVTLADAGF	0.083991	1.7
HLA-C*03:04	1	807	815	9	KVTLADAGF	KVTLADAGF	KVTLADAGF	0.083991	1.7
HLA-C*03:03	1	420	428	9	VLAWNTRNI	VLAWNTRNI	VLAWNTRNI	0.083956	1.7
HLA-C*03:04	1	420	428	9	VLAWNTRNI	VLAWNTRNI	VLAWNTRNI	0.083956	1.7
HLA-C*03:03	1	330	338	9	NATKFPSVY	NATKFPSVY	NATKFPSVY	0.083259	1.7
HLA-C*03:04	1	330	338	9	NATKFPSVY	NATKFPSVY	NATKFPSVY	0.083259	1.7
HLA-C*03:03	1	145	153	9	GTQTHTMIF	GTQTHTMIF	GTQTHTMIF	0.082745	1.7
HLA-C*03:04	1	145	153	9	GTQTHTMIF	GTQTHTMIF	GTQTHTMIF	0.082745	1.7
HLA-C*03:03	1	278	286	9	CSQNPLAEL	CSQNPLAEL	CSQNPLAEL	0.081377	1.7
HLA-C*03:04	1	278	286	9	CSQNPLAEL	CSQNPLAEL	CSQNPLAEL	0.081377	1.7
HLA-C*03:03	1	227	235	9	NITNFRAIL	NITNFRAIL	NITNFRAIL	0.081355	1.7
HLA-C*03:04	1	227	235	9	NITNFRAIL	NITNFRAIL	NITNFRAIL	0.081355	1.7
HLA-C*03:03	1	629	637	9	FQTQAGCLI	FQTQAGCLI	FQTQAGCLI	0.08005	1.7
HLA-C*03:04	1	629	637	9	FQTQAGCLI	FQTQAGCLI	FQTQAGCLI	0.08005	1.7
HLA-C*03:03	1	1151	1159	9	ISGINASVV	ISGINASVV	ISGINASVV	0.079305	1.7
HLA-C*03:04	1	1151	1159	9	ISGINASVV	ISGINASVV	ISGINASVV	0.079305	1.7
HLA-C*03:03	1	922	930	9	TTSTALGKL	TTSTALGKL	TTSTALGKL	0.078568	1.7
HLA-C*03:04	1	922	930	9	TTSTALGKL	TTSTALGKL	TTSTALGKL	0.078568	1.7
HLA-B*40:01	1	153	161	9	FDNAFNCTF	FDNAFNCTF	FDNAFNCTF	0.078408	1.7
HLA-C*03:03	1	779	787	9	FGGFNFSQI	FGGFNFSQI	FGGFNFSQI	0.07743	1.7
HLA-C*03:04	1	779	787	9	FGGFNFSQI	FGGFNFSQI	FGGFNFSQI	0.07743	1.7
HLA-C*03:03	1	329	337	9	FNATKFPSV	FNATKFPSV	FNATKFPSV	0.076646	1.7
HLA-C*03:04	1	329	337	9	FNATKFPSV	FNATKFPSV	FNATKFPSV	0.076646	1.7
HLA-B*40:01	1	901	909	9	NQKQIANQF	NQKQIANQF	NQKQIANQF	0.073864	1.7
HLA-C*01:02	1	1103	1111	9	FVSGNCDVV	FVSGNCDVV	FVSGNCDVV	0.066654	1.7
HLA-C*01:02	1	955	963	9	ISSVLNDIL	ISSVLNDIL	ISSVLNDIL	0.065721	1.7
HLA-C*01:02	1	530	538	9	NGLTGTGVL	NGLTGTGVL	NGLTGTGVL	0.06568	1.7
HLA-C*04:01	1	275	283	9	AVDCSQNPL	AVDCSQNPL	AVDCSQNPL	0.054702	1.7
HLA-C*04:01	1	292	300	9	SFEIDKGIY	SFEIDKGIY	SFEIDKGIY	0.054396	1.7
HLA-C*04:01	1	366	374	9	CYGVSATKL	CYGVSATKL	CYGVSATKL	0.053	1.7
HLA-C*04:01	1	1023	1031	9	DFCGKGYHL	DFCGKGYHL	DFCGKGYHL	0.05283	1.7
HLA-C*04:01	1	353	361	9	SVLYNSTFF	SVLYNSTFF	SVLYNSTFF	0.052395	1.7
HLA-C*04:01	1	839	847	9	GLTVLPPLL	GLTVLPPLL	GLTVLPPLL	0.051899	1.7
HLA-C*04:01	1	862	870	9	GTATAGWTF	GTATAGWTF	GTATAGWTF	0.051887	1.7
HLA-C*08:01	1	629	637	9	FQTQAGCLI	FQTQAGCLI	FQTQAGCLI	0.051437	1.7
HLA-C*04:01	1	352	360	9	YSVLYNSTF	YSVLYNSTF	YSVLYNSTF	0.051186	1.7
HLA-C*08:01	1	839	847	9	GLTVLPPLL	GLTVLPPLL	GLTVLPPLL	0.049527	1.7
HLA-C*08:01	1	46	54	9	IFRSDTLYL	IFRSDTLYL	IFRSDTLYL	0.049055	1.7
HLA-C*08:01	1	823	831	9	LGDINARDL	LGDINARDL	LGDINARDL	0.048654	1.7
HLA-C*08:01	1	987	995	9	QTYVTQQLI	QTYVTQQLI	QTYVTQQLI	0.048432	1.7
HLA-B*46:01	1	1157	1165	9	SVVNIQKEI	SVVNIQKEI	SVVNIQKEI	0.006194	1.7
HLA-B*46:01	1	834	842	9	AQKFNGLTV	AQKFNGLTV	AQKFNGLTV	0.006161	1.7
HLA-B*46:01	1	1129	1137	9	SFKEELDKY	SFKEELDKY	SFKEELDKY	0.006016	1.7
HLA-B*46:01	1	905	913	9	IANQFNKAI	IANQFNKAI	IANQFNKAI	0.006014	1.7
HLA-B*46:01	1	872	880	9	AGAALQIPF	AGAALQIPF	AGAALQIPF	0.005948	1.7
HLA-B*46:01	1	321	329	9	NLCPFGEVF	NLCPFGEVF	NLCPFGEVF	0.00575	1.7
HLA-A*11:01	1	434	442	9	GNYNYKYRY	GNYNYKYRY	GNYNYKYRY	0.118097	1.8
HLA-C*07:02	1	1000	1008	9	IRASANLAA	IRASANLAA	IRASANLAA	0.117854	1.8
HLA-A*11:01	1	864	872	9	ATAGWTFGA	ATAGWTFGA	ATAGWTFGA	0.117715	1.8
HLA-C*07:02	1	762	770	9	EVFAQVKQM	EVFAQVKQM	EVFAQVKQM	0.117671	1.8
HLA-C*07:02	1	1091	1099	9	FFSPQIITT	FFSPQIITT	FFSPQIITT	0.117628	1.8
HLA-A*11:01	1	167	175	9	AFSLDVSEK	AFSLDVSEK	AFSLDVSEK	0.117514	1.8
HLA-A*11:01	1	344	352	9	KISNCVADY	KISNCVADY	KISNCVADY	0.117025	1.8
HLA-C*07:02	1	300	308	9	YQTSNFRVV	YQTSNFRVV	YQTSNFRVV	0.11694	1.8
HLA-C*07:02	1	1186	1194	9	GKYEQYIKW	GKYEQYIKW	GKYEQYIKW	0.116319	1.8
HLA-A*02:01	1	1126	1134	9	ELDSFKEEL	ELDSFKEEL	ELDSFKEEL	0.11471	1.8
HLA-C*07:02	1	305	313	9	FRVVPSGDV	FRVVPSGDV	FRVVPSGDV	0.114187	1.8
HLA-C*07:02	1	905	913	9	IANQFNKAI	IANQFNKAI	IANQFNKAI	0.114047	1.8
HLA-A*02:01	1	954	962	9	AISSVLNDI	AISSVLNDI	AISSVLNDI	0.113825	1.8
HLA-A*02:01	1	4	12	9	FLLFLTLTS	FLLFLTLTS	FLLFLTLTS	0.111233	1.8
HLA-A*30:01	1	246	254	9	GTSAAAYFV	GTSAAAYFV	GTSAAAYFV	0.110789	1.8
HLA-A*02:01	1	868	876	9	WTFGAGAAL	WTFGAGAAL	WTFGAGAAL	0.110473	1.8
HLA-A*30:01	1	673	681	9	SIVAYTMSL	SIVAYTMSL	SIVAYTMSL	0.109343	1.8
HLA-B*13:02	1	1111	1119	9	VIGIINNTV	VIGIINNTV	VIGIINNTV	0.108333	1.8
HLA-A*30:01	1	1155	1163	9	NASVVNIQK	NASVVNIQK	NASVVNIQK	0.108143	1.8
HLA-B*13:02	1	692	700	9	NTIAIPTNF	NTIAIPTNF	NTIAIPTNF	0.107241	1.8
HLA-B*13:02	1	177	185	9	GNFKHLREF	GNFKHLREF	GNFKHLREF	0.106575	1.8
HLA-A*24:02	1	54	62	9	LTQDLFLPF	LTQDLFLPF	LTQDLFLPF	0.106281	1.8
HLA-B*13:02	1	940	948	9	ALNTLVKQL	ALNTLVKQL	ALNTLVKQL	0.106244	1.8
HLA-B*13:02	1	1186	1194	9	GKYEQYIKW	GKYEQYIKW	GKYEQYIKW	0.105441	1.8
HLA-B*13:02	1	1153	1161	9	GINASVVNI	GINASVVNI	GINASVVNI	0.105228	1.8
HLA-B*13:02	1	109	117	9	NKSQSVIII	NKSQSVIII	NKSQSVIII	0.105204	1.8
HLA-A*24:02	1	314	322	9	VRFPNITNL	VRFPNITNL	VRFPNITNL	0.104998	1.8
HLA-B*13:02	1	776	784	9	LKYFGGFNF	LKYFGGFNF	LKYFGGFNF	0.104565	1.8
HLA-A*24:02	1	382	390	9	VYADSFVVK	VYADSFVVK	VYADSFVVK	0.103213	1.8
HLA-A*24:02	1	81	89	9	IPFKDGIYF	IPFKDGIYF	IPFKDGIYF	0.098236	1.8
HLA-C*06:02	1	33	41	9	HTSSMRGVY	HTSSMRGVY	HTSSMRGVY	0.084741	1.8
HLA-C*06:02	1	951	959	9	NFGAISSVL	NFGAISSVL	NFGAISSVL	0.084314	1.8
HLA-C*06:02	1	330	338	9	NATKFPSVY	NATKFPSVY	NATKFPSVY	0.083952	1.8
HLA-C*06:02	1	145	153	9	GTQTHTMIF	GTQTHTMIF	GTQTHTMIF	0.082948	1.8
HLA-C*06:02	1	987	995	9	QTYVTQQLI	QTYVTQQLI	QTYVTQQLI	0.082667	1.8
HLA-C*06:02	1	348	356	9	CVADYSVLY	CVADYSVLY	CVADYSVLY	0.082557	1.8
HLA-C*06:02	1	208	216	9	DLPSGFNTL	DLPSGFNTL	DLPSGFNTL	0.07998	1.8
HLA-C*06:02	1	341	349	9	ERKKISNCV	ERKKISNCV	ERKKISNCV	0.079084	1.8
HLA-C*06:02	1	944	952	9	LVKQLSSNF	LVKQLSSNF	LVKQLSSNF	0.079064	1.8
HLA-C*06:02	1	397	405	9	IAPGQTGVI	IAPGQTGVI	IAPGQTGVI	0.078993	1.8
HLA-C*03:03	1	51	59	9	TLYLTQDLF	TLYLTQDLF	TLYLTQDLF	0.074987	1.8
HLA-C*03:04	1	51	59	9	TLYLTQDLF	TLYLTQDLF	TLYLTQDLF	0.074987	1.8
HLA-C*03:03	1	245	253	9	WGTSAAAYF	WGTSAAAYF	WGTSAAAYF	0.074157	1.8
HLA-C*03:04	1	245	253	9	WGTSAAAYF	WGTSAAAYF	WGTSAAAYF	0.074157	1.8
HLA-C*03:03	1	759	767	9	NTREVFAQV	NTREVFAQV	NTREVFAQV	0.072812	1.8
HLA-C*03:04	1	759	767	9	NTREVFAQV	NTREVFAQV	NTREVFAQV	0.072812	1.8
HLA-C*03:03	1	220	228	9	FKLPLGINI	FKLPLGINI	FKLPLGINI	0.071099	1.8
HLA-C*03:04	1	220	228	9	FKLPLGINI	FKLPLGINI	FKLPLGINI	0.071099	1.8
HLA-B*40:01	1	14	22	9	SDLDRCTTF	SDLDRCTTF	SDLDRCTTF	0.070671	1.8
HLA-C*03:03	1	940	948	9	ALNTLVKQL	ALNTLVKQL	ALNTLVKQL	0.070122	1.8
HLA-C*03:04	1	940	948	9	ALNTLVKQL	ALNTLVKQL	ALNTLVKQL	0.070122	1.8
HLA-C*03:03	1	872	880	9	AGAALQIPF	AGAALQIPF	AGAALQIPF	0.069954	1.8
HLA-C*03:04	1	872	880	9	AGAALQIPF	AGAALQIPF	AGAALQIPF	0.069954	1.8
HLA-B*40:01	1	241	249	9	AQDIWGTSA	AQDIWGTSA	AQDIWGTSA	0.068511	1.8
HLA-C*01:02	1	780	788	9	GGFNFSQIL	GGFNFSQIL	GGFNFSQIL	0.064485	1.8
HLA-C*01:02	1	1111	1119	9	VIGIINNTV	VIGIINNTV	VIGIINNTV	0.063799	1.8
HLA-C*01:02	1	300	308	9	YQTSNFRVV	YQTSNFRVV	YQTSNFRVV	0.061514	1.8
HLA-C*01:02	1	1095	1103	9	QIITTDNTF	QIITTDNTF	QIITTDNTF	0.061455	1.8
HLA-C*01:02	1	162	170	9	EYISDAFSL	EYISDAFSL	EYISDAFSL	0.061334	1.8
HLA-C*01:02	1	255	263	9	GYLKPTTFM	GYLKPTTFM	GYLKPTTFM	0.061135	1.8
HLA-C*04:01	1	412	420	9	LPDDFMGCV	LPDDFMGCV	LPDDFMGCV	0.04903	1.8
HLA-C*04:01	1	22	30	9	FDDVQAPNY	FDDVQAPNY	FDDVQAPNY	0.048917	1.8
HLA-C*04:01	1	878	886	9	IPFAMQMAY	IPFAMQMAY	IPFAMQMAY	0.048774	1.8
HLA-C*04:01	1	241	249	9	AQDIWGTSA	AQDIWGTSA	AQDIWGTSA	0.048369	1.8
HLA-C*08:01	1	936	944	9	QNAQALNTL	QNAQALNTL	QNAQALNTL	0.047404	1.8
HLA-C*08:01	1	151	159	9	MIFDNAFNC	MIFDNAFNC	MIFDNAFNC	0.046896	1.8
HLA-C*08:01	1	1201	1209	9	GFIAGLIAI	GFIAGLIAI	GFIAGLIAI	0.046305	1.8
HLA-C*08:01	1	1153	1161	9	GINASVVNI	GINASVVNI	GINASVVNI	0.045316	1.8
HLA-C*08:01	1	982	990	9	RLQSLQTYV	RLQSLQTYV	RLQSLQTYV	0.04431	1.8
HLA-B*46:01	1	381	389	9	NVYADSFVV	NVYADSFVV	NVYADSFVV	0.005633	1.8
HLA-B*46:01	1	858	866	9	ALVSGTATA	ALVSGTATA	ALVSGTATA	0.005605	1.8
HLA-B*46:01	1	244	252	9	IWGTSAAAY	IWGTSAAAY	IWGTSAAAY	0.00554	1.8
HLA-B*46:01	1	476	484	9	WPLNDYGFY	WPLNDYGFY	WPLNDYGFY	0.005525	1.8
HLA-B*46:01	1	1021	1029	9	RVDFCGKGY	RVDFCGKGY	RVDFCGKGY	0.005493	1.8
HLA-B*46:01	1	300	308	9	YQTSNFRVV	YQTSNFRVV	YQTSNFRVV	0.005442	1.8
HLA-B*46:01	1	657	665	9	CASYHTVSL	CASYHTVSL	CASYHTVSL	0.005377	1.8
HLA-B*46:01	1	1062	1070	9	AICHEGKAY	AICHEGKAY	AICHEGKAY	0.005362	1.8
HLA-C*07:02	1	249	257	9	AAAYFVGYL	AAAYFVGYL	AAAYFVGYL	0.111239	1.9
HLA-C*07:02	1	337	345	9	VYAWERKKI	VYAWERKKI	VYAWERKKI	0.111212	1.9
HLA-C*07:02	1	978	986	9	LITGRLQSL	LITGRLQSL	LITGRLQSL	0.1102	1.9
HLA-C*07:02	1	681	689	9	LGADSSIAY	LGADSSIAY	LGADSSIAY	0.110007	1.9
HLA-C*07:02	1	47	55	9	FRSDTLYLT	FRSDTLYLT	FRSDTLYLT	0.109023	1.9
HLA-A*11:01	1	190	198	9	KDGFLYVYK	KDGFLYVYK	KDGFLYVYK	0.108827	1.9
HLA-A*02:01	1	495	503	9	RVVVLSFEL	RVVVLSFEL	RVVVLSFEL	0.106882	1.9
HLA-A*02:01	1	989	997	9	YVTQQLIRA	YVTQQLIRA	YVTQQLIRA	0.106765	1.9
HLA-A*11:01	1	715	723	9	KTSVDCNMY	KTSVDCNMY	KTSVDCNMY	0.106379	1.9
HLA-A*30:01	1	363	371	9	TFKCYGVSA	TFKCYGVSA	TFKCYGVSA	0.106361	1.9
HLA-A*30:01	1	1001	1009	9	RASANLAAT	RASANLAAT	RASANLAAT	0.105794	1.9
HLA-A*02:01	1	1163	1171	9	KEIDRLNEV	KEIDRLNEV	KEIDRLNEV	0.105589	1.9
HLA-A*30:01	1	687	695	9	IAYSNNTIA	IAYSNNTIA	IAYSNNTIA	0.105127	1.9
HLA-A*30:01	1	124	132	9	VIRACNFEL	VIRACNFEL	VIRACNFEL	0.104556	1.9
HLA-A*30:01	1	357	365	9	NSTFFSTFK	NSTFFSTFK	NSTFFSTFK	0.1045	1.9
HLA-A*30:01	1	987	995	9	QTYVTQQLI	QTYVTQQLI	QTYVTQQLI	0.103584	1.9
HLA-A*30:01	1	957	965	9	SVLNDILSR	SVLNDILSR	SVLNDILSR	0.103316	1.9
HLA-A*30:01	1	255	263	9	GYLKPTTFM	GYLKPTTFM	GYLKPTTFM	0.102335	1.9
HLA-B*13:02	1	1030	1038	9	HLMSFPQAA	HLMSFPQAA	HLMSFPQAA	0.100659	1.9
HLA-A*24:02	1	214	222	9	NTLKPIFKL	NTLKPIFKL	NTLKPIFKL	0.091391	1.9
HLA-A*24:02	1	95	103	9	SNVVRGWVF	SNVVRGWVF	SNVVRGWVF	0.089745	1.9
HLA-C*06:02	1	432	440	9	STGNYNYKY	STGNYNYKY	STGNYNYKY	0.077885	1.9
HLA-C*06:02	1	537	545	9	VLTPSSKRF	VLTPSSKRF	VLTPSSKRF	0.077285	1.9
HLA-C*06:02	1	299	307	9	IYQTSNFRV	IYQTSNFRV	IYQTSNFRV	0.076957	1.9
HLA-A*33:03	1	10	18	9	LTSGSDLDR	LTSGSDLDR	LTSGSDLDR	0.076687	1.9
HLA-A*33:03	1	558	566	9	FTDSVRDPK	FTDSVRDPK	FTDSVRDPK	0.076539	1.9
HLA-A*33:03	1	692	700	9	NTIAIPTNF	NTIAIPTNF	NTIAIPTNF	0.076455	1.9
HLA-C*06:02	1	1078	1086	9	VFNGTSWFI	VFNGTSWFI	VFNGTSWFI	0.076308	1.9
HLA-A*33:03	1	214	222	9	NTLKPIFKL	NTLKPIFKL	NTLKPIFKL	0.075463	1.9
HLA-C*03:03	1	834	842	9	AQKFNGLTV	AQKFNGLTV	AQKFNGLTV	0.068097	1.9
HLA-C*03:04	1	834	842	9	AQKFNGLTV	AQKFNGLTV	AQKFNGLTV	0.068097	1.9
HLA-C*03:03	1	688	696	9	AYSNNTIAI	AYSNNTIAI	AYSNNTIAI	0.067681	1.9
HLA-C*03:04	1	688	696	9	AYSNNTIAI	AYSNNTIAI	AYSNNTIAI	0.067681	1.9
HLA-C*03:03	1	889	897	9	NGIGVTQNV	NGIGVTQNV	NGIGVTQNV	0.06596	1.9
HLA-C*03:04	1	889	897	9	NGIGVTQNV	NGIGVTQNV	NGIGVTQNV	0.06596	1.9
HLA-C*03:03	1	1206	1214	9	LIAIVMVTI	LIAIVMVTI	LIAIVMVTI	0.065086	1.9
HLA-C*03:04	1	1206	1214	9	LIAIVMVTI	LIAIVMVTI	LIAIVMVTI	0.065086	1.9
HLA-C*03:03	1	1177	1185	9	ESLIDLQEL	ESLIDLQEL	ESLIDLQEL	0.0648	1.9
HLA-C*03:04	1	1177	1185	9	ESLIDLQEL	ESLIDLQEL	ESLIDLQEL	0.0648	1.9
HLA-C*01:02	1	29	37	9	NYTQHTSSM	NYTQHTSSM	NYTQHTSSM	0.060678	1.9
HLA-C*01:02	1	38	46	9	RGVYYPDEI	RGVYYPDEI	RGVYYPDEI	0.060538	1.9
HLA-C*01:02	1	1078	1086	9	VFNGTSWFI	VFNGTSWFI	VFNGTSWFI	0.060218	1.9
HLA-C*01:02	1	716	724	9	TSVDCNMYI	TSVDCNMYI	TSVDCNMYI	0.059835	1.9
HLA-C*01:02	1	54	62	9	LTQDLFLPF	LTQDLFLPF	LTQDLFLPF	0.059811	1.9
HLA-C*01:02	1	1030	1038	9	HLMSFPQAA	HLMSFPQAA	HLMSFPQAA	0.05952	1.9
HLA-B*40:01	1	648	656	9	CDIPIGAGI	CDIPIGAGI	CDIPIGAGI	0.058997	1.9
HLA-C*01:02	1	759	767	9	NTREVFAQV	NTREVFAQV	NTREVFAQV	0.057837	1.9
HLA-C*01:02	1	39	47	9	GVYYPDEIF	GVYYPDEIF	GVYYPDEIF	0.057529	1.9
HLA-C*04:01	1	870	878	9	FGAGAALQI	FGAGAALQI	FGAGAALQI	0.048085	1.9
HLA-C*04:01	1	382	390	9	VYADSFVVK	VYADSFVVK	VYADSFVVK	0.047332	1.9
HLA-C*04:01	1	771	779	9	YKTPTLKYF	YKTPTLKYF	YKTPTLKYF	0.046568	1.9
HLA-C*08:01	1	530	538	9	NGLTGTGVL	NGLTGTGVL	NGLTGTGVL	0.043987	1.9
HLA-C*08:01	1	1095	1103	9	QIITTDNTF	QIITTDNTF	QIITTDNTF	0.043817	1.9
HLA-C*08:01	1	1163	1171	9	KEIDRLNEV	KEIDRLNEV	KEIDRLNEV	0.043117	1.9
HLA-C*08:01	1	834	842	9	AQKFNGLTV	AQKFNGLTV	AQKFNGLTV	0.042762	1.9
HLA-C*08:01	1	160	168	9	TFEYISDAF	TFEYISDAF	TFEYISDAF	0.04239	1.9
HLA-C*08:01	1	162	170	9	EYISDAFSL	EYISDAFSL	EYISDAFSL	0.041532	1.9
HLA-B*46:01	1	258	266	9	KPTTFMLKY	KPTTFMLKY	KPTTFMLKY	0.005291	1.9
HLA-B*46:01	1	1103	1111	9	FVSGNCDVV	FVSGNCDVV	FVSGNCDVV	0.005275	1.9
HLA-B*46:01	1	198	206	9	KGYQPIDVV	KGYQPIDVV	KGYQPIDVV	0.005262	1.9
HLA-B*46:01	1	332	340	9	TKFPSVYAW	TKFPSVYAW	TKFPSVYAW	0.005215	1.9
HLA-B*46:01	1	397	405	9	IAPGQTGVI	IAPGQTGVI	IAPGQTGVI	0.005169	1.9
HLA-B*46:01	1	396	404	9	QIAPGQTGV	QIAPGQTGV	QIAPGQTGV	0.005122	1.9
HLA-B*46:01	1	776	784	9	LKYFGGFNF	LKYFGGFNF	LKYFGGFNF	0.004966	1.9
HLA-C*07:02	1	1003	1011	9	SANLAATKM	SANLAATKM	SANLAATKM	0.103979	2
HLA-C*07:02	1	1026	1034	9	GKGYHLMSF	GKGYHLMSF	GKGYHLMSF	0.103803	2
HLA-A*30:01	1	950	958	9	SNFGAISSV	SNFGAISSV	SNFGAISSV	0.102256	2
HLA-A*30:01	1	747	755	9	RALSGIAAE	RALSGIAAE	RALSGIAAE	0.102115	2
HLA-C*07:02	1	1068	1076	9	KAYFPREGV	KAYFPREGV	KAYFPREGV	0.101838	2
HLA-C*07:02	1	495	503	9	RVVVLSFEL	RVVVLSFEL	RVVVLSFEL	0.10173	2
HLA-C*07:02	1	244	252	9	IWGTSAAAY	IWGTSAAAY	IWGTSAAAY	0.101708	2
HLA-C*07:02	1	192	200	9	GFLYVYKGY	GFLYVYKGY	GFLYVYKGY	0.101549	2
HLA-A*11:01	1	213	221	9	FNTLKPIFK	FNTLKPIFK	FNTLKPIFK	0.101497	2
HLA-B*13:02	1	686	694	9	SIAYSNNTI	SIAYSNNTI	SIAYSNNTI	0.100155	2
HLA-B*13:02	1	72	80	9	INHTFGNPV	INHTFGNPV	INHTFGNPV	0.099927	2
HLA-A*30:01	1	544	552	9	RFQPFQQFG	RFQPFQQFG	RFQPFQQFG	0.099727	2
HLA-A*30:01	1	495	503	9	RVVVLSFEL	RVVVLSFEL	RVVVLSFEL	0.099503	2
HLA-A*11:01	1	102	110	9	VFGSTMNNK	VFGSTMNNK	VFGSTMNNK	0.099401	2
HLA-A*02:01	1	477	485	9	PLNDYGFYT	PLNDYGFYT	PLNDYGFYT	0.098616	2
HLA-A*30:01	1	445	453	9	HGKLRPFER	HGKLRPFER	HGKLRPFER	0.098554	2
HLA-B*13:02	1	588	596	9	TNASSEVAV	TNASSEVAV	TNASSEVAV	0.097886	2
HLA-B*13:02	1	149	157	9	HTMIFDNAF	HTMIFDNAF	HTMIFDNAF	0.097832	2
HLA-A*02:01	1	744	752	9	QLNRALSGI	QLNRALSGI	QLNRALSGI	0.097517	2
HLA-B*13:02	1	901	909	9	NQKQIANQF	NQKQIANQF	NQKQIANQF	0.09674	2
HLA-A*02:01	1	2	10	9	FIFLLFLTL	FIFLLFLTL	FIFLLFLTL	0.096707	2
HLA-A*11:01	1	224	232	9	LGINITNFR	LGINITNFR	LGINITNFR	0.096101	2
HLA-B*13:02	1	51	59	9	TLYLTQDLF	TLYLTQDLF	TLYLTQDLF	0.095985	2
HLA-A*33:03	1	230	238	9	NFRAILTAF	NFRAILTAF	NFRAILTAF	0.075313	2
HLA-C*06:02	1	1076	1084	9	VFVFNGTSW	VFVFNGTSW	VFVFNGTSW	0.074286	2
HLA-C*06:02	1	297	305	9	KGIYQTSNF	KGIYQTSNF	KGIYQTSNF	0.074019	2
HLA-C*06:02	1	115	123	9	IIINNSTNV	IIINNSTNV	IIINNSTNV	0.073607	2
HLA-C*06:02	1	212	220	9	GFNTLKPIF	GFNTLKPIF	GFNTLKPIF	0.072928	2
HLA-C*06:02	1	1091	1099	9	FFSPQIITT	FFSPQIITT	FFSPQIITT	0.072921	2
HLA-A*33:03	1	359	367	9	TFFSTFKCY	TFFSTFKCY	TFFSTFKCY	0.072913	2
HLA-A*33:03	1	213	221	9	FNTLKPIFK	FNTLKPIFK	FNTLKPIFK	0.072445	2
HLA-C*06:02	1	64	72	9	SNVTGFHTI	SNVTGFHTI	SNVTGFHTI	0.072352	2
HLA-C*03:03	1	937	945	9	NAQALNTLV	NAQALNTLV	NAQALNTLV	0.064134	2
HLA-C*03:04	1	937	945	9	NAQALNTLV	NAQALNTLV	NAQALNTLV	0.064134	2
HLA-C*03:03	1	838	846	9	NGLTVLPPL	NGLTVLPPL	NGLTVLPPL	0.063299	2
HLA-C*03:04	1	838	846	9	NGLTVLPPL	NGLTVLPPL	NGLTVLPPL	0.063299	2
HLA-C*03:03	1	856	864	9	TAALVSGTA	TAALVSGTA	TAALVSGTA	0.061046	2
HLA-C*03:04	1	856	864	9	TAALVSGTA	TAALVSGTA	TAALVSGTA	0.061046	2
HLA-C*01:02	1	396	404	9	QIAPGQTGV	QIAPGQTGV	QIAPGQTGV	0.057013	2
HLA-C*01:02	1	925	933	9	TALGKLQDV	TALGKLQDV	TALGKLQDV	0.055377	2
HLA-C*01:02	1	68	76	9	GFHTINHTF	GFHTINHTF	GFHTINHTF	0.05537	2
HLA-B*40:01	1	293	301	9	FEIDKGIYQ	FEIDKGIYQ	FEIDKGIYQ	0.055308	2
HLA-C*01:02	1	211	219	9	SGFNTLKPI	SGFNTLKPI	SGFNTLKPI	0.055167	2
HLA-C*01:02	1	803	811	9	LLFNKVTLA	LLFNKVTLA	LLFNKVTLA	0.054921	2
HLA-B*40:01	1	986	994	9	LQTYVTQQL	LQTYVTQQL	LQTYVTQQL	0.053976	2
HLA-B*40:01	1	1146	1154	9	VDLGDISGI	VDLGDISGI	VDLGDISGI	0.05329	2
HLA-C*04:01	1	220	228	9	FKLPLGINI	FKLPLGINI	FKLPLGINI	0.045452	2
HLA-C*04:01	1	1129	1137	9	SFKEELDKY	SFKEELDKY	SFKEELDKY	0.044076	2
HLA-C*04:01	1	797	805	9	RSFIEDLLF	RSFIEDLLF	RSFIEDLLF	0.044054	2
HLA-C*04:01	1	705	713	9	TTEVMPVSM	TTEVMPVSM	TTEVMPVSM	0.043833	2
HLA-C*04:01	1	1130	1138	9	FKEELDKYF	FKEELDKYF	FKEELDKYF	0.043503	2
HLA-C*04:01	1	329	337	9	FNATKFPSV	FNATKFPSV	FNATKFPSV	0.043466	2
HLA-C*08:01	1	978	986	9	LITGRLQSL	LITGRLQSL	LITGRLQSL	0.041249	2
HLA-C*08:01	1	420	428	9	VLAWNTRNI	VLAWNTRNI	VLAWNTRNI	0.041082	2
HLA-C*08:01	1	226	234	9	INITNFRAI	INITNFRAI	INITNFRAI	0.041001	2
HLA-C*08:01	1	1112	1120	9	IGIINNTVY	IGIINNTVY	IGIINNTVY	0.040886	2
HLA-C*08:01	1	872	880	9	AGAALQIPF	AGAALQIPF	AGAALQIPF	0.040529	2
HLA-C*08:01	1	278	286	9	CSQNPLAEL	CSQNPLAEL	CSQNPLAEL	0.040515	2
HLA-C*08:01	1	621	629	9	IYSTGNNVF	IYSTGNNVF	IYSTGNNVF	0.04024	2
HLA-C*08:01	1	846	854	9	LLTDDMIAA	LLTDDMIAA	LLTDDMIAA	0.039945	2
HLA-C*08:01	1	1070	1078	9	YFPREGVFV	YFPREGVFV	YFPREGVFV	0.039422	2
HLA-C*08:01	1	245	253	9	WGTSAAAYF	WGTSAAAYF	WGTSAAAYF	0.03904	2
HLA-C*08:01	1	675	683	9	VAYTMSLGA	VAYTMSLGA	VAYTMSLGA	0.038831	2
HLA-C*08:01	1	741	749	9	FCTQLNRAL	FCTQLNRAL	FCTQLNRAL	0.038678	2
HLA-B*46:01	1	160	168	9	TFEYISDAF	TFEYISDAF	TFEYISDAF	0.004775	2
HLA-B*46:01	1	90	98	9	AATEKSNVV	AATEKSNVV	AATEKSNVV	0.004704	2
M protein
allele	seq_num	start	end	length	peptide	core	icore	score	rank
HLA-C*03:04	1	36	44	9	FAYSNRNRF	FAYSNRNRF	FAYSNRNRF	0.93011	0.01
HLA-C*03:03	1	36	44	9	FAYSNRNRF	FAYSNRNRF	FAYSNRNRF	0.93011	0.01
HLA-C*08:01	1	1	9	9	MADNGTITV	MADNGTITV	MADNGTITV	0.907506	0.01
HLA-B*46:01	1	36	44	9	FAYSNRNRF	FAYSNRNRF	FAYSNRNRF	0.394015	0.01
HLA-C*06:02	1	42	50	9	NRFLYIIKL	NRFLYIIKL	NRFLYIIKL	0.697955	0.02
HLA-A*24:02	1	94	102	9	YFVASFRLF	YFVASFRLF	YFVASFRLF	0.946582	0.03
HLA-A*24:02	1	93	101	9	SYFVASFRL	SYFVASFRL	SYFVASFRL	0.934577	0.03
HLA-C*07:02	1	93	101	9	SYFVASFRL	SYFVASFRL	SYFVASFRL	0.759109	0.03
HLA-C*07:02	1	42	50	9	NRFLYIIKL	NRFLYIIKL	NRFLYIIKL	0.746113	0.03
HLA-A*30:01	1	171	179	9	TSRTLSYYK	TSRTLSYYK	TSRTLSYYK	0.603708	0.03
HLA-B*40:01	1	135	143	9	SELVIGAVI	SELVIGAVI	SELVIGAVI	0.954269	0.04
HLA-C*03:04	1	1	9	9	MADNGTITV	MADNGTITV	MADNGTITV	0.816115	0.04
HLA-C*03:03	1	1	9	9	MADNGTITV	MADNGTITV	MADNGTITV	0.816115	0.04
HLA-C*07:02	1	36	44	9	FAYSNRNRF	FAYSNRNRF	FAYSNRNRF	0.726691	0.04
HLA-C*04:01	1	110	118	9	SFNPETNIL	SFNPETNIL	SFNPETNIL	0.659638	0.04
HLA-B*13:02	1	135	143	9	SELVIGAVI	SELVIGAVI	SELVIGAVI	0.592481	0.04
HLA-C*01:02	1	36	44	9	FAYSNRNRF	FAYSNRNRF	FAYSNRNRF	0.415056	0.04
HLA-B*13:02	1	161	169	9	KDLPKEITV	KDLPKEITV	KDLPKEITV	0.500103	0.05
HLA-C*01:02	1	1	9	9	MADNGTITV	MADNGTITV	MADNGTITV	0.380656	0.05
HLA-B*46:01	1	169	177	9	VATSRTLSY	VATSRTLSY	VATSRTLSY	0.140525	0.05
HLA-B*46:01	1	38	46	9	YSNRNRFLY	YSNRNRFLY	YSNRNRFLY	0.138485	0.05
HLA-C*03:04	1	167	175	9	ITVATSRTL	ITVATSRTL	ITVATSRTL	0.736339	0.06
HLA-C*03:03	1	167	175	9	ITVATSRTL	ITVATSRTL	ITVATSRTL	0.736339	0.06
HLA-A*33:03	1	141	149	9	AVIIRGHLR	AVIIRGHLR	AVIIRGHLR	0.618563	0.07
HLA-A*33:03	1	96	104	9	VASFRLFAR	VASFRLFAR	VASFRLFAR	0.604635	0.07
HLA-C*08:01	1	36	44	9	FAYSNRNRF	FAYSNRNRF	FAYSNRNRF	0.558848	0.07
HLA-C*06:02	1	36	44	9	FAYSNRNRF	FAYSNRNRF	FAYSNRNRF	0.535834	0.07
HLA-C*01:02	1	100	108	9	RLFARTRSM	RLFARTRSM	RLFARTRSM	0.336888	0.08
HLA-A*11:01	1	5	13	9	GTITVEELK	GTITVEELK	GTITVEELK	0.769234	0.09
HLA-C*07:02	1	94	102	9	YFVASFRLF	YFVASFRLF	YFVASFRLF	0.617379	0.09
HLA-C*07:02	1	197	205	9	RYRIGNYKL	RYRIGNYKL	RYRIGNYKL	0.605543	0.1
HLA-A*33:03	1	92	100	9	LSYFVASFR	LSYFVASFR	LSYFVASFR	0.54969	0.11
HLA-A*33:03	1	177	185	9	YYKLGASQR	YYKLGASQR	YYKLGASQR	0.540736	0.11
HLA-A*33:03	1	98	106	9	SFRLFARTR	SFRLFARTR	SFRLFARTR	0.533206	0.11
HLA-C*04:01	1	1	9	9	MADNGTITV	MADNGTITV	MADNGTITV	0.440351	0.11
HLA-C*03:04	1	192	200	9	FAAYNRYRI	FAAYNRYRI	FAAYNRYRI	0.630078	0.12
HLA-C*03:03	1	192	200	9	FAAYNRYRI	FAAYNRYRI	FAAYNRYRI	0.630078	0.12
HLA-C*07:02	1	100	108	9	RLFARTRSM	RLFARTRSM	RLFARTRSM	0.585145	0.12
HLA-C*07:02	1	110	118	9	SFNPETNIL	SFNPETNIL	SFNPETNIL	0.577188	0.12
HLA-C*06:02	1	100	108	9	RLFARTRSM	RLFARTRSM	RLFARTRSM	0.460637	0.12
HLA-B*46:01	1	100	108	9	RLFARTRSM	RLFARTRSM	RLFARTRSM	0.084217	0.12
HLA-A*02:01	1	88	96	9	GLMWLSYFV	GLMWLSYFV	GLMWLSYFV	0.774096	0.13
HLA-A*24:02	1	197	205	9	RYRIGNYKL	RYRIGNYKL	RYRIGNYKL	0.75153	0.14
HLA-A*33:03	1	35	43	9	QFAYSNRNR	QFAYSNRNR	QFAYSNRNR	0.498887	0.14
HLA-A*30:01	1	100	108	9	RLFARTRSM	RLFARTRSM	RLFARTRSM	0.41936	0.14
HLA-B*46:01	1	187	195	9	GTDSGFAAY	GTDSGFAAY	GTDSGFAAY	0.076417	0.14
HLA-A*11:01	1	170	178	9	ATSRTLSYY	ATSRTLSYY	ATSRTLSYY	0.697222	0.15
HLA-C*07:02	1	172	180	9	SRTLSYYKL	SRTLSYYKL	SRTLSYYKL	0.538796	0.15
HLA-C*06:02	1	172	180	9	SRTLSYYKL	SRTLSYYKL	SRTLSYYKL	0.411834	0.15
HLA-C*01:02	1	192	200	9	FAAYNRYRI	FAAYNRYRI	FAAYNRYRI	0.274349	0.15
HLA-C*07:02	1	103	111	9	ARTRSMWSF	ARTRSMWSF	ARTRSMWSF	0.524101	0.16
HLA-A*30:01	1	197	205	9	RYRIGNYKL	RYRIGNYKL	RYRIGNYKL	0.405681	0.16
HLA-C*01:02	1	167	175	9	ITVATSRTL	ITVATSRTL	ITVATSRTL	0.269206	0.16
HLA-C*08:01	1	192	200	9	FAAYNRYRI	FAAYNRYRI	FAAYNRYRI	0.359069	0.17
HLA-C*04:01	1	94	102	9	YFVASFRLF	YFVASFRLF	YFVASFRLF	0.352455	0.18
HLA-C*03:04	1	81	89	9	IAMACIVGL	IAMACIVGL	IAMACIVGL	0.52432	0.19
HLA-C*03:03	1	81	89	9	IAMACIVGL	IAMACIVGL	IAMACIVGL	0.52432	0.19
HLA-A*33:03	1	191	199	9	GFAAYNRYR	GFAAYNRYR	GFAAYNRYR	0.443686	0.19
HLA-C*08:01	1	211	219	9	GSNDNIALL	GSNDNIALL	GSNDNIALL	0.346647	0.19
HLA-A*02:01	1	64	72	9	FVLAAVYRI	FVLAAVYRI	FVLAAVYRI	0.674241	0.2
HLA-C*07:02	1	37	45	9	AYSNRNRFL	AYSNRNRFL	AYSNRNRFL	0.479546	0.2
HLA-A*33:03	1	137	145	9	LVIGAVIIR	LVIGAVIIR	LVIGAVIIR	0.431296	0.2
HLA-C*01:02	1	211	219	9	GSNDNIALL	GSNDNIALL	GSNDNIALL	0.249092	0.21
HLA-A*24:02	1	110	118	9	SFNPETNIL	SFNPETNIL	SFNPETNIL	0.662098	0.22
HLA-C*03:04	1	211	219	9	GSNDNIALL	GSNDNIALL	GSNDNIALL	0.490981	0.22
HLA-C*03:03	1	211	219	9	GSNDNIALL	GSNDNIALL	GSNDNIALL	0.490981	0.22
HLA-C*06:02	1	103	111	9	ARTRSMWSF	ARTRSMWSF	ARTRSMWSF	0.355438	0.22
HLA-B*13:02	1	1	9	9	MADNGTITV	MADNGTITV	MADNGTITV	0.337573	0.22
HLA-C*04:01	1	93	101	9	SYFVASFRL	SYFVASFRL	SYFVASFRL	0.31775	0.22
HLA-C*03:04	1	100	108	9	RLFARTRSM	RLFARTRSM	RLFARTRSM	0.487283	0.23
HLA-C*03:03	1	100	108	9	RLFARTRSM	RLFARTRSM	RLFARTRSM	0.487283	0.23
HLA-C*01:02	1	147	155	9	HLRMAGHSL	HLRMAGHSL	HLRMAGHSL	0.237123	0.23
HLA-A*11:01	1	171	179	9	TSRTLSYYK	TSRTLSYYK	TSRTLSYYK	0.595517	0.24
HLA-A*24:02	1	56	64	9	LWPVTLACF	LWPVTLACF	LWPVTLACF	0.632096	0.25
HLA-A*02:01	1	14	22	9	QLLEQWNLV	QLLEQWNLV	QLLEQWNLV	0.623586	0.25
HLA-A*02:01	1	107	115	9	SMWSFNPET	SMWSFNPET	SMWSFNPET	0.622073	0.25
HLA-C*06:02	1	40	48	9	NRNRFLYII	NRNRFLYII	NRNRFLYII	0.336175	0.25
HLA-A*24:02	1	45	53	9	LYIIKLVFL	LYIIKLVFL	LYIIKLVFL	0.622446	0.26
HLA-A*33:03	1	116	124	9	NILLNVPLR	NILLNVPLR	NILLNVPLR	0.396434	0.26
HLA-A*30:01	1	41	49	9	RNRFLYIIK	RNRFLYIIK	RNRFLYIIK	0.343188	0.26
HLA-C*06:02	1	93	101	9	SYFVASFRL	SYFVASFRL	SYFVASFRL	0.331777	0.26
HLA-C*06:02	1	184	192	9	QRVGTDSGF	QRVGTDSGF	QRVGTDSGF	0.324335	0.26
HLA-B*46:01	1	167	175	9	ITVATSRTL	ITVATSRTL	ITVATSRTL	0.045313	0.26
HLA-A*24:02	1	53	61	9	LWLLWPVTL	LWLLWPVTL	LWLLWPVTL	0.60664	0.27
HLA-B*46:01	1	75	83	9	VTGGIAIAM	VTGGIAIAM	VTGGIAIAM	0.044828	0.27
HLA-B*13:02	1	13	21	9	KQLLEQWNL	KQLLEQWNL	KQLLEQWNL	0.307651	0.28
HLA-B*46:01	1	170	178	9	ATSRTLSYY	ATSRTLSYY	ATSRTLSYY	0.043462	0.28
HLA-A*33:03	1	149	157	9	RMAGHSLGR	RMAGHSLGR	RMAGHSLGR	0.361628	0.29
HLA-A*30:01	1	147	155	9	HLRMAGHSL	HLRMAGHSL	HLRMAGHSL	0.329359	0.29
HLA-C*06:02	1	110	118	9	SFNPETNIL	SFNPETNIL	SFNPETNIL	0.30096	0.3
HLA-C*01:02	1	110	118	9	SFNPETNIL	SFNPETNIL	SFNPETNIL	0.214263	0.3
HLA-B*46:01	1	1	9	9	MADNGTITV	MADNGTITV	MADNGTITV	0.039581	0.3
HLA-B*46:01	1	211	219	9	GSNDNIALL	GSNDNIALL	GSNDNIALL	0.039383	0.3
HLA-A*11:01	1	187	195	9	GTDSGFAAY	GTDSGFAAY	GTDSGFAAY	0.517555	0.31
HLA-A*30:01	1	104	112	9	RTRSMWSFN	RTRSMWSFN	RTRSMWSFN	0.316382	0.31
HLA-C*03:04	1	75	83	9	VTGGIAIAM	VTGGIAIAM	VTGGIAIAM	0.399074	0.32
HLA-C*03:03	1	75	83	9	VTGGIAIAM	VTGGIAIAM	VTGGIAIAM	0.399074	0.32
HLA-A*33:03	1	63	71	9	CFVLAAVYR	CFVLAAVYR	CFVLAAVYR	0.337817	0.33
HLA-C*08:01	1	81	89	9	IAMACIVGL	IAMACIVGL	IAMACIVGL	0.250182	0.33
HLA-A*11:01	1	149	157	9	RMAGHSLGR	RMAGHSLGR	RMAGHSLGR	0.495147	0.34
HLA-B*46:01	1	147	155	9	HLRMAGHSL	HLRMAGHSL	HLRMAGHSL	0.034116	0.34
HLA-A*33:03	1	33	41	9	LLQFAYSNR	LLQFAYSNR	LLQFAYSNR	0.329427	0.35
HLA-C*06:02	1	38	46	9	YSNRNRFLY	YSNRNRFLY	YSNRNRFLY	0.274069	0.35
HLA-C*06:02	1	37	45	9	AYSNRNRFL	AYSNRNRFL	AYSNRNRFL	0.273816	0.35
HLA-A*30:01	1	170	178	9	ATSRTLSYY	ATSRTLSYY	ATSRTLSYY	0.295806	0.37
HLA-C*06:02	1	129	137	9	TRPLMESEL	TRPLMESEL	TRPLMESEL	0.26542	0.38
HLA-B*13:02	1	17	25	9	EQWNLVIGF	EQWNLVIGF	EQWNLVIGF	0.260046	0.39
HLA-C*06:02	1	169	177	9	VATSRTLSY	VATSRTLSY	VATSRTLSY	0.259497	0.39
HLA-B*13:02	1	212	220	9	SNDNIALLV	SNDNIALLV	SNDNIALLV	0.258357	0.39
HLA-B*46:01	1	44	52	9	FLYIIKLVF	FLYIIKLVF	FLYIIKLVF	0.02868	0.39
HLA-B*13:02	1	133	141	9	MESELVIGA	MESELVIGA	MESELVIGA	0.254806	0.4
HLA-C*08:01	1	64	72	9	FVLAAVYRI	FVLAAVYRI	FVLAAVYRI	0.218406	0.4
HLA-C*03:04	1	7	15	9	ITVEELKQL	ITVEELKQL	ITVEELKQL	0.345442	0.41
HLA-C*03:03	1	7	15	9	ITVEELKQL	ITVEELKQL	ITVEELKQL	0.345442	0.41
HLA-C*07:02	1	129	137	9	TRPLMESEL	TRPLMESEL	TRPLMESEL	0.342089	0.42
HLA-A*30:01	1	39	47	9	SNRNRFLYI	SNRNRFLYI	SNRNRFLYI	0.279668	0.42
HLA-C*08:01	1	167	175	9	ITVATSRTL	ITVATSRTL	ITVATSRTL	0.21318	0.42
HLA-A*11:01	1	141	149	9	AVIIRGHLR	AVIIRGHLR	AVIIRGHLR	0.43703	0.43
HLA-A*11:01	1	92	100	9	LSYFVASFR	LSYFVASFR	LSYFVASFR	0.435592	0.43
HLA-C*07:02	1	38	46	9	YSNRNRFLY	YSNRNRFLY	YSNRNRFLY	0.335841	0.43
HLA-C*07:02	1	184	192	9	QRVGTDSGF	QRVGTDSGF	QRVGTDSGF	0.335354	0.43
HLA-C*03:04	1	109	117	9	WSFNPETNI	WSFNPETNI	WSFNPETNI	0.334461	0.43
HLA-C*03:03	1	109	117	9	WSFNPETNI	WSFNPETNI	WSFNPETNI	0.334461	0.43
HLA-B*46:01	1	142	150	9	VIIRGHLRM	VIIRGHLRM	VIIRGHLRM	0.025315	0.43
HLA-A*33:03	1	189	197	9	DSGFAAYNR	DSGFAAYNR	DSGFAAYNR	0.289074	0.44
HLA-A*24:02	1	37	45	9	AYSNRNRFL	AYSNRNRFL	AYSNRNRFL	0.45678	0.45
HLA-A*02:01	1	1	9	9	MADNGTITV	MADNGTITV	MADNGTITV	0.440157	0.45
HLA-C*03:04	1	147	155	9	HLRMAGHSL	HLRMAGHSL	HLRMAGHSL	0.320179	0.45
HLA-C*03:03	1	147	155	9	HLRMAGHSL	HLRMAGHSL	HLRMAGHSL	0.320179	0.45
HLA-A*30:01	1	98	106	9	SFRLFARTR	SFRLFARTR	SFRLFARTR	0.266714	0.45
HLA-C*06:02	1	1	9	9	MADNGTITV	MADNGTITV	MADNGTITV	0.239244	0.45
HLA-C*08:01	1	75	83	9	VTGGIAIAM	VTGGIAIAM	VTGGIAIAM	0.201068	0.45
HLA-C*07:02	1	45	53	9	LYIIKLVFL	LYIIKLVFL	LYIIKLVFL	0.324392	0.46
HLA-C*06:02	1	94	102	9	YFVASFRLF	YFVASFRLF	YFVASFRLF	0.236139	0.46
HLA-C*06:02	1	197	205	9	RYRIGNYKL	RYRIGNYKL	RYRIGNYKL	0.235944	0.46
HLA-C*04:01	1	36	44	9	FAYSNRNRF	FAYSNRNRF	FAYSNRNRF	0.179847	0.46
HLA-C*04:01	1	197	205	9	RYRIGNYKL	RYRIGNYKL	RYRIGNYKL	0.17737	0.47
HLA-C*01:02	1	81	89	9	IAMACIVGL	IAMACIVGL	IAMACIVGL	0.173125	0.47
HLA-A*33:03	1	122	130	9	PLRGTIVTR	PLRGTIVTR	PLRGTIVTR	0.274622	0.48
HLA-B*46:01	1	190	198	9	SGFAAYNRY	SGFAAYNRY	SGFAAYNRY	0.02307	0.48
HLA-A*11:01	1	137	145	9	LVIGAVIIR	LVIGAVIIR	LVIGAVIIR	0.401768	0.5
HLA-A*30:01	1	149	157	9	RMAGHSLGR	RMAGHSLGR	RMAGHSLGR	0.256712	0.5
HLA-A*24:02	1	101	109	9	LFARTRSMW	LFARTRSMW	LFARTRSMW	0.411195	0.51
HLA-C*04:01	1	37	45	9	AYSNRNRFL	AYSNRNRFL	AYSNRNRFL	0.163118	0.51
HLA-C*03:04	1	142	150	9	VIIRGHLRM	VIIRGHLRM	VIIRGHLRM	0.29004	0.52
HLA-C*03:03	1	142	150	9	VIIRGHLRM	VIIRGHLRM	VIIRGHLRM	0.29004	0.52
HLA-A*30:01	1	143	151	9	IIRGHLRMA	IIRGHLRMA	IIRGHLRMA	0.251854	0.52
HLA-C*07:02	1	40	48	9	NRNRFLYII	NRNRFLYII	NRNRFLYII	0.297778	0.54
HLA-C*07:02	1	53	61	9	LWLLWPVTL	LWLLWPVTL	LWLLWPVTL	0.296592	0.54
HLA-A*30:01	1	125	133	9	GTIVTRPLM	GTIVTRPLM	GTIVTRPLM	0.245859	0.54
HLA-C*08:01	1	100	108	9	RLFARTRSM	RLFARTRSM	RLFARTRSM	0.172063	0.54
HLA-B*40:01	1	133	141	9	MESELVIGA	MESELVIGA	MESELVIGA	0.365113	0.55
HLA-C*06:02	1	190	198	9	SGFAAYNRY	SGFAAYNRY	SGFAAYNRY	0.207169	0.55
HLA-C*08:01	1	111	119	9	FNPETNILL	FNPETNILL	FNPETNILL	0.169898	0.55
HLA-C*04:01	1	53	61	9	LWLLWPVTL	LWLLWPVTL	LWLLWPVTL	0.152116	0.55
[truncated: 694 more rows]

## Sheet: 229E
S protein
[truncated: 2,584 more rows]

## Sheet: OC43
S protein
[truncated: 2,857 more rows]

[truncated: 3 more sheets: HKU1, NL63, mosaic]
